# Supplementary material for: De Novo Structural Variations of Escherichia coli Detected by Nanopore Long-Read Sequencing
Source: Genome Biol Evol. 2023 Jun 9;15(6):evad106. doi: 10.1093/gbe/evad106 (PMC10292909; doi:10.1093/gbe/evad106)
Supplement: evad106_Supplementary_Data [file evad106_supplementary_data.zip]

Archive with 3 entries (3 files):
- Supplementary File S1-12-23.pdf
- Supplementary Tables-0424-zx0525.xlsx
- Supplementary Figures-12-23.pdf
