# Supplementary material for: De Novo Structural Variations of Escherichia coli Detected by Nanopore Long-Read Sequencing
Source: Genome Biol Evol. 2023 Jun 9;15(6):evad106. doi: 10.1093/gbe/evad106 (PMC10292909; doi:10.1093/gbe/evad106)
Supplement: evad106_Supplementary_Data [file evad106_supplementary_data.zip › Supplementary Tables-0424-zx0525.xlsx]

## Sheet: S1
Supplementary Table S1. The list of removed MA lines.
Library construction failed	Cross-contaminated	Depth of coverage < 20×	With mutations falling in repair genes
W2	W3	W78	S5
W41	W20		S24（Also removed from nanopore-based SVs detection）
W54	W40
W58	W44
W70	W59
	W72
	W77
	S40

## Sheet: S2
Supplementary Table S2. Mutation statistics of the WT MA lines.
Lines	Coverage	A	A× generation	C	C× generation	G	G× generation	T	T× generation	Total sites	Analyzed sites/Genome size	Generation/Transfer	Transfer	Generation	G:C>A:T	A:T>G:C	A:T>T:A	G:C>T:A	A:T>C:G	G:C>C:G	BPS	Mutation rate	Insertion	Deletion	Indel	Indel rate
W1	99.3284	1136690	5092371200	1173358	5256643840	1170218	5242576640	1135586	5087425280	4615852	0.994442	28	160	4480	3	1	1	0	1	0	6	2.90149e-10	0	0	0	0
W4	142.68	1137319	5095189120	1174032	5259663360	1170967	5245932160	1136267	5090476160	4618585	0.99503	28	160	4480	4	1	0	1	0	0	6	2.89977e-10	0	0	0	0
W5	53.8242	1134860	5084172800	1171377	5247768960	1168561	5235153280	1133990	5080275200	4608788	0.99292	28	160	4480	1	0	1	0	0	0	2	9.68646e-11	0	0	0	0
W6	145.528	1137426	5095668480	1174038	5259690240	1170973	5245959040	1136325	5090736000	4618762	0.995069	28	160	4480	2	0	0	2	1	0	5	2.41639e-10	0	1	1	4.83277e-11
W7	145.654	1137563	5096282240	1174348	5261079040	1171360	5247692800	1136528	5091645440	4619799	0.995292	28	160	4480	0	0	0	0	0	0	0	0	0	0	0	0
W8	146.552	1137795	5097321600	1174657	5262463360	1171631	5248906880	1136832	5093007360	4620915	0.995532	28	160	4480	1	0	0	0	0	0	1	4.83052e-11	0	1	1	4.83052e-11
W9	84.794	1135563	5087322240	1172452	5252584960	1169481	5239274880	1134631	5083146880	4612127	0.993639	28	160	4480	1	0	1	1	0	0	3	1.45192e-10	0	0	0	0
W10	120.109	1134339	5081838720	1171014	5246142720	1168037	5232805760	1133204	5076753920	4606594	0.992447	28	160	4480	0	0	0	1	0	0	1	4.84554e-11	0	0	0	0
W11	147.005	1137449	5095771520	1174009	5259560320	1171059	5246344320	1136208	5090211840	4618725	0.995061	28	160	4480	1	0	1	1	0	0	3	1.44984e-10	0	0	0	0
W12	132.421	1137455	5095798400	1174263	5260698240	1171185	5246908800	1136509	5091560320	4619412	0.995209	28	160	4480	2	0	0	0	0	0	2	9.66419e-11	0	0	0	0
W13	50.5438	1135868	5088688640	1172580	5253158400	1169544	5239557120	1134795	5083881600	4612787	0.993781	28	160	4480	6	0	0	0	0	0	6	2.90342e-10	1	0	1	4.83903e-11
W14	149.691	1137489	5095950720	1174123	5260071040	1171275	5247312000	1136420	5091161600	4619307	0.995186	28	160	4480	0	0	0	0	0	0	0	0	0	0	0	0
W15	138.901	1137258	5094915840	1173877	5258968960	1170835	5245340800	1136126	5089844480	4618096	0.994925	28	160	4480	0	0	0	0	0	0	0	0	1	0	1	4.83347e-11
W16	263.476	1137558	5096259840	1174308	5260899840	1171339	5247598720	1136613	5092026240	4619818	0.995296	28	160	4480	3	1	1	0	1	1	7	3.38217e-10	0	0	0	0
W17	115.443	1136806	5092890880	1174168	5260272640	1171114	5246590720	1135644	5087685120	4617732	0.994847	28	160	4480	1	0	0	0	0	0	1	4.83385e-11	0	0	0	0
W18	108.522	1136405	5091094400	1173162	5255765760	1170173	5242375040	1135339	5086318720	4615079	0.994275	28	160	4480	2	1	0	0	0	0	3	1.45099e-10	0	1	1	4.83663e-11
W19	168.67	1137592	5096412160	1174174	5260299520	1171212	5247029760	1136418	5091152640	4619396	0.995205	28	160	4480	5	1	0	0	1	0	7	3.38248e-10	0	0	0	0
W21	75.7289	1137015	5093827200	1173719	5258261120	1170665	5244579200	1135939	5089006720	4617338	0.994762	28	160	4480	3	1	0	1	1	0	6	2.90056e-10	0	0	0	0
W22	143.842	1137491	5095959680	1174195	5260393600	1171189	5246926720	1136428	5091197440	4619303	0.995185	28	160	4480	1	1	0	2	2	0	6	2.89932e-10	0	1	1	4.83221e-11
W23	167.477	1137424	5095659520	1174241	5260599680	1171142	5246716160	1136444	5091269120	4619251	0.995174	28	160	4480	4	1	0	1	1	0	7	3.38258e-10	0	0	0	0
W24	149.15	1137337	5095269760	1174198	5260407040	1171274	5247307520	1136373	5090951040	4619182	0.995159	28	160	4480	1	0	0	0	0	0	1	4.83233e-11	0	0	0	0
W25	77.4329	1136959	5093576320	1174230	5260550400	1171213	5247034240	1135907	5088863360	4618309	0.994971	28	160	4480	1	1	0	0	0	0	2	9.66649e-11	0	1	1	4.83325e-11
W26	85.6483	1134514	5082622720	1171431	5248010880	1168364	5234270720	1133487	5078021760	4607796	0.992706	28	160	4480	0	0	0	0	2	1	3	1.45328e-10	0	0	0	0
W27	169.148	1137785	5097276800	1174583	5262131840	1171636	5248929280	1136860	5093132800	4620864	0.995521	28	160	4480	1	0	1	0	0	0	2	9.66115e-11	1	0	1	4.83057e-11
W28	156.58	1137716	5096967680	1174539	5261934720	1171458	5248131840	1136678	5092317440	4620391	0.99542	28	160	4480	2	2	0	2	0	0	6	2.89864e-10	1	2	3	1.44932e-10
W29	84.2821	1134575	5082896000	1169951	5241380480	1167089	5228558720	1133439	5077806720	4605054	0.992115	28	160	4480	3	2	1	0	0	0	6	2.9083e-10	0	0	0	0
W30	114.905	1136002	5089288960	1172929	5254721920	1169930	5241286400	1135149	5085467520	4614010	0.994045	28	160	4480	2	1	1	4	0	0	8	3.8702e-10	0	0	0	0
W31	112.752	1137566	5096295680	1174414	5261374720	1171405	5247894400	1136496	5091502080	4619881	0.99531	28	160	4480	1	4	1	0	0	0	6	2.89896e-10	0	0	0	0
W32	66.0972	1133191	5076695680	1170906	5245658880	1167936	5232353280	1132185	5072188800	4604218	0.991935	28	160	4480	0	1	0	0	0	0	1	4.84804e-11	0	0	0	0
W33	38.2179	1136327	5090744960	1172696	5253678080	1169744	5240453120	1135275	5086032000	4614042	0.994052	28	160	4480	1	0	0	1	0	0	2	9.67543e-11	1	0	1	4.83772e-11
W34	98.0391	1133767	5079276160	1170595	5244265600	1167666	5231143680	1132797	5074930560	4604825	0.992066	28	160	4480	3	0	0	2	1	0	6	2.90844e-10	0	2	2	9.6948e-11
W35	105.474	1137229	5094785920	1174140	5260147200	1171185	5246908800	1136218	5090256640	4618772	0.995071	28	160	4480	1	2	0	1	1	0	5	2.41638e-10	0	0	0	0
W36	112.217	1137069	5094069120	1174041	5259703680	1170968	5245936640	1136099	5089723520	4618177	0.994943	28	160	4480	1	1	0	1	1	0	4	1.93335e-10	0	2	2	9.66677e-11
W37	49.3356	1135758	5088195840	1172761	5253969280	1169743	5240448640	1134828	5084029440	4613090	0.993847	28	160	4480	1	0	0	0	0	0	1	4.83872e-11	0	1	1	4.83872e-11
W38	114.491	1137537	5096165760	1174254	5260657920	1171288	5247370240	1136531	5091658880	4619610	0.995251	28	160	4480	2	1	0	1	1	0	5	2.41594e-10	0	0	0	0
W39	133.439	1138004	5098257920	1174751	5262884480	1171794	5249637120	1136978	5093661440	4621527	0.995664	28	160	4480	2	1	0	0	0	0	3	1.44896e-10	0	1	1	4.82988e-11
W42	96.1753	1137442	5095740160	1174053	5259757440	1171026	5246196480	1136229	5090305920	4618750	0.995066	28	160	4480	2	0	0	0	1	0	3	1.44984e-10	0	1	1	4.83279e-11
W43	97.9287	1137528	5096125440	1174444	5261509120	1171447	5248082560	1136557	5091775360	4619976	0.99533	28	160	4480	5	2	2	0	0	0	9	4.34835e-10	0	0	0	0
W45	62.6884	1136644	5092165120	1173366	5256679680	1170412	5243445760	1135649	5087707520	4616071	0.994489	28	160	4480	3	0	0	1	1	0	5	2.4178e-10	0	0	0	0
W46	74.4057	1137401	5095556480	1174349	5261083520	1171422	5247970560	1136188	5090122240	4619360	0.995197	28	160	4480	2	0	0	1	0	0	3	1.44964e-10	0	0	0	0
W47	110.782	1137650	5096672000	1174636	5262369280	1171698	5249207040	1136653	5092205440	4620637	0.995473	28	160	4480	0	2	0	1	0	0	3	1.44924e-10	0	0	0	0
W48	117.927	1137642	5096636160	1174524	5261867520	1171558	5248579840	1136552	5091752960	4620276	0.995395	28	160	4480	0	1	0	1	2	0	4	1.93248e-10	0	0	0	0
W49	67.4718	1136827	5092984960	1173577	5257624960	1170606	5244314880	1135832	5088527360	4616842	0.994655	28	160	4480	1	2	0	0	1	0	4	1.93391e-10	0	1	1	4.83478e-11
W50	61.5105	1135490	5086995200	1172315	5251971200	1169305	5238486400	1134570	5082873600	4611680	0.993543	28	160	4480	3	1	0	0	0	0	4	1.93608e-10	0	0	0	0
W51	134.546	1137598	5096439040	1174283	5260787840	1171386	5247809280	1136514	5091582720	4619781	0.995288	28	160	4480	1	1	2	0	1	0	5	2.41585e-10	0	0	0	0
W52	53.5974	1135500	5087040000	1172168	5251312640	1169236	5238177280	1134444	5082309120	4611348	0.993471	28	160	4480	4	0	0	1	0	0	5	2.42027e-10	0	0	0	0
W53	58.8532	1136443	5091264640	1173308	5256419840	1170368	5243248640	1135439	5086766720	4615558	0.994378	28	160	4480	3	1	1	1	0	0	6	2.90168e-10	1	0	1	4.83613e-11
W55	63.7908	1136379	5090977920	1173435	5256988800	1170372	5243266560	1135394	5086565120	4615580	0.994383	28	160	4480	3	0	1	0	1	0	5	2.41805e-10	0	0	0	0
W56	84.5224	1137509	5096040320	1174336	5261025280	1171393	5247840640	1136442	5091260160	4619680	0.995266	28	160	4480	2	0	1	1	1	0	5	2.41591e-10	0	0	0	0
W57	71.1557	1136457	5091327360	1173352	5256616960	1170380	5243302400	1135395	5086569600	4615584	0.994384	28	160	4480	1	0	0	0	0	0	1	4.8361e-11	0	0	0	0
W60	48.7617	1133149	5076507520	1170272	5242818560	1167333	5229651840	1132468	5073456640	4603222	0.991721	28	160	4480	3	1	0	1	0	2	7	3.39436e-10	2	1	3	1.45473e-10
W61	51.0347	1136087	5089669760	1172749	5253915520	1169614	5239870720	1135120	5085337600	4613570	0.99395	28	160	4480	1	0	0	1	1	0	3	1.45146e-10	0	1	1	4.83821e-11
W62	77.463	1136610	5092012800	1173896	5259054080	1170818	5245264640	1135641	5087671680	4616965	0.994681	28	160	4480	2	2	0	0	0	0	4	1.93386e-10	0	0	0	0
W63	69.2262	1137226	5094772480	1174281	5260778880	1171315	5247491200	1136216	5090247680	4619038	0.995128	28	160	4480	5	0	1	0	0	0	6	2.89949e-10	0	0	0	0
W64	67.8891	1137296	5095086080	1174039	5259694720	1170934	5245784320	1136222	5090274560	4618491	0.99501	28	160	4480	0	3	0	0	0	1	4	1.93322e-10	0	0	0	0
W65	65.0744	1137019	5093845120	1173889	5259022720	1170873	5245511040	1135968	5089136640	4617749	0.99485	28	160	4480	2	0	1	0	0	0	3	1.45015e-10	0	0	0	0
W66	151.881	1137564	5096286720	1174680	5262566400	1171702	5249224960	1136357	5090879360	4620303	0.995401	28	160	4480	2	0	0	1	2	0	5	2.41558e-10	0	0	0	0
W67	72.9648	1137231	5094794880	1173916	5259143680	1170891	5245591680	1136179	5090081920	4618217	0.994951	28	160	4480	0	0	0	0	1	0	1	4.83334e-11	1	1	2	9.66669e-11
W68	183.8	1134773	5083783040	1171624	5248875520	1168953	5236909440	1133795	5079401600	4609145	0.992997	28	160	4480	2	1	1	2	0	0	6	2.90571e-10	0	0	0	0
W69	41.2951	1135966	5089127680	1172354	5252145920	1169430	5239046400	1134917	5084428160	4612667	0.993755	28	160	4480	0	2	1	0	1	1	5	2.41958e-10	0	0	0	0
W71	41.1835	1134358	5081923840	1171239	5247150720	1168192	5233500160	1133446	5077838080	4607235	0.992585	28	160	4480	1	4	0	0	2	0	7	3.39141e-10	0	1	1	4.84486e-11
W73	20.5304	1119480	5015270400	1157229	5184385920	1154179	5170721920	1118706	5011802880	4549594	0.980167	28	160	4480	1	1	1	0	0	0	3	1.47187e-10	0	0	0	0
W74	40.1847	1131946	5071118080	1168697	5235762560	1165941	5223415680	1131089	5067278720	4597673	0.990525	28	160	4480	2	1	0	0	1	0	4	1.94198e-10	0	0	0	0
W75	64.5814	1136183	5090099840	1173375	5256720000	1170312	5242997760	1135290	5086099200	4615160	0.994293	28	160	4480	3	0	0	1	0	0	4	1.93462e-10	0	1	1	4.83654e-11
W76	101.922	1137809	5097384320	1174613	5262266240	1171573	5248647040	1136649	5092187520	4620644	0.995474	28	160	4480	1	0	0	1	0	0	2	9.66161e-11	0	1	1	4.8308e-11
W79	30.5841	1124024	5035627520	1160953	5201069440	1158205	5188758400	1123309	5032424320	4566491	0.983807	28	160	4480	1	2	0	1	0	1	5	2.44405e-10	0	2	2	9.77618e-11
W80	53.9369	1136973	5093639040	1173873	5258951040	1170850	5245408000	1135911	5088881280	4617607	0.99482	28	160	4480	2	2	1	1	0	0	6	2.90039e-10	0	1	1	4.83398e-11

## Sheet: S3
Supplementary Table S3. Mutation statistics of the ΔmutS MA lines.
Lines	Coverage	A	A× generation	C	C× generation	G	G× generation	T	T× generation	Total sites	Analyzed sites/Genome size	Generation/Transfer	Transfer	Generation	G:C>A:T	A:T>G:C	A:T>T:A	G:C>T:A	A:T>C:G	G:C>C:G	BPS	Mutation rate	Insertion	Deletion	Indel	Indel rate
S1	24.2148	1103405	4766709600	1139862	4924203840	1136906	4911433920	1102714	4763724480	4482887	0.965796	27	160	4320	112	154	3	2	3	4	278	1.4355e-08	9	13	22	1.13601e-09
S2	52.5697	1134220	4899830400	1170924	5058391680	1167653	5044260960	1133344	4896046080	4606141	0.992349	27	160	4320	191	277	3	1	4	2	478	2.40219e-08	13	9	22	1.10561e-09
S3	120.492	1136658	4910362560	1173452	5069312640	1170348	5055903360	1135761	4906487520	4616219	0.994521	27	160	4320	122	145	0	3	1	1	272	1.36395e-08	11	12	23	1.15334e-09
S4	135.243	1128017	4873033440	1164649	5031283680	1161777	5018876640	1127144	4869262080	4581587	0.98706	27	160	4320	203	241	1	4	1	2	452	2.2837e-08	12	13	25	1.26311e-09
S6	62.5479	1134966	4903053120	1171434	5060594880	1168247	5046827040	1133956	4898689920	4608603	0.99288	27	160	4320	235	286	1	3	2	1	528	2.65204e-08	18	12	30	1.50684e-09
S7	34.8231	1133513	4896776160	1169808	5053570560	1166608	5039746560	1132772	4893575040	4602701	0.991608	27	160	4320	60	93	2	1	2	1	159	7.99651e-09	7	4	11	5.53218e-10
S8	56.3086	1130527	4883876640	1167824	5044999680	1164361	5030039520	1129487	4879383840	4592199	0.989346	27	160	4320	58	82	0	2	0	1	143	7.20828e-09	5	9	14	7.05706e-10
S9	21.3749	1106486	4780019520	1143462	4939755840	1140371	4926402720	1105404	4775345280	4495723	0.968561	27	160	4320	134	216	4	0	2	1	357	1.83817e-08	9	9	18	9.26807e-10
S10	32.2507	1130020	4881686400	1166432	5038986240	1163523	5026419360	1129098	4877703360	4589073	0.988672	27	160	4320	86	152	4	2	0	2	246	1.24087e-08	4	11	15	7.56628e-10
S11	40.3213	1132779	4893605280	1169733	5053246560	1166672	5040023040	1131990	4890196800	4601174	0.991279	27	160	4320	74	90	1	1	1	0	167	8.40164e-09	4	5	9	4.52783e-10
S12	116.166	1130706	4884649920	1168215	5046688800	1165020	5032886400	1129503	4879452960	4593444	0.989614	27	160	4320	91	188	1	3	0	0	283	1.42615e-08	0	0	0	0
S13	124.96	1130634	4884338880	1168022	5045855040	1164880	5032281600	1129325	4878684000	4592861	0.989488	27	160	4320	95	181	1	4	0	0	281	1.41625e-08	0	0	0	0
S14	53.2767	1131594	4888486080	1168859	5049470880	1165603	5035404960	1130363	4883168160	4596419	0.990255	27	160	4320	70	138	0	1	0	0	209	1.05255e-08	1	1	2	1.00723e-10
S15	119.787	1136689	4910496480	1173307	5068686240	1170206	5055289920	1135754	4906457280	4615956	0.994464	27	160	4320	278	255	2	2	3	4	544	2.72806e-08	12	11	23	1.15341e-09
S16	126.046	1136569	4909978080	1173371	5068962720	1170086	5054771520	1135679	4906133280	4615705	0.99441	27	160	4320	80	164	3	3	2	2	254	1.27383e-08	10	11	21	1.05317e-09
S17	135.072	1136250	4908600000	1173065	5067640800	1169999	5054395680	1135169	4903930080	4614483	0.994147	27	160	4320	96	160	3	3	1	4	267	1.33938e-08	11	6	17	8.5279e-10
S18	238.67	1135108	4903666560	1171531	5061013920	1168234	5046770880	1134054	4899113280	4608927	0.99295	27	160	4320	206	420	2	4	4	7	643	3.22944e-08	26	23	49	2.46101e-09
S19	175.814	1136614	4910172480	1173239	5068392480	1170187	5055207840	1135700	4906224000	4615740	0.994418	27	160	4320	85	156	2	0	1	0	244	1.22367e-08	7	10	17	8.52558e-10
S20	194.232	1136112	4908003840	1172786	5066435520	1169540	5052412800	1135181	4903981920	4613619	0.993961	27	160	4320	78	201	3	3	2	0	287	1.43998e-08	11	13	24	1.20416e-09
S21	132.008	1137120	4912358400	1173927	5071364640	1170829	5057981280	1135989	4907472480	4617865	0.994875	27	160	4320	118	200	3	1	3	2	327	1.63917e-08	11	8	19	9.5242e-10
S22	186.447	1135755	4906461600	1172410	5064811200	1169173	5050827360	1134935	4902919200	4612273	0.993671	27	160	4320	146	261	2	0	2	1	412	2.06775e-08	8	17	25	1.2547e-09
S23	181.207	1136504	4909697280	1173262	5068491840	1170268	5055557760	1135342	4904677440	4615376	0.994339	27	160	4320	274	338	3	2	3	5	625	3.13465e-08	15	10	25	1.25386e-09
S25	214.708	1135346	4904694720	1172031	5063173920	1168946	5049846720	1134292	4900141440	4610615	0.993313	27	160	4320	131	328	3	2	2	0	466	2.33961e-08	17	14	31	1.55639e-09
S26	128.118	1136331	4908949920	1173258	5068474560	1170151	5055052320	1135299	4904491680	4615039	0.994266	27	160	4320	192	196	3	1	0	3	395	1.98124e-08	2	3	5	2.5079e-10
S27	126.584	1135967	4907377440	1172492	5065165440	1169167	5050801440	1135116	4903701120	4612742	0.993772	27	160	4320	193	205	3	1	1	4	407	2.04245e-08	2	3	5	2.50915e-10
S28	179.5	1137055	4912077600	1173626	5070064320	1170528	5056680960	1135909	4907126880	4617118	0.994714	27	160	4320	197	223	3	2	1	3	429	2.15081e-08	3	1	4	2.00542e-10
S29	147.423	1136738	4910708160	1173426	5069200320	1170249	5055475680	1135856	4906897920	4616269	0.994531	27	160	4320	143	391	6	4	9	5	558	2.79807e-08	20	27	47	2.3568e-09
S30	119.215	1136489	4909632480	1173320	5068742400	1170142	5055013440	1135661	4906055520	4615612	0.99439	27	160	4320	68	99	2	3	1	1	174	8.72642e-09	6	7	13	6.51974e-10
S31	206.183	1135791	4906617120	1172615	5065696800	1169314	5051436480	1134950	4902984000	4612670	0.993756	27	160	4320	148	244	4	0	1	3	400	2.00735e-08	15	19	34	1.70625e-09
S32	159.186	1135156	4903873920	1171940	5062780800	1168582	5048274240	1134527	4901156640	4610205	0.993225	27	160	4320	157	225	1	2	1	0	386	1.93813e-08	15	7	22	1.10463e-09
S33	151.81	1135991	4907481120	1173084	5067722880	1169956	5054209920	1135032	4903338240	4614063	0.994056	27	160	4320	144	215	3	2	1	2	367	1.84119e-08	19	15	34	1.70574e-09
S34	109.304	1136485	4909615200	1173149	5068003680	1170085	5054767200	1135514	4905420480	4615233	0.994308	27	160	4320	138	173	3	1	4	1	320	1.60499e-08	15	14	29	1.45452e-09
S35	168.443	1134512	4901091840	1170092	5054797440	1167109	5041910880	1133423	4896387360	4605136	0.992133	27	160	4320	202	241	1	2	3	2	451	2.26699e-08	15	16	31	1.55824e-09
S36	106.84	1136352	4909040640	1173359	5068910880	1170090	5054788800	1135494	4905334080	4615295	0.994322	27	160	4320	118	197	0	2	1	2	320	1.60497e-08	4	7	11	5.51708e-10
S37	93.512	1136445	4909442400	1173102	5067800640	1170122	5054927040	1135445	4905122400	4615114	0.994283	27	160	4320	84	146	1	3	0	2	236	1.18371e-08	1	6	7	3.51101e-10
S38	103.076	1136106	4907977920	1172718	5066141760	1169747	5053307040	1135067	4903489440	4613638	0.993965	27	160	4320	93	154	2	3	1	2	255	1.27942e-08	1	1	2	1.00347e-10
S39	157.389	1135893	4907057760	1172494	5065174080	1169281	5051293920	1135083	4903558560	4612751	0.993774	27	160	4320	152	207	0	0	0	2	361	1.8116e-08	13	8	21	1.05384e-09

## Sheet: S4
Supplementary Table S4. The statistics of Nanopore-sequenced MA lines.
Sample	Total Base(Q>7)	Total Reads	Max Length(bp)	Average Length(bp)	N50	L50	N90	L90	MeanQ	Error rate percentage	Mismatch rate	Mismatch rate (corrected)
W1	1925449073	281979	148109	6828.34	19563	29465	2669	128832	10.19	0.0957194	0.0579495	0.0026336
W5	1461796905	178804	168726	8175.41	22165	20007	3381	81169	10.23	0.0948418	0.0580198	0.0030933
W9	1404247947	168007	158142	8358.27	22971	18518	3342	77622	10.21	0.0952796	0.0574162	0.00303318
W13	1357476038	190906	178923	7110.7	19573	18944	2608	95382	10.22	0.0950605	0.0574311	0.00276889
W17	1501550682	177391	159335	8464.63	22224	22318	3531	81230	10.18	0.0959401	0.0580485	0.00255723
W21	1913460119	248935	144123	7686.58	21570	26739	3009	113996	10.21	0.0952796	0.0578664	0.0022149
W25	2114989942	319712	109633	6615.29	14758	41463	2499	180363	10.23	0.0948418	0.0570853	0.00263408
W29	1580671316	238448	137108	6628.99	18867	24520	2487	113619	10.22	0.0950605	0.0578805	0.00313895
W33	2457297404	257579	187684	9539.97	20865	35457	3760	141190	12.8	0.0524807	0.0587636	0.00309548
W37	1033686235	97410	159788	10611.7	25418	12531	4477	50236	11.54	0.0701455	0.0696348	0.00366185
W42	1166098059	121252	165690	9617.14	23032	15669	4184	60763	11.5	0.0707946	0.0701094	0.0041805
W45	1362207714	153432	120757	8878.25	18987	22077	3774	82095	11.85	0.0653131	0.0750646	0.00443143
W49	1131159809	126348	164097	8952.73	19731	17413	3610	66806	11.85	0.0653131	0.0744283	0.00454938
W53	1516784034	176028	143340	8616.72	19338	24267	3594	90727	11.83	0.0656145	0.0750887	0.00391121
W57	1812845075	178781	121451	10140	18016	32994	4854	103364	11.89	0.0647143	0.0692717	0.00370067
W61	1464412291	155842	131043	9396.77	22916	19443	3701	78978	11.82	0.0657658	0.0663619	0.00378347
W65	1212052533	151960	138127	7976.12	19195	19417	3215	77610	11.86	0.0651628	0.069001	0.00361904
W69	1395850224	179271	139044	7786.25	20083	21392	3183	86882	11.81	0.0659174	0.075451	0.00401182
W73	1279909234	151792	142087	8431.99	18962	20534	3445	80528	11.84	0.0654636	0.104261	0.00825025
S2	2175722650	309275	164085	7034.91	18673	33761	2546	159988	12.8	0.0524807	0.103046	0.00738562
S4	2821974210	396677	172062	7114.03	18655	45187	2591	200767	12.83	0.0521195	0.104758	0.00873106
S6	2540620602	408608	155018	6217.74	16107	44240	2215	221697	12.84	0.0519996	0.104821	0.00870154
S8	2514029284	310329	185372	8101.17	17480	43601	3186	171258	12.81	0.05236	0.104619	0.00774025
S10	2361495036	324073	148076	7286.92	16053	38768	2808	182613	12.8	0.0524807	0.103911	0.00803682
S12	2532249965	378040	175021	6698.36	16018	45740	2465	208108	12.78	0.052723	0.103265	0.00723713
S14	2211950476	262897	129156	8413.75	20540	31386	3165	137330	12.82	0.0522396	0.102703	0.00786234
S16	2391263056	343913	652181	6953.1	18580	33227	2468	182371	12.8	0.0524807	0.0578828	0.00195014
S18	2700428839	314149	190861	8596.01	18798	42651	3456	169487	12.8	0.0524807	0.0749764	0.00376244
S20	1195865001	161676	141154	7396.67	19628	17300	2795	82003	11.85	0.0653131	0.0743601	0.00326663
S22	1101884129	123019	168935	8957.02	18469	18170	3880	66331	11.82	0.0657658	0.0689971	0.00276191
S26	1252402200	127271	148631	9840.43	18989	18766	4421	73718	11.58	0.0695024	0.0687101	0.00305595
S28	944043433	122805	147396	7687.33	16691	14535	3299	67507	11.55	0.0699842	0.0690952	0.00325894
S30	1286542685	156258	161865	8233.45	16695	20507	3715	86462	11.51	0.0706318	0.0681989	0.00287984
S32	1323182955	155373	148117	8516.17	21494	18433	3229	78238	11.84	0.0654636	0.0685245	0.00290804
S34	1563059138	170803	138855	9151.23	19178	25121	3899	92990	11.85	0.0653131	0.0684886	0.00282522
S36	1315913842	172978	159037	7607.4	17024	22433	2983	94969	11.86	0.0651628	0.0686681	0.00299629
S38	1072939113	106945	215838	10032.6	25437	12778	5493	47955	11.38	0.072778	0.0682825	0.00288095
WT-T0	1255629064	91933	139819	13658.1	23433	16776	6726	54221	11.87	0.065013	0.0685837	0.00284605
MUTS-T0	1995597919	624961	94494	3193.15	5371	93875	1566	372763	11.53	0.0703072	0.0699081	0.00329708

## Sheet: S5
Supplementary Table S5. The list of BPSs in the WT MA lines.
Lines	Chromosome	Position	Reference	Mutation	Genic or other region	Strand	Codon change	Amino acid change	Gene information	Synonymous or nonsynonymous	SSR
W1	NC_000913.3	291806	G	A	Genic	+	GCT>ACT	A>T	ID=cds-YP_009518744.1;Parent=gene-b0276;Dbxref=UniProtKB/Swiss-Prot:P77169,Genbank:YP_009518744.1,ASAP:ABE-0000963,ECOCYC:G6147,EcoGene:EG13549,GeneID:949094;Name=YP_009518744.1;gbkey=CDS;gene=yagJ;locus_tag=b0276;orig_transcript_id=gnl|b0276|mrna.CDS346;product=CP4-6 prophage%3B protein YagJ;protein_id=YP_009518744.1;transl_table=11	nonsyn	-
W1	NC_000913.3	879358	C	T	Genic	+	GCC>GTC	A>V	ID=cds-NP_415358.1;Parent=gene-b0837;Dbxref=UniProtKB/Swiss-Prot:P75804,Genbank:NP_415358.1,ASAP:ABE-0002852,ECOCYC:G6437,EcoGene:EG13480,GeneID:945467;Name=NP_415358.1;gbkey=CDS;gene=yliI;locus_tag=b0837;orig_transcript_id=gnl|b0837|mrna.b0837;product=aldose sugar dehydrogenase YliI;protein_id=NP_415358.1;transl_table=11	nonsyn	-
W1	NC_000913.3	2378716	C	T	Genic	-	GGG>AGG	G>R	ID=cds-NP_416767.1;Parent=gene-b2264;Dbxref=UniProtKB/Swiss-Prot:P17109,Genbank:NP_416767.1,ASAP:ABE-0007482,ECOCYC:EG10579,EcoGene:EG10579,GeneID:946720;Name=NP_416767.1;gbkey=CDS;gene=menD;locus_tag=b2264;orig_transcript_id=gnl|b2264|mrna.b2264;product=2-succinyl-5-enolpyruvyl-6-hydroxy-3-cyclohexene-1-carboxylate synthase;protein_id=NP_416767.1;transl_table=11	nonsyn	-
W1	NC_000913.3	2474088	T	G	Genic	+	GCT>GCG	A>A	ID=cds-NP_416861.1;Parent=gene-b2360;Dbxref=UniProtKB/Swiss-Prot:P76513,Genbank:NP_416861.1,ASAP:ABE-0007788,ECOCYC:G7229,EcoGene:EG14139,GeneID:946827;Name=NP_416861.1;gbkey=CDS;gene=yfdQ;locus_tag=b2360;orig_transcript_id=gnl|b2360|mrna.b2360;product=CPS-53 (KpLE1) prophage%3B protein YfdQ;protein_id=NP_416861.1;transl_table=11	syn	-
W1	NC_000913.3	2540000	T	A	Genic	-	GAT>GTT	D>V	ID=cds-NP_416917.1;Parent=gene-b2422;Dbxref=UniProtKB/Swiss-Prot:P16676,Genbank:NP_416917.1,ASAP:ABE-0007986,ECOCYC:EG10183,EcoGene:EG10183,GeneID:946889;Name=NP_416917.1;gbkey=CDS;gene=cysA;locus_tag=b2422;orig_transcript_id=gnl|b2422|mrna.b2422;product=sulfate/thiosulfate ABC transporter ATP binding subunit;protein_id=NP_416917.1;transl_table=11	nonsyn	-
W1	NC_000913.3	4260862	T	C	Genic	+	GGT>GGC	G>G	ID=cds-NP_418472.1;Parent=gene-b4048;Dbxref=UniProtKB/Swiss-Prot:P32694,Genbank:NP_418472.1,ASAP:ABE-0013255,ECOCYC:EG11931,EcoGene:EG11931,GeneID:948550;Name=NP_418472.1;gbkey=CDS;gene=yjbM;locus_tag=b4048;orig_transcript_id=gnl|b4048|mrna.b4048;product=uncharacterized protein YjbM;protein_id=NP_418472.1;transl_table=11	syn	-
W4	NC_000913.3	314463	C	T	Genic	+	GCT>GTT	A>V	ID=cds-gnl|b0297|CDS371;Parent=gene-b0297;Dbxref=UniProtKB/Swiss-Prot:P36943,ASAP:ABE-0001025,ECOCYC:EG12161,EcoGene:EG12161,GeneID:944957;gbkey=CDS;gene=eaeH;locus_tag=b0297;orig_protein_id=gnl|b0297|CDS371;orig_transcript_id=gnl|b0297|mrna.CDS371;product=putative porin domain-containing protein EaeH;transl_table=11	nonsyn	-
W4	NC_000913.3	1384010	C	T	IG					-	-
W4	NC_000913.3	1767577	G	A	Genic	-	GCG>GTG	A>V	ID=cds-NP_416202.1;Parent=gene-b1687;Dbxref=UniProtKB/Swiss-Prot:P77748,Genbank:NP_416202.1,ASAP:ABE-0005632,ECOCYC:G6913,EcoGene:EG13969,GeneID:946189;Name=NP_416202.1;gbkey=CDS;gene=ydiJ;locus_tag=b1687;orig_transcript_id=gnl|b1687|mrna.b1687;product=putative FAD-linked oxidoreductase;protein_id=NP_416202.1;transl_table=11	nonsyn	-
W4	NC_000913.3	1993205	T	C	Genic	-	GAT>GGT	D>G	ID=cds-NP_416423.4;Parent=gene-b1913;Dbxref=UniProtKB/Swiss-Prot:P0A8G0,Genbank:NP_416423.4,ASAP:ABE-0006370,ECOCYC:EG11063,EcoGene:EG11063,GeneID:947203;Name=NP_416423.4;gbkey=CDS;gene=uvrC;locus_tag=b1913;orig_transcript_id=gnl|b1913|mrna.b1913;product=excision nuclease subunit C;protein_id=NP_416423.4;transl_table=11	nonsyn	-
W4	NC_000913.3	2559848	G	A	Genic	+	GGC>AGC	G>S	ID=cds-NP_416937.2;Parent=gene-b2442;Dbxref=UniProtKB/Swiss-Prot:P76542,Genbank:NP_416937.2,ASAP:ABE-0008052,ECOCYC:G7272,EcoGene:EG14172,GeneID:946923;Name=NP_416937.2;gbkey=CDS;gene=intZ;locus_tag=b2442;orig_transcript_id=gnl|b2442|mrna.b2442;product=CPZ-55 prophage%3B putative phage integrase IntZ;protein_id=NP_416937.2;transl_table=11	nonsyn	-
W4	NC_000913.3	4181842	C	A	Genic	+	CGT>AGT	R>S	ID=cds-NP_418414.1;Parent=gene-b3987;Dbxref=UniProtKB/Swiss-Prot:P0A8V2,Genbank:NP_418414.1,ASAP:ABE-0013041,ECOCYC:EG10894,EcoGene:EG10894,GeneID:948488;Name=NP_418414.1;gbkey=CDS;gene=rpoB;locus_tag=b3987;orig_transcript_id=gnl|b3987|mrna.b3987;product=RNA polymerase subunit beta;protein_id=NP_418414.1;transl_table=11	nonsyn	-
W5	NC_000913.3	452352	C	T	Genic	-	TTG>TTA	L>L	ID=cds-NP_414967.1;Parent=gene-b0433;Dbxref=UniProtKB/Swiss-Prot:P0AE16,Genbank:NP_414967.1,ASAP:ABE-0001501,ECOCYC:EG12183,EcoGene:EG12183,GeneID:946438;Name=NP_414967.1;gbkey=CDS;gene=ampG;locus_tag=b0433;orig_transcript_id=gnl|b0433|mrna.b0433;product=muropeptide:H(+) symporter;protein_id=NP_414967.1;transl_table=11	syn	-
W5	NC_000913.3	4565730	T	A	Genic	-	ACC>TCC	T>S	ID=cds-NP_418755.4;Parent=gene-b4335;Dbxref=UniProtKB/Swiss-Prot:P39384,Genbank:NP_418755.4,ASAP:ABE-0014214,ECOCYC:G7932,EcoGene:EG12574,GeneID:945789;Name=NP_418755.4;gbkey=CDS;gene=yjiM;locus_tag=b4335;orig_transcript_id=gnl|b4335|mrna.b4335;product=putative dehydratase subunit;protein_id=NP_418755.4;transl_table=11	nonsyn	-
W6	NC_000913.3	1252911	A	C	Genic	+	ATC>CTC	I>L	ID=cds-NP_415719.2;Parent=gene-b1201;Dbxref=UniProtKB/Swiss-Prot:P76016,Genbank:NP_415719.2,ASAP:ABE-0004033,ECOCYC:G6628,EcoGene:EG13902,GeneID:945743;Name=NP_415719.2;gbkey=CDS;gene=dhaR;locus_tag=b1201;orig_transcript_id=gnl|b1201|mrna.b1201;product=DNA-binding transcriptional dual regulator DhaR;protein_id=NP_415719.2;transl_table=11	nonsyn	-
W6	NC_000913.3	2339393	G	A	Genic	-	CCG>TCG	P>S	ID=cds-NP_416734.1;Parent=gene-b2231;Dbxref=UniProtKB/Swiss-Prot:P0AES4,Genbank:NP_416734.1,ASAP:ABE-0007370,ECOCYC:EG10423,EcoGene:EG10423,GeneID:946614;Name=NP_416734.1;gbkey=CDS;gene=gyrA;locus_tag=b2231;orig_transcript_id=gnl|b2231|mrna.b2231;product=DNA gyrase subunit A;protein_id=NP_416734.1;transl_table=11	nonsyn	-
W6	NC_000913.3	2833120	C	A	Genic	+	GGC>GGA	G>G	ID=cds-NP_417190.1;Parent=gene-b2710;Dbxref=UniProtKB/Swiss-Prot:Q46877,Genbank:NP_417190.1,ASAP:ABE-0008910,ECOCYC:G7413,EcoGene:EG12963,GeneID:948979;Name=NP_417190.1;gbkey=CDS;gene=norV;locus_tag=b2710;orig_transcript_id=gnl|b2710|mrna.b2710;product=anaerobic nitric oxide reductase flavorubredoxin;protein_id=NP_417190.1;transl_table=11	syn	-
W6	NC_000913.3	4198612	G	A	Genic	+	GCG>GCA	A>A	ID=cds-NP_418425.1;Parent=gene-b3997;Dbxref=UniProtKB/Swiss-Prot:P29680,Genbank:NP_418425.1,ASAP:ABE-0013066,ECOCYC:EG11543,EcoGene:EG11543,GeneID:948497;Name=NP_418425.1;gbkey=CDS;gene=hemE;locus_tag=b3997;orig_transcript_id=gnl|b3997|mrna.b3997;product=uroporphyrinogen decarboxylase;protein_id=NP_418425.1;transl_table=11	syn	-
W6	NC_000913.3	4403746	C	A	Genic	+	CTC>CTA	L>L	ID=cds-NP_418596.1;Parent=gene-b4175;Dbxref=UniProtKB/Swiss-Prot:P0ABC3,Genbank:NP_418596.1,ASAP:ABE-0013665,ECOCYC:EG10435,EcoGene:EG10435,GeneID:948697;Name=NP_418596.1;gbkey=CDS;gene=hflC;locus_tag=b4175;orig_transcript_id=gnl|b4175|mrna.b4175;product=regulator of FtsH protease;protein_id=NP_418596.1;transl_table=11	syn	-
W8	NC_000913.3	3143526	C	T	Genic	-	TCG>TCA	S>S	ID=cds-NP_417469.1;Parent=gene-b2995;Dbxref=UniProtKB/Swiss-Prot:P37180,Genbank:NP_417469.1,ASAP:ABE-0009830,ECOCYC:EG11800,EcoGene:EG11800,GeneID:948615;Name=NP_417469.1;gbkey=CDS;gene=hybB;locus_tag=b2995;orig_transcript_id=gnl|b2995|mrna.b2995;product=hydrogenase 2 membrane subunit;protein_id=NP_417469.1;transl_table=11	syn	-
W9	NC_000913.3	631099	G	T	Genic	+	CCG>CCT	P>P	ID=cds-NP_415130.1;Parent=gene-b0598;Dbxref=UniProtKB/Swiss-Prot:P15078,Genbank:NP_415130.1,ASAP:ABE-0002061,ECOCYC:EG10167,EcoGene:EG10167,GeneID:945213;Name=NP_415130.1;gbkey=CDS;gene=cstA;locus_tag=b0598;orig_transcript_id=gnl|b0598|mrna.b0598;product=carbon starvation protein A;protein_id=NP_415130.1;transl_table=11	syn	-
W9	NC_000913.3	2427369	T	A	Genic	-	GGA>GGT	G>G	ID=cds-NP_416813.1;Parent=gene-b2310;Dbxref=UniProtKB/Swiss-Prot:P09551,Genbank:NP_416813.1,ASAP:ABE-0007621,ECOCYC:EG10072,EcoGene:EG10072,GeneID:949030;Name=NP_416813.1;gbkey=CDS;gene=argT;locus_tag=b2310;orig_transcript_id=gnl|b2310|mrna.b2310;product=lysine/arginine/ornithine ABC transporter periplasmic binding protein;protein_id=NP_416813.1;transl_table=11	syn	-
W9	NC_000913.3	2714459	C	T	Genic	-	GAG>AAG	E>K	ID=cds-NP_417072.4;Parent=gene-b2577;Dbxref=UniProtKB/Swiss-Prot:P33634,Genbank:NP_417072.4,ASAP:ABE-0008483,ECOCYC:EG11785,EcoGene:EG11785,GeneID:947064;Name=NP_417072.4;gbkey=CDS;gene=yfiE;locus_tag=b2577;orig_transcript_id=gnl|b2577|mrna.b2577;product=putative LysR-type DNA-binding transcriptional regulator YfiE;protein_id=NP_417072.4;transl_table=11	nonsyn	-
W10	NC_000913.3	678558	G	T	Genic	+	GCC>TCC	A>S	ID=cds-NP_415179.1;Parent=gene-b0646;Dbxref=UniProtKB/Swiss-Prot:P77381,Genbank:NP_415179.1,ASAP:ABE-0002210,ECOCYC:G6353,EcoGene:EG13649,GeneID:945245;Name=NP_415179.1;gbkey=CDS;gene=djlB;locus_tag=b0646;orig_transcript_id=gnl|b0646|mrna.b0646;product=putative chaperone;protein_id=NP_415179.1;transl_table=11	nonsyn	-
W11	NC_000913.3	102218	C	T	Genic	+	CCG>CTG	P>L	ID=cds-NP_414633.1;Parent=gene-b0091;Dbxref=UniProtKB/Swiss-Prot:P17952,Genbank:NP_414633.1,ASAP:ABE-0000324,ECOCYC:EG10619,EcoGene:EG10619,GeneID:946153;Name=NP_414633.1;gbkey=CDS;gene=murC;locus_tag=b0091;orig_transcript_id=gnl|b0091|mrna.b0091;product=UDP-N-acetylmuramate--L-alanine ligase;protein_id=NP_414633.1;transl_table=11	nonsyn	-
W11	NC_000913.3	1149208	T	A	Genic	+	GAT>GAA	D>E	ID=cds-NP_415609.1;Parent=gene-b1091;Dbxref=UniProtKB/Swiss-Prot:P0A6R0,Genbank:NP_415609.1,ASAP:ABE-0003696,ECOCYC:EG10277,EcoGene:EG10277,GeneID:946003;Name=NP_415609.1;gbkey=CDS;gene=fabH;locus_tag=b1091;orig_transcript_id=gnl|b1091|mrna.b1091;product=beta-ketoacyl-[acyl carrier protein] synthase III;protein_id=NP_415609.1;transl_table=11	nonsyn	-
W11	NC_000913.3	3927071	G	T	IG					-	-
W12	NC_000913.3	272597	G	A	ncRNA; sequence_feature	+	-	-	ID=rna-b 4690;Parent=gene-b4690;Dbxref=ECOCYC:G0-10696,EcoGene:EG31183,GeneID:7751631;gbkey=ncRNA;gene=eyeA;locus_tag=b4690;product=CP4-6 prophage%3B small RNA EyeA; ID=id-NC_000913.3:262898..297205;Note=cryptic prophage CP4-6;gbkey=misc_feature	-	-
W12	NC_000913.3	2168967	C	T	Genic	+	CCC>TCC	P>S	ID=cds-NP_416590.1;Parent=gene-b2086;Dbxref=UniProtKB/Swiss-Prot:P76407,Genbank:NP_416590.1,ASAP:ABE-0006911,ECOCYC:G7123,EcoGene:EG14367,GeneID:946626;Name=NP_416590.1;gbkey=CDS;gene=yegS;locus_tag=b2086;orig_transcript_id=gnl|b2086|mrna.b2086;product=lipid kinase;protein_id=NP_416590.1;transl_table=11	nonsyn	-
W13	NC_000913.3	257909	G	A	mobile_genetic_element	-	-	-	ID=id-NC_000913.3:257908..258675;gbkey=mobile_element;mobile_element_type=insertion sequence:IS1I	-	-
W13	NC_000913.3	545016	C	T	Genic	-	GGG>AGG	G>R	ID=cds-NP_415049.1;Parent=gene-b0516;Dbxref=UniProtKB/Swiss-Prot:P77425,Genbank:NP_415049.1,ASAP:ABE-0001777,ECOCYC:G6285,EcoGene:EG13623,GeneID:945150;Name=NP_415049.1;gbkey=CDS;gene=allC;locus_tag=b0516;orig_transcript_id=gnl|b0516|mrna.b0516;product=allantoate amidohydrolase;protein_id=NP_415049.1;transl_table=11	nonsyn	-
W13	NC_000913.3	893316	G	A	Genic	+	GTG>GTA	V>V	ID=cds-NP_415374.1;Parent=gene-b0853;Dbxref=UniProtKB/Swiss-Prot:P0AAY6,Genbank:NP_415374.1,ASAP:ABE-0002910,ECOCYC:G6447,EcoGene:EG13683,GeneID:945482;Name=NP_415374.1;gbkey=CDS;gene=ybjN;locus_tag=b0853;orig_transcript_id=gnl|b0853|mrna.b0853;product=protein YbjN;protein_id=NP_415374.1;transl_table=11	syn	-
W13	NC_000913.3	1108592	G	A	Genic	-	GCG>GTG	A>V	ID=cds-NP_415565.1;Parent=gene-b1047;Dbxref=UniProtKB/Swiss-Prot:P75920,Genbank:NP_415565.1,ASAP:ABE-0003553,ECOCYC:G6552,EcoGene:EG13876,GeneID:946944;Name=NP_415565.1;gbkey=CDS;gene=opgC;locus_tag=b1047;orig_transcript_id=gnl|b1047|mrna.b1047;product=protein required for succinyl modification of osmoregulated periplasmic glucans;protein_id=NP_415565.1;transl_table=11	nonsyn	-
W13	NC_000913.3	2040580	G	A	Genic	+	GGT>GAT	G>D	ID=cds-NP_416481.1;Parent=gene-b1972;Dbxref=UniProtKB/Swiss-Prot:P76343,Genbank:NP_416481.1,ASAP:ABE-0006542,ECOCYC:G7060,EcoGene:EG14048,GeneID:946483;Name=NP_416481.1;gbkey=CDS;gene=msrQ;locus_tag=b1972;orig_transcript_id=gnl|b1972|mrna.b1972;product=periplasmic protein-L-methionine sulfoxide reductase heme binding subunit;protein_id=NP_416481.1;transl_table=11	nonsyn	-
W13	NC_000913.3	2412151	C	T	Genic	-	CCG>CCA	P>P	ID=cds-NP_416797.2;Parent=gene-b2294;Dbxref=UniProtKB/Swiss-Prot:P0A8W8,Genbank:NP_416797.2,ASAP:ABE-0007571,ECOCYC:G7188,EcoGene:EG14105,GeneID:946767;Name=NP_416797.2;gbkey=CDS;gene=yfbU;locus_tag=b2294;orig_transcript_id=gnl|b2294|mrna.b2294;product=UPF0304 family protein YfbU;protein_id=NP_416797.2;transl_table=11	syn	-
W16	NC_000913.3	1444466	C	T	Genic	+	TTC>TTT	F>F	ID=cds-NP_415899.1;Parent=gene-b1381;Dbxref=UniProtKB/Swiss-Prot:P52645,Genbank:NP_415899.1,ASAP:ABE-0004623,ECOCYC:G6703,EcoGene:EG13180,GeneID:945949;Name=NP_415899.1;gbkey=CDS;gene=ydbH;locus_tag=b1381;orig_transcript_id=gnl|b1381|mrna.b1381;product=PF11739 family protein YdbH;protein_id=NP_415899.1;transl_table=11	syn	-
W16	NC_000913.3	1917829	A	C	Genic	+	CAG>CCG	Q>P	ID=cds-NP_416348.2;Parent=gene-b1834;Dbxref=UniProtKB/Swiss-Prot:P76272,Genbank:NP_416348.2,ASAP:ABE-0006101,ECOCYC:G7007,EcoGene:EG14022,GeneID:946352;Name=NP_416348.2;gbkey=CDS;gene=yebT;locus_tag=b1834;orig_transcript_id=gnl|b1834|mrna.b1834;product=intermembrane transport protein YebT;protein_id=NP_416348.2;transl_table=11	nonsyn	-
W16	NC_000913.3	1979502	A	G	IG					-	-
W16	NC_000913.3	2017408	G	A	Genic	+	GCG>GCA	A>A	ID=cds-NP_416451.1;Parent=gene-b1941;Dbxref=UniProtKB/Swiss-Prot:P52612,Genbank:NP_416451.1,ASAP:ABE-0006460,ECOCYC:G377,EcoGene:EG20266,GeneID:946457;Name=NP_416451.1;gbkey=CDS;gene=fliI;locus_tag=b1941;orig_transcript_id=gnl|b1941|mrna.b1941;product=flagellum-specific ATP synthase FliI;protein_id=NP_416451.1;transl_table=11	syn	-
W16	NC_000913.3	2017798	T	A	Genic	+	GAT>GAA	D>E	ID=cds-NP_416451.1;Parent=gene-b1941;Dbxref=UniProtKB/Swiss-Prot:P52612,Genbank:NP_416451.1,ASAP:ABE-0006460,ECOCYC:G377,EcoGene:EG20266,GeneID:946457;Name=NP_416451.1;gbkey=CDS;gene=fliI;locus_tag=b1941;orig_transcript_id=gnl|b1941|mrna.b1941;product=flagellum-specific ATP synthase FliI;protein_id=NP_416451.1;transl_table=11	nonsyn	-
W16	NC_000913.3	2022023	C	G	Genic	+	ACG>AGG	T>R	ID=cds-NP_416458.1;Parent=gene-b1948;Dbxref=UniProtKB/Swiss-Prot:P0AC05,Genbank:NP_416458.1,ASAP:ABE-0006475,ECOCYC:EG11975,EcoGene:EG11975,GeneID:946462;Name=NP_416458.1;gbkey=CDS;gene=fliP;locus_tag=b1948;orig_transcript_id=gnl|b1948|mrna.b1948;product=flagellar biosynthesis protein FliP;protein_id=NP_416458.1;transl_table=11	nonsyn	-
W16	NC_000913.3	2804711	C	T	IG					-	-
W17	NC_000913.3	1490762	C	T	IG					-	-
W18	NC_000913.3	1132950	C	T	Genic	+	CCG>CTG	P>L	ID=cds-NP_415594.1;Parent=gene-b1076;Dbxref=UniProtKB/Swiss-Prot:P75937,Genbank:NP_415594.1,ASAP:ABE-0003647,ECOCYC:G361,EcoGene:EG14269,GeneID:945636;Name=NP_415594.1;gbkey=CDS;gene=flgE;locus_tag=b1076;orig_transcript_id=gnl|b1076|mrna.b1076;product=flagellar hook protein FlgE;protein_id=NP_415594.1;transl_table=11	nonsyn	-
W18	NC_000913.3	1383128	A	G	Genic	-	GGT>GGC	G>G	ID=cds-NP_415836.1;Parent=gene-b1320;Dbxref=UniProtKB/Swiss-Prot:P77615,Genbank:NP_415836.1,ASAP:ABE-0004428,ECOCYC:G6658,EcoGene:EG13920,GeneID:945875;Name=NP_415836.1;gbkey=CDS;gene=ycjW;locus_tag=b1320;orig_transcript_id=gnl|b1320|mrna.b1320;product=putative LacI-type DNA-binding transcriptional regulator YcjW;protein_id=NP_415836.1;transl_table=11	syn	-
W18	NC_000913.3	2253218	C	T	Genic	-	GGT>AGT	G>S	ID=cds-NP_416666.1;Parent=gene-b2161;Dbxref=UniProtKB/Swiss-Prot:P33021,Genbank:NP_416666.1,ASAP:ABE-0007152,ECOCYC:EG12029,EcoGene:EG12029,GeneID:946655;Name=NP_416666.1;gbkey=CDS;gene=nupX;locus_tag=b2161;orig_transcript_id=gnl|b2161|mrna.b2161;product=putative nucleoside transporter;protein_id=NP_416666.1;transl_table=11	nonsyn	-
W19	NC_000913.3	1437933	G	A	Genic	-	GCA>GTA	A>V	ID=cds-NP_415896.1;Parent=gene-b1378;Dbxref=UniProtKB/Swiss-Prot:P52647,Genbank:NP_415896.1,ASAP:ABE-0004613,ECOCYC:G6701,EcoGene:EG13183,GeneID:946587;Name=NP_415896.1;gbkey=CDS;gene=ydbK;locus_tag=b1378;orig_transcript_id=gnl|b1378|mrna.b1378;product=putative pyruvate-flavodoxin oxidoreductase;protein_id=NP_415896.1;transl_table=11	nonsyn	-
W19	NC_000913.3	1768549	C	T	Genic	-	AGT>AAT	S>N	ID=cds-NP_416202.1;Parent=gene-b1687;Dbxref=UniProtKB/Swiss-Prot:P77748,Genbank:NP_416202.1,ASAP:ABE-0005632,ECOCYC:G6913,EcoGene:EG13969,GeneID:946189;Name=NP_416202.1;gbkey=CDS;gene=ydiJ;locus_tag=b1687;orig_transcript_id=gnl|b1687|mrna.b1687;product=putative FAD-linked oxidoreductase;protein_id=NP_416202.1;transl_table=11	nonsyn	-
W19	NC_000913.3	2802463	A	C	Genic	+	GTA>GTC	V>V	ID=cds-NP_417161.1;Parent=gene-b2675;Dbxref=UniProtKB/Swiss-Prot:P39452,Genbank:NP_417161.1,ASAP:ABE-0008806,ECOCYC:EG20257,EcoGene:EG20257,GeneID:947155;Name=NP_417161.1;gbkey=CDS;gene=nrdE;locus_tag=b2675;orig_transcript_id=gnl|b2675|mrna.b2675;product=ribonucleoside-diphosphate reductase 2 subunit alpha;protein_id=NP_417161.1;transl_table=11	syn	-
W19	NC_000913.3	2858650	G	A	Genic	+	GCA>ACA	A>T	ID=cds-NP_417213.1;Parent=gene-b2733;Dbxref=UniProtKB/Swiss-Prot:P23909,Genbank:NP_417213.1,ASAP:ABE-0008977,ECOCYC:EG10625,EcoGene:EG10625,GeneID:947206;Name=NP_417213.1;gbkey=CDS;gene=mutS;locus_tag=b2733;orig_transcript_id=gnl|b2733|mrna.b2733;product=DNA mismatch repair protein MutS;protein_id=NP_417213.1;transl_table=11	nonsyn	-
W19	NC_000913.3	4050468	C	T	Genic	-	GGC>AGC	G>S	ID=cds-NP_418301.3;Parent=gene-b3865;Dbxref=UniProtKB/Swiss-Prot:P0A6P7,Genbank:NP_418301.3,ASAP:ABE-0012623,ECOCYC:EG11203,EcoGene:EG11203,GeneID:948358;Name=NP_418301.3;gbkey=CDS;gene=yihA;locus_tag=b3865;orig_transcript_id=gnl|b3865|mrna.b3865;product=GTP-binding protein YihA;protein_id=NP_418301.3;transl_table=11	nonsyn	-
W19	NC_000913.3	4071934	C	T	Genic	-	GTG>ATG	V>M	ID=cds-NP_418317.1;Parent=gene-b3881;Dbxref=UniProtKB/Swiss-Prot:P32141,Genbank:NP_418317.1,ASAP:ABE-0012675,ECOCYC:EG11846,EcoGene:EG11846,GeneID:948373;Name=NP_418317.1;gbkey=CDS;gene=yihT;locus_tag=b3881;orig_transcript_id=gnl|b3881|mrna.b3881;product=6-deoxy-6-sulfofructose-1-phosphate aldolase;protein_id=NP_418317.1;transl_table=11	nonsyn	-
W19	NC_000913.3	4525663	T	C	Genic	-	GTA>GTG	V>V	ID=cds-NP_418719.1;Parent=gene-b4299;Dbxref=UniProtKB/Swiss-Prot:P39360,Genbank:NP_418719.1,ASAP:ABE-0014092,ECOCYC:G7912,EcoGene:EG12551,GeneID:949100;Name=NP_418719.1;gbkey=CDS;gene=yjhI;locus_tag=b4299;orig_transcript_id=gnl|b4299|mrna.b4299;product=KpLE2 phage-like element%3B putative DNA-binding transcriptional regulator YjhI;protein_id=NP_418719.1;transl_table=11	syn	-
W21	NC_000913.3	528785	T	C	Genic	+	ATA>ACA	I>T	ID=cds-gnl|b0501|CDS643;Parent=gene-b0501;Dbxref=UniProtKB/Swiss-Prot:P33669,ASAP:ABE-0001731,ECOCYC:EG11770,EcoGene:EG11770,GeneID:945133;gbkey=CDS;gene=ybbD;locus_tag=b0501;orig_protein_id=gnl|b0501|CDS643;orig_transcript_id=gnl|b0501|mrna.CDS643;product=putative uncharacterized protein YbbD;transl_table=11	nonsyn	-
W21	NC_000913.3	826726	G	T	Genic	-	GCG>GAG	A>E	ID=cds-NP_415314.1;Parent=gene-b0793;Dbxref=UniProtKB/Swiss-Prot:P0AFQ2,Genbank:NP_415314.1,ASAP:ABE-0002703,ECOCYC:G6410,EcoGene:EG13675,GeneID:945411;Name=NP_415314.1;gbkey=CDS;gene=ybhS;locus_tag=b0793;orig_transcript_id=gnl|b0793|mrna.b0793;product=putative ABC exporter membrane subunit YbhS;protein_id=NP_415314.1;transl_table=11	nonsyn	-
W21	NC_000913.3	1632127	G	A	Genic	-	GGC>GGT	G>G	ID=cds-YP_009518786.1;Parent=gene-b1543;Dbxref=UniProtKB/Swiss-Prot:P77228,Genbank:YP_009518786.1,ASAP:ABE-0005152,ECOCYC:G6817,EcoGene:EG13822,GeneID:38094960;Name=YP_009518786.1;gbkey=CDS;gene=ydfJ;locus_tag=b1543;orig_transcript_id=gnl|b1543|mrna.CDS1873;product=putative transporter YdfJ;protein_id=YP_009518786.1;transl_table=11	syn	-
W21	NC_000913.3	2307480	T	G	Genic	-	GAA>GCA	E>A	ID=cds-NP_416715.1;Parent=gene-b2211;Dbxref=UniProtKB/Swiss-Prot:P33941,Genbank:NP_416715.1,ASAP:ABE-0007303,ECOCYC:EG12070,EcoGene:EG12070,GeneID:946705;Name=NP_416715.1;gbkey=CDS;gene=yojI;locus_tag=b2211;orig_transcript_id=gnl|b2211|mrna.b2211;product=ABC transporter family protein/microcin J25 efflux protein;protein_id=NP_416715.1;transl_table=11	nonsyn	-
W21	NC_000913.3	2520392	G	A	Genic	-	ACT>ATT	T>I	ID=cds-NP_416899.1;Parent=gene-b2400;Dbxref=UniProtKB/Swiss-Prot:P04805,Genbank:NP_416899.1,ASAP:ABE-0007911,ECOCYC:EG10407,EcoGene:EG10407,GeneID:946906;Name=NP_416899.1;gbkey=CDS;gene=gltX;locus_tag=b2400;orig_transcript_id=gnl|b2400|mrna.b2400;product=glutamate--tRNA ligase;protein_id=NP_416899.1;transl_table=11	nonsyn	-
W21	NC_000913.3	2700169	C	T	Genic	-	CGG>CAG	R>Q	ID=cds-YP_002791251.1;Parent=gene-b4687;Dbxref=UniProtKB/Swiss-Prot:C1P611,Genbank:YP_002791251.1,ECOCYC:G0-10634,EcoGene:EG14494,GeneID:7751620;Name=YP_002791251.1;gbkey=CDS;gene=shoB;locus_tag=b4687;orig_transcript_id=gnl|b4687|mrna.b4687;product=toxic peptide ShoB;protein_id=YP_002791251.1;transl_table=11	nonsyn	-
W22	NC_000913.3	176363	C	A	Genic	+	TAC>TAA	Y>Q	ID=cds-NP_414697.1;Parent=gene-b0155;Dbxref=UniProtKB/Swiss-Prot:P37019,Genbank:NP_414697.1,ASAP:ABE-0000533,ECOCYC:EG12331,EcoGene:EG12331,GeneID:946715;Name=NP_414697.1;gbkey=CDS;gene=clcA;locus_tag=b0155;orig_transcript_id=gnl|b0155|mrna.b0155;product=chloride:H(+) antiporter ClcA;protein_id=NP_414697.1;transl_table=11	nonsyn	-
W22	NC_000913.3	1028496	C	T	Genic	-	GAA>AAA	E>K	ID=cds-NP_415486.4;Parent=gene-b0966;Dbxref=UniProtKB/Swiss-Prot:P0AB20,Genbank:NP_415486.4,ASAP:ABE-0003269,ECOCYC:G6500,EcoGene:EG13724,GeneID:945578;Name=NP_415486.4;gbkey=CDS;gene=hspQ;locus_tag=b0966;orig_transcript_id=gnl|b0966|mrna.b0966;product=heat shock protein%2C hemimethylated DNA-binding protein;protein_id=NP_415486.4;transl_table=11	nonsyn	-
W22	NC_000913.3	3255066	G	T	Genic	+	AAG>AAT	K>N	ID=cds-NP_417578.2;Parent=gene-b3107;Dbxref=UniProtKB/Swiss-Prot:P42625,Genbank:NP_417578.2,ASAP:ABE-0010219,ECOCYC:G7621,EcoGene:EG12751,GeneID:947618;Name=NP_417578.2;gbkey=CDS;gene=yhaL;locus_tag=b3107;orig_transcript_id=gnl|b3107|mrna.b3107;product=uncharacterized protein YhaL;protein_id=NP_417578.2;transl_table=11	nonsyn	-
W22	NC_000913.3	3266098	A	G	IG					-	-
W22	NC_000913.3	3293358	T	G	IG					-	-
W22	NC_000913.3	3391657	A	C	Genic	-	GAT>GAG	D>E	ID=cds-NP_417711.1;Parent=gene-b3244;Dbxref=UniProtKB/Swiss-Prot:P0AGG8,Genbank:NP_417711.1,ASAP:ABE-0010642,ECOCYC:G7689,EcoGene:EG12826,GeneID:947749;Name=NP_417711.1;gbkey=CDS;gene=tldD;locus_tag=b3244;orig_transcript_id=gnl|b3244|mrna.b3244;product=metalloprotease TldD;protein_id=NP_417711.1;transl_table=11	nonsyn	-
W23	NC_000913.3	745952	G	T	Genic	+	GAG>GAT	E>D	ID=cds-NP_415242.1;Parent=gene-b0714;Dbxref=UniProtKB/Swiss-Prot:P50465,Genbank:NP_415242.1,ASAP:ABE-0002433,ECOCYC:G6383,EcoGene:EG13237,GeneID:945320;Name=NP_415242.1;gbkey=CDS;gene=nei;locus_tag=b0714;orig_transcript_id=gnl|b0714|mrna.b0714;product=endonuclease VIII;protein_id=NP_415242.1;transl_table=11	nonsyn	-
W23	NC_000913.3	2900331	G	A	IG					-	-
W23	NC_000913.3	3051316	G	A	Genic	-	CGC>CGT	R>R	ID=cds-NP_417382.1;Parent=gene-b2906;Dbxref=UniProtKB/Swiss-Prot:P25535,Genbank:NP_417382.1,ASAP:ABE-0009543,ECOCYC:EG11333,EcoGene:EG11333,GeneID:947389;Name=NP_417382.1;gbkey=CDS;gene=ubiI;locus_tag=b2906;orig_transcript_id=gnl|b2906|mrna.b2906;product=2-octaprenylphenol hydroxylase;protein_id=NP_417382.1;transl_table=11	syn	-
W23	NC_000913.3	3394297	T	C	Genic	-	GAA>GAG	E>E	ID=cds-YP_026208.1;Parent=gene-b4472;Dbxref=UniProtKB/Swiss-Prot:P46474,Genbank:YP_026208.1,ASAP:ABE-0174102,ECOCYC:G7690,EcoGene:EG12827,GeneID:2847740;Name=YP_026208.1;gbkey=CDS;gene=yhdP;locus_tag=b4472;orig_transcript_id=gnl|b4472|mrna.b4472;product=AsmA2 domain-containing protein;protein_id=YP_026208.1;transl_table=11	syn	-
W23	NC_000913.3	3603746	C	T	Genic	-	GAG>GAA	E>E	ID=cds-NP_417921.1;Parent=gene-b3464;Dbxref=UniProtKB/Swiss-Prot:P10121,Genbank:NP_417921.1,ASAP:ABE-0011318,ECOCYC:EG10346,EcoGene:EG10346,GeneID:947978;Name=NP_417921.1;gbkey=CDS;gene=ftsY;locus_tag=b3464;orig_transcript_id=gnl|b3464|mrna.b3464;product=signal recognition particle receptor;protein_id=NP_417921.1;transl_table=11	syn	-
W23	NC_000913.3	3644308	T	G	Genic	-	CAG>CCG	Q>P	ID=cds-NP_417955.1;Parent=gene-b3498;Dbxref=UniProtKB/Swiss-Prot:P27298,Genbank:NP_417955.1,ASAP:ABE-0011421,ECOCYC:EG11441,EcoGene:EG11441,GeneID:948016;Name=NP_417955.1;gbkey=CDS;gene=prlC;locus_tag=b3498;orig_transcript_id=gnl|b3498|mrna.b3498;product=oligopeptidase A;protein_id=NP_417955.1;transl_table=11	nonsyn	-
W23	NC_000913.3	4566175	C	T	Genic	-	GCG>ACG	A>T	ID=cds-NP_418756.1;Parent=gene-b4336;Dbxref=UniProtKB/Swiss-Prot:P39385,Genbank:NP_418756.1,ASAP:ABE-0014219,ECOCYC:G7933,EcoGene:EG12575,GeneID:948860;Name=NP_418756.1;gbkey=CDS;gene=yjiN;locus_tag=b4336;orig_transcript_id=gnl|b4336|mrna.b4336;product=DUF445 domain-containing protein YjiN;protein_id=NP_418756.1;transl_table=11	nonsyn	-
W24	NC_000913.3	1922592	G	A	Genic	-	CCC>CCT	P>P	ID=cds-NP_416352.4;Parent=gene-b1838;Dbxref=UniProtKB/Swiss-Prot:P55798,Genbank:NP_416352.4,ASAP:ABE-0006114,ECOCYC:G7011,EcoGene:EG14026,GeneID:946356;Name=NP_416352.4;gbkey=CDS;gene=pphA;locus_tag=b1838;orig_transcript_id=gnl|b1838|mrna.b1838;product=phosphoprotein phosphatase 1;protein_id=NP_416352.4;transl_table=11	syn	-
W25	NC_000913.3	1586896	G	A	Genic	-	ACC>ATC	T>I	ID=cds-NP_416019.1;Parent=gene-b1502;Dbxref=UniProtKB/Swiss-Prot:P77588,Genbank:NP_416019.1,ASAP:ABE-0005006,ECOCYC:G6792,EcoGene:EG13799,GeneID:946050;Name=NP_416019.1;gbkey=CDS;gene=ydeQ;locus_tag=b1502;orig_transcript_id=gnl|b1502|mrna.b1502;product=putative fimbrial adhesin protein YdeQ;protein_id=NP_416019.1;transl_table=11	nonsyn	-
W25	NC_000913.3	2381024	A	G	Genic	-	TCT>CCT	S>P	ID=cds-NP_416769.1;Parent=gene-b2266;Dbxref=UniProtKB/Swiss-Prot:P0AEH5,Genbank:NP_416769.1,ASAP:ABE-0007487,ECOCYC:G7173,EcoGene:EG13185,GeneID:946751;Name=NP_416769.1;gbkey=CDS;gene=elaB;locus_tag=b2266;orig_transcript_id=gnl|b2266|mrna.b2266;product=tail anchored inner membrane protein;protein_id=NP_416769.1;transl_table=11	nonsyn	-
W26	NC_000913.3	530245	A	C	Genic	-	TTA>GTA	L>V	ID=cds-NP_415036.1;Parent=gene-b0503;Dbxref=UniProtKB/Swiss-Prot:P33667,Genbank:NP_415036.1,ASAP:ABE-0001740,ECOCYC:EG11768,EcoGene:EG11768,GeneID:947063;Name=NP_415036.1;gbkey=CDS;gene=selU;locus_tag=b0503;orig_transcript_id=gnl|b0503|mrna.b0503;product=tRNA 2-selenouridine synthase;protein_id=NP_415036.1;transl_table=11	nonsyn	-
W26	NC_000913.3	1597306	A	C	Genic	-	TTG>GTG	L>V	ID=cds-gnl|b4696|CDS1838;Parent=gene-b4696;Dbxref=UniProtKB/Swiss-Prot:P32051,ASAP:ABE-0285161,ECOCYC:EG11780,EcoGene:EG11780,GeneID:7751623;gbkey=CDS;gene=yneO;locus_tag=b4696;orig_protein_id=gnl|b4696|CDS1838;orig_transcript_id=gnl|b4696|mrna.CDS1838;product=AIDA-I family autotransporter YneO;transl_table=11	nonsyn	-
W26	NC_000913.3	3391328	G	C	Genic	-	GCG>GGG	A>G	ID=cds-NP_417711.1;Parent=gene-b3244;Dbxref=UniProtKB/Swiss-Prot:P0AGG8,Genbank:NP_417711.1,ASAP:ABE-0010642,ECOCYC:G7689,EcoGene:EG12826,GeneID:947749;Name=NP_417711.1;gbkey=CDS;gene=tldD;locus_tag=b3244;orig_transcript_id=gnl|b3244|mrna.b3244;product=metalloprotease TldD;protein_id=NP_417711.1;transl_table=11	nonsyn	-
W27	NC_000913.3	1512348	T	A	Genic	+	ATC>AAC	I>N	ID=cds-NP_415957.1;Parent=gene-b1440;Dbxref=UniProtKB/Swiss-Prot:P76108,Genbank:NP_415957.1,ASAP:ABE-0004803,ECOCYC:G6751,EcoGene:EG13762,GeneID:946005;Name=NP_415957.1;gbkey=CDS;gene=ydcS;locus_tag=b1440;orig_transcript_id=gnl|b1440|mrna.b1440;product=putative ABC transporter periplasmic binding protein/polyhydroxybutyrate synthase;protein_id=NP_415957.1;transl_table=11	nonsyn	-
W27	NC_000913.3	1863752	C	T	Genic	+	CAC>TAC	H>Y	ID=cds-NP_416293.1;Parent=gene-b1779;Dbxref=UniProtKB/Swiss-Prot:P0A9B2,Genbank:NP_416293.1,ASAP:ABE-0005920,ECOCYC:EG10367,EcoGene:EG10367,GeneID:947679;Name=NP_416293.1;gbkey=CDS;gene=gapA;locus_tag=b1779;orig_transcript_id=gnl|b1779|mrna.b1779;product=glyceraldehyde-3-phosphate dehydrogenase A;protein_id=NP_416293.1;transl_table=11	nonsyn	-
W28	NC_000913.3	977646	G	T	Genic	+	GCC>TCC	A>S	ID=cds-NP_415444.1;Parent=gene-b0924;Dbxref=UniProtKB/Swiss-Prot:P22523,Genbank:NP_415444.1,ASAP:ABE-0003138,ECOCYC:EG10618,EcoGene:EG10618,GeneID:945549;Name=NP_415444.1;gbkey=CDS;gene=mukB;locus_tag=b0924;orig_transcript_id=gnl|b0924|mrna.b0924;product=chromosome partitioning protein MukB;protein_id=NP_415444.1;transl_table=11	nonsyn	-
W28	NC_000913.3	1413723	G	T	Genic	-	GCC>GCA	A>A	ID=cds-NP_415863.1;Parent=gene-b1347;Dbxref=UniProtKB/Swiss-Prot:P33230,Genbank:NP_415863.1,ASAP:ABE-0004522,ECOCYC:EG11901,EcoGene:EG11901,GeneID:947504;Name=NP_415863.1;gbkey=CDS;gene=rcbA;locus_tag=b1347;orig_transcript_id=gnl|b1347|mrna.b1347;product=Rac prophage%3B double-strand break reduction protein;protein_id=NP_415863.1;transl_table=11	syn	-
W28	NC_000913.3	2110073	A	G	Genic	-	GAT>GAC	D>D	ID=cds-NP_416542.1;Parent=gene-b2038;Dbxref=UniProtKB/Swiss-Prot:P37745,Genbank:NP_416542.1,ASAP:ABE-0006759,ECOCYC:EG11979,EcoGene:EG11979,GeneID:947482;Name=NP_416542.1;gbkey=CDS;gene=rfbC;locus_tag=b2038;orig_transcript_id=gnl|b2038|mrna.b2038;product=dTDP-4-dehydrorhamnose 3%2C5-epimerase;protein_id=NP_416542.1;transl_table=11	syn	-
W28	NC_000913.3	3150223	C	T	Genic	+	CAG>TAG	Q>*	ID=cds-NP_417476.1;Parent=gene-b3003;Dbxref=UniProtKB/Swiss-Prot:P0AG84,Genbank:NP_417476.1,ASAP:ABE-0009859,ECOCYC:EG11292,EcoGene:EG11292,GeneID:947478;Name=NP_417476.1;gbkey=CDS;gene=yghA;locus_tag=b3003;orig_transcript_id=gnl|b3003|mrna.b3003;product=NADP(+)-dependent aldehyde reductase;protein_id=NP_417476.1;transl_table=11	nonsyn	-
W28	NC_000913.3	4154872	A	G	IG					-	-
W28	NC_000913.3	4444927	G	A	Genic	+	CTG>CTA	L>L	ID=cds-NP_418642.1;Parent=gene-b4221;Dbxref=UniProtKB/Swiss-Prot:P39321,Genbank:NP_418642.1,ASAP:ABE-0013811,ECOCYC:G7875,EcoGene:EG12514,GeneID:948742;Name=NP_418642.1;gbkey=CDS;gene=tamB;locus_tag=b4221;orig_transcript_id=gnl|b4221|mrna.b4221;product=translocation and assembly module subunit TamB;protein_id=NP_418642.1;transl_table=11	syn	-
W29	NC_000913.3	885308	T	C	IG					-	-
W29	NC_000913.3	1086919	T	C	Genic	-	AGG>GGG	R>G	ID=cds-NP_415541.1;Parent=gene-b1022;Dbxref=UniProtKB/Swiss-Prot:P75905,Genbank:NP_415541.1,ASAP:ABE-0003464,ECOCYC:G6529,EcoGene:EG13863,GeneID:945606;Name=NP_415541.1;gbkey=CDS;gene=pgaC;locus_tag=b1022;orig_transcript_id=gnl|b1022|mrna.b1022;product=poly-N-acetyl-D-glucosamine synthase subunit PgaC;protein_id=NP_415541.1;transl_table=11	nonsyn	-
W29	NC_000913.3	1230754	C	T	IG					-	-
W29	NC_000913.3	1452641	C	T	Genic	-	ATG>ATA	M>I	ID=cds-NP_415905.1;Parent=gene-b1387;Dbxref=UniProtKB/Swiss-Prot:P77455,Genbank:NP_415905.1,ASAP:ABE-0004644,ECOCYC:G6708,EcoGene:EG13735,GeneID:945954;Name=NP_415905.1;gbkey=CDS;gene=paaZ;locus_tag=b1387;orig_transcript_id=gnl|b1387|mrna.b1387;product=oxepin-CoA hydrolase/3-oxo-5%2C6-dehydrosuberyl-CoA semialdehyde dehydrogenase;protein_id=NP_415905.1;transl_table=11	nonsyn	-
W29	NC_000913.3	2072425	A	T	Genic	+	CAG>CTG	Q>L	ID=cds-YP_026164.1;Parent=gene-b2000;Dbxref=UniProtKB/Swiss-Prot:P39180,Genbank:YP_026164.1,ASAP:ABE-0006642,ECOCYC:G7080,EcoGene:EG12686,GeneID:946540;Name=YP_026164.1;gbkey=CDS;gene=flu;locus_tag=b2000;orig_transcript_id=gnl|b2000|mrna.b2000;product=CP4-44 prophage%3B self recognizing antigen 43 (Ag43) autotransporter;protein_id=YP_026164.1;transl_table=11	nonsyn	-
W29	NC_000913.3	4138181	C	T	Genic	-	CTG>CTA	L>L	ID=cds-NP_418380.4;Parent=gene-b3945;Dbxref=UniProtKB/Swiss-Prot:P0A9S5,Genbank:NP_418380.4,ASAP:ABE-0012912,ECOCYC:EG11904,EcoGene:EG11904,GeneID:948440;Name=NP_418380.4;gbkey=CDS;gene=gldA;locus_tag=b3945;orig_transcript_id=gnl|b3945|mrna.b3945;product=L-1%2C2-propanediol dehydrogenase/glycerol dehydrogenase;protein_id=NP_418380.4;transl_table=11	syn	-
W30	NC_000913.3	460138	C	A	Genic	+	AAC>AAA	N>K	ID=cds-NP_414973.1;Parent=gene-b0439;Dbxref=UniProtKB/Swiss-Prot:P0A9M0,Genbank:NP_414973.1,ASAP:ABE-0001521,ECOCYC:EG10542,EcoGene:EG10542,GeneID:945085;Name=NP_414973.1;gbkey=CDS;gene=lon;locus_tag=b0439;orig_transcript_id=gnl|b0439|mrna.b0439;product=Lon protease;protein_id=NP_414973.1;transl_table=11	nonsyn	-
W30	NC_000913.3	568533	A	T	Genic	+	TTA>TTT	L>F	ID=cds-NP_415075.1;Parent=gene-b0543;Dbxref=UniProtKB/Swiss-Prot:P23895,Genbank:NP_415075.1,ASAP:ABE-0001863,ECOCYC:EG10629,EcoGene:EG10629,GeneID:948442;Name=NP_415075.1;gbkey=CDS;gene=emrE;locus_tag=b0543;orig_transcript_id=gnl|b0543|mrna.b0543;product=multidrug/betaine/choline efflux transporter EmrE;protein_id=NP_415075.1;transl_table=11	nonsyn	-
W30	NC_000913.3	1330528	G	T	Genic	-	GGC>GGA	G>G	ID=cds-NP_415789.1;Parent=gene-b1273;Dbxref=UniProtKB/Swiss-Prot:P0AB61,Genbank:NP_415789.1,ASAP:ABE-0004269,ECOCYC:EG12868,EcoGene:EG12868,GeneID:945860;Name=NP_415789.1;gbkey=CDS;gene=yciN;locus_tag=b1273;orig_transcript_id=gnl|b1273|mrna.b1273;product=protein YciN;protein_id=NP_415789.1;transl_table=11	syn	-
W30	NC_000913.3	2712053	T	C	Genic	-	ACC>GCC	T>A	ID=cds-NP_417070.2;Parent=gene-b2575;Dbxref=UniProtKB/Swiss-Prot:P31825,Genbank:NP_417070.2,ASAP:ABE-0008473,ECOCYC:EG11538,EcoGene:EG11538,GeneID:947047;Name=NP_417070.2;gbkey=CDS;gene=yfiC;locus_tag=b2575;orig_transcript_id=gnl|b2575|mrna.b2575;product=tRNA m(6)A37 methyltransferase;protein_id=NP_417070.2;transl_table=11	nonsyn	-
W30	NC_000913.3	3580482	C	T	Genic	-	CTG>CTA	L>L	ID=cds-NP_417897.1;Parent=gene-b3440;Dbxref=UniProtKB/Swiss-Prot:P46853,Genbank:NP_417897.1,ASAP:ABE-0011232,ECOCYC:G7757,EcoGene:EG12944,GeneID:947944;Name=NP_417897.1;gbkey=CDS;gene=yhhX;locus_tag=b3440;orig_transcript_id=gnl|b3440|mrna.b3440;product=putative oxidoreductase YhhX;protein_id=NP_417897.1;transl_table=11	syn	-
W30	NC_000913.3	4340671	C	A	IG					-	-
W30	NC_000913.3	4341635	C	A	IG					-	-
W30	NC_000913.3	4445164	G	A	Genic	+	CCG>CCA	P>P	ID=cds-NP_418642.1;Parent=gene-b4221;Dbxref=UniProtKB/Swiss-Prot:P39321,Genbank:NP_418642.1,ASAP:ABE-0013811,ECOCYC:G7875,EcoGene:EG12514,GeneID:948742;Name=NP_418642.1;gbkey=CDS;gene=tamB;locus_tag=b4221;orig_transcript_id=gnl|b4221|mrna.b4221;product=translocation and assembly module subunit TamB;protein_id=NP_418642.1;transl_table=11	syn	-
W31	NC_000913.3	361674	A	T	Genic	-	TGG>AGG	W>R	ID=cds-NP_414876.1;Parent=gene-b0342;Dbxref=UniProtKB/Swiss-Prot:P07464,Genbank:NP_414876.1,ASAP:ABE-0001177,ECOCYC:EG10524,EcoGene:EG10524,GeneID:945674;Name=NP_414876.1;gbkey=CDS;gene=lacA;locus_tag=b0342;orig_transcript_id=gnl|b0342|mrna.b0342;product=galactoside O-acetyltransferase;protein_id=NP_414876.1;transl_table=11	nonsyn	-
W31	NC_000913.3	1224071	A	G	IG					-	-
W31	NC_000913.3	2105623	A	G	Genic	-	GAT>GAC	D>D	ID=cds-NP_416538.1;Parent=gene-b2034;Dbxref=UniProtKB/Swiss-Prot:P37749,Genbank:NP_416538.1,ASAP:ABE-0006751,ECOCYC:EG11983,EcoGene:EG11983,GeneID:947041;Name=NP_416538.1;gbkey=CDS;gene=wbbI;locus_tag=b2034;orig_transcript_id=gnl|b2034|mrna.b2034;product=beta-1%2C6-galactofuranosyltransferase;protein_id=NP_416538.1;transl_table=11	syn	-
W31	NC_000913.3	2356268	G	A	Genic	+	GAC>AAC	D>N	ID=cds-NP_416746.1;Parent=gene-b2243;Dbxref=UniProtKB/Swiss-Prot:P0A996,Genbank:NP_416746.1,ASAP:ABE-0007426,ECOCYC:EG10393,EcoGene:EG10393,GeneID:946735;Name=NP_416746.1;gbkey=CDS;gene=glpC;locus_tag=b2243;orig_transcript_id=gnl|b2243|mrna.b2243;product=anaerobic glycerol-3-phosphate dehydrogenase subunit C;protein_id=NP_416746.1;transl_table=11	nonsyn	-
W31	NC_000913.3	2559344	A	G	Genic	+	ACC>GCC	T>A	ID=cds-NP_416937.2;Parent=gene-b2442;Dbxref=UniProtKB/Swiss-Prot:P76542,Genbank:NP_416937.2,ASAP:ABE-0008052,ECOCYC:G7272,EcoGene:EG14172,GeneID:946923;Name=NP_416937.2;gbkey=CDS;gene=intZ;locus_tag=b2442;orig_transcript_id=gnl|b2442|mrna.b2442;product=CPZ-55 prophage%3B putative phage integrase IntZ;protein_id=NP_416937.2;transl_table=11	nonsyn	-
W31	NC_000913.3	2748823	T	C	Genic	+	GTG>GCG	V>A	ID=cds-YP_026171.3;Parent=gene-b4461;Dbxref=UniProtKB/Swiss-Prot:P37908,Genbank:YP_026171.3,ASAP:ABE-0174111,ECOCYC:EG12442,EcoGene:EG12442,GeneID:2847739;Name=YP_026171.3;gbkey=CDS;gene=yfjD;locus_tag=b4461;orig_transcript_id=gnl|b4461|mrna.b4461;product=putative inner membrane protein;protein_id=YP_026171.3;transl_table=11	nonsyn	-
W32	NC_000913.3	4419683	T	C	IG					-	-
W33	NC_000913.3	80377	G	A	Genic	-	GCA>GTA	A>V	ID=cds-NP_414614.1;Parent=gene-b0072;Dbxref=UniProtKB/Swiss-Prot:P0A6A6,Genbank:NP_414614.1,ASAP:ABE-0000261,ECOCYC:EG11576,EcoGene:EG11576,GeneID:945076;Name=NP_414614.1;gbkey=CDS;gene=leuC;locus_tag=b0072;orig_transcript_id=gnl|b0072|mrna.b0072;product=3-isopropylmalate dehydratase subunit LeuC;protein_id=NP_414614.1;transl_table=11	nonsyn	-
W33	NC_000913.3	2456366	C	A	Genic	-	CAG>CAT	Q>H	ID=cds-NP_416842.1;Parent=gene-b2340;Dbxref=UniProtKB/Swiss-Prot:P76502,Genbank:NP_416842.1,ASAP:ABE-0007720,ECOCYC:G7211,EcoGene:EG14126,GeneID:946815;Name=NP_416842.1;gbkey=CDS;gene=sixA;locus_tag=b2340;orig_transcript_id=gnl|b2340|mrna.b2340;product=phosphohistidine phosphatase;protein_id=NP_416842.1;transl_table=11	nonsyn	-
W34	NC_000913.3	42782	C	T	Genic	+	GCC>GTC	A>V	ID=cds-NP_414583.2;Parent=gene-b0041;Dbxref=UniProtKB/Swiss-Prot:P60566,Genbank:NP_414583.2,ASAP:ABE-0000145,ECOCYC:EG11562,EcoGene:EG11562,GeneID:947316;Name=NP_414583.2;gbkey=CDS;gene=fixA;locus_tag=b0041;orig_transcript_id=gnl|b0041|mrna.b0041;product=putative electron transfer flavoprotein FixA;protein_id=NP_414583.2;transl_table=11	nonsyn	-
W34	NC_000913.3	1215328	G	A	Genic	-	CTT>TTT	L>F	ID=cds-NP_415681.1;Parent=gene-b1163;Dbxref=UniProtKB/Swiss-Prot:P75990,Genbank:NP_415681.1,ASAP:ABE-0003903,ECOCYC:G6603,EcoGene:EG13887,GeneID:947592;Name=NP_415681.1;gbkey=CDS;gene=bluF;locus_tag=b1163;orig_transcript_id=gnl|b1163|mrna.b1163;product=blue light-responsive regulator of BluR;protein_id=NP_415681.1;transl_table=11	nonsyn	-
W34	NC_000913.3	1681580	C	A	Genic	+	TCA>TAA	S>Q	ID=cds-NP_416123.1;Parent=gene-b1606;Dbxref=UniProtKB/Swiss-Prot:P0AFS3,Genbank:NP_416123.1,ASAP:ABE-0005364,ECOCYC:G6862,EcoGene:EG13189,GeneID:949096;Name=NP_416123.1;gbkey=CDS;gene=folM;locus_tag=b1606;orig_transcript_id=gnl|b1606|mrna.b1606;product=dihydromonapterin reductase;protein_id=NP_416123.1;transl_table=11	nonsyn	-
W34	NC_000913.3	3085602	T	G	Genic	-	AAC>CAC	N>H	ID=cds-NP_417413.1;Parent=gene-b2938;Dbxref=UniProtKB/Swiss-Prot:P21170,Genbank:NP_417413.1,ASAP:ABE-0009634,ECOCYC:EG10959,EcoGene:EG10959,GeneID:947432;Name=NP_417413.1;gbkey=CDS;gene=speA;locus_tag=b2938;orig_transcript_id=gnl|b2938|mrna.b2938;product=arginine decarboxylase%2C biosynthetic;protein_id=NP_417413.1;transl_table=11	nonsyn	-
W34	NC_000913.3	3986970	G	A	Genic	-	CTG>TTG	L>L	ID=cds-NP_418246.1;Parent=gene-b3802;Dbxref=UniProtKB/Swiss-Prot:P0ACB7,Genbank:NP_418246.1,ASAP:ABE-0012417,ECOCYC:EG10434,EcoGene:EG10434,GeneID:948311;Name=NP_418246.1;gbkey=CDS;gene=hemY;locus_tag=b3802;orig_transcript_id=gnl|b3802|mrna.b3802;product=protein HemY;protein_id=NP_418246.1;transl_table=11	syn	-
W34	NC_000913.3	4050981	C	A	IG					-	-
W35	NC_000913.3	1848050	T	C	IG					-	-
W35	NC_000913.3	2286779	T	C	Genic	-	AGA>GGA	R>G	ID=cds-gnl|b2190|CDS%3D2618;Parent=gene-b2190;Dbxref=ASAP:ABE-0007244,ECOCYC:EG12051,EcoGene:EG12051,GeneID:946867;gbkey=CDS;gene=yejO;locus_tag=b2190;orig_protein_id=gnl|b2190|CDS%3D2618;orig_transcript_id=gnl|b2190|mrna.CDS%3D2618;product=adhesin-like autotransporter YejO;transl_table=11	nonsyn	-
W35	NC_000913.3	2854513	C	A	Genic	+	GCG>GAG	A>E	ID=cds-NP_417211.1;Parent=gene-b2731;Dbxref=UniProtKB/Swiss-Prot:P19323,Genbank:NP_417211.1,ASAP:ABE-0008971,ECOCYC:EG10301,EcoGene:EG10301,GeneID:947181;Name=NP_417211.1;gbkey=CDS;gene=fhlA;locus_tag=b2731;orig_transcript_id=gnl|b2731|mrna.b2731;product=DNA-binding transcriptional activator FhlA;protein_id=NP_417211.1;transl_table=11	nonsyn	-
W35	NC_000913.3	3351936	C	T	Genic	-	GAT>AAT	D>N	ID=cds-YP_026207.1;Parent=gene-b3210;Dbxref=UniProtKB/Swiss-Prot:P0AEC3,Genbank:YP_026207.1,ASAP:ABE-0010537,ECOCYC:EG10062,EcoGene:EG10062,GeneID:947887;Name=YP_026207.1;gbkey=CDS;gene=arcB;locus_tag=b3210;orig_transcript_id=gnl|b3210|mrna.b3210;product=sensory histidine kinase ArcB;protein_id=YP_026207.1;transl_table=11	nonsyn	-
W35	NC_000913.3	4572892	T	G	Genic	+	ATC>AGC	I>S	ID=cds-YP_009518834.1;Parent=gene-b4342;Dbxref=UniProtKB/Swiss-Prot:P39391,Genbank:YP_009518834.1,ASAP:ABE-0014239,ECOCYC:G7938,EcoGene:EG12581,GeneID:945056;Name=YP_009518834.1;gbkey=CDS;gene=yjiT;locus_tag=b4342;orig_transcript_id=gnl|b4342|mrna.CDS5242;product=putative uncharacterized protein YjiT;protein_id=YP_009518834.1;transl_table=11	nonsyn	-
W36	NC_000913.3	1198220	T	G	Genic	-	GAA>GAC	E>D	ID=cds-NP_415656.1;Parent=gene-b1138;Dbxref=UniProtKB/Swiss-Prot:P75968,Genbank:NP_415656.1,ASAP:ABE-0003827,ECOCYC:G6583,EcoGene:EG13449,GeneID:946722;Name=NP_415656.1;gbkey=CDS;gene=ymfE;locus_tag=b1138;orig_transcript_id=gnl|b1138|mrna.b1138;product=e14 prophage%3B uncharacterized protein YmfE;protein_id=NP_415656.1;transl_table=11	nonsyn	-
W36	NC_000913.3	1557152	C	T	Genic	-	AGG>AAG	R>K	ID=cds-NP_416000.1;Parent=gene-b1483;Dbxref=UniProtKB/Swiss-Prot:P77622,Genbank:NP_416000.1,ASAP:ABE-0004947,ECOCYC:G6777,EcoGene:EG13786,GeneID:946020;Name=NP_416000.1;gbkey=CDS;gene=ddpF;locus_tag=b1483;orig_transcript_id=gnl|b1483|mrna.b1483;product=putative D%2CD-dipeptide ABC transporter ATP-binding subunit DdpF;protein_id=NP_416000.1;transl_table=11	nonsyn	-
W36	NC_000913.3	3803488	C	A	Genic	-	GGC>GTC	G>V	ID=cds-NP_418085.2;Parent=gene-b3628;Dbxref=UniProtKB/Swiss-Prot:P27127,Genbank:NP_418085.2,ASAP:ABE-0011862,ECOCYC:EG11351,EcoGene:EG11351,GeneID:948144;Name=NP_418085.2;gbkey=CDS;gene=waaB;locus_tag=b3628;orig_transcript_id=gnl|b3628|mrna.b3628;product=UDP-D-galactose:(glucosyl)lipopolysaccharide-1%2C6-D-galactosyltransferase;protein_id=NP_418085.2;transl_table=11	nonsyn	-
W36	NC_000913.3	4603139	T	C	IG					-	-
W37	NC_000913.3	2478378	G	A	Genic	+	GTG>ATG	V>M	ID=cds-NP_416866.1;Parent=gene-b2365;Dbxref=UniProtKB/Swiss-Prot:P08555,Genbank:NP_416866.1,ASAP:ABE-0007801,ECOCYC:EG10250,EcoGene:EG10250,GeneID:949103;Name=NP_416866.1;gbkey=CDS;gene=dsdX;locus_tag=b2365;orig_transcript_id=gnl|b2365|mrna.b2365;product=D-serine transporter;protein_id=NP_416866.1;transl_table=11	nonsyn	-
W38	NC_000913.3	797292	G	A	Genic	+	GCG>ACG	A>T	ID=cds-NP_415286.1;Parent=gene-b0765;Dbxref=UniProtKB/Swiss-Prot:P09833,Genbank:NP_415286.1,ASAP:ABE-0002605,ECOCYC:EG10152,EcoGene:EG10152,GeneID:945362;Name=NP_415286.1;gbkey=CDS;gene=modC;locus_tag=b0765;orig_transcript_id=gnl|b0765|mrna.b0765;product=molybdate ABC transporter ATP binding subunit;protein_id=NP_415286.1;transl_table=11	nonsyn	-
W38	NC_000913.3	1248848	G	T	Genic	-	ATC>ATA	I>I	ID=cds-NP_415716.4;Parent=gene-b1198;Dbxref=UniProtKB/Swiss-Prot:P37349,Genbank:NP_415716.4,ASAP:ABE-0004024,ECOCYC:EG12399,EcoGene:EG12399,GeneID:945749;Name=NP_415716.4;gbkey=CDS;gene=dhaM;locus_tag=b1198;orig_transcript_id=gnl|b1198|mrna.b1198;product=dihydroxyacetone kinase subunit M;protein_id=NP_415716.4;transl_table=11	syn	-
W38	NC_000913.3	2874908	T	G	Genic	-	GAT>GCT	D>A	ID=cds-NP_417231.1;Parent=gene-b2751;Dbxref=UniProtKB/Swiss-Prot:P23845,Genbank:NP_417231.1,ASAP:ABE-0009026,ECOCYC:EG10194,EcoGene:EG10194,GeneID:947219;Name=NP_417231.1;gbkey=CDS;gene=cysN;locus_tag=b2751;orig_transcript_id=gnl|b2751|mrna.b2751;product=sulfate adenylyltransferase subunit 1;protein_id=NP_417231.1;transl_table=11	nonsyn	-
W38	NC_000913.3	4460014	C	T	Genic	-	ATG>ATA	M>I	ID=cds-NP_418658.1;Parent=gene-b4237;Dbxref=UniProtKB/Swiss-Prot:P0A9N8,Genbank:NP_418658.1,ASAP:ABE-0013860,ECOCYC:G812,EcoGene:EG12523,GeneID:948757;Name=NP_418658.1;gbkey=CDS;gene=nrdG;locus_tag=b4237;orig_transcript_id=gnl|b4237|mrna.b4237;product=anaerobic ribonucleoside-triphosphate reductase activating protein;protein_id=NP_418658.1;transl_table=11	nonsyn	-
W38	NC_000913.3	4536907	A	G	Genic	-	TAC>CAC	Y>H	ID=cds-NP_418729.1;Parent=gene-b4309;Dbxref=UniProtKB/Swiss-Prot:P39370,Genbank:NP_418729.1,ASAP:ABE-0014130,ECOCYC:G7919,EcoGene:EG12561,GeneID:948835;Name=NP_418729.1;gbkey=CDS;gene=nanS;locus_tag=b4309;orig_transcript_id=gnl|b4309|mrna.b4309;product=N-acetyl-9-O-acetylneuraminate esterase;protein_id=NP_418729.1;transl_table=11	nonsyn	-
W39	NC_000913.3	1020961	A	G	IG					-	-
W39	NC_000913.3	1025666	G	A	Genic	+	TGG>TAG	W>*	ID=cds-NP_415482.1;Parent=gene-b0962;Dbxref=UniProtKB/Swiss-Prot:P15038,Genbank:NP_415482.1,ASAP:ABE-0003257,ECOCYC:EG10426,EcoGene:EG10426,GeneID:946227;Name=NP_415482.1;gbkey=CDS;gene=helD;locus_tag=b0962;orig_transcript_id=gnl|b0962|mrna.b0962;product=DNA helicase IV;protein_id=NP_415482.1;transl_table=11	nonsyn	-
W39	NC_000913.3	3610557	G	A	Genic	-	CGG>TGG	R>W	ID=cds-NP_417930.2;Parent=gene-b3473;Dbxref=UniProtKB/Swiss-Prot:P37621,Genbank:NP_417930.2,ASAP:ABE-0011344,ECOCYC:EG12219,EcoGene:EG12219,GeneID:947982;Name=NP_417930.2;gbkey=CDS;gene=yhhS;locus_tag=b3473;orig_transcript_id=gnl|b3473|mrna.b3473;product=putative transporter YhhS;protein_id=NP_417930.2;transl_table=11	nonsyn	-
W42	NC_000913.3	523114	A	C	IG					-	-
W42	NC_000913.3	1865008	G	A	Genic	-	GCG>GTG	A>V	ID=cds-NP_416295.1;Parent=gene-b1781;Dbxref=UniProtKB/Swiss-Prot:P76234,Genbank:NP_416295.1,ASAP:ABE-0005925,ECOCYC:G6967,EcoGene:EG13491,GeneID:946302;Name=NP_416295.1;gbkey=CDS;gene=yeaE;locus_tag=b1781;orig_transcript_id=gnl|b1781|mrna.b1781;product=methylglyoxal reductase YeaE;protein_id=NP_416295.1;transl_table=11	nonsyn	-
W42	NC_000913.3	2045730	G	A	Genic	+	GCC>ACC	A>T	ID=cds-NP_416485.4;Parent=gene-b1978;Dbxref=UniProtKB/Swiss-Prot:P76347,Genbank:NP_416485.4,ASAP:ABE-0006563,ECOCYC:G7064,EcoGene:EG13378,GeneID:946498;Name=NP_416485.4;gbkey=CDS;gene=yeeJ;locus_tag=b1978;orig_transcript_id=gnl|b1978|mrna.b1978;product=inverse autotransporter adhesin;protein_id=NP_416485.4;transl_table=11	nonsyn	-
W43	NC_000913.3	85241	C	T	Genic	+	CAT>TAT	H>Y	ID=cds-NP_414618.4;Parent=gene-b0076;Dbxref=UniProtKB/Swiss-Prot:P10151,Genbank:NP_414618.4,ASAP:ABE-0000280,ECOCYC:EG10531,EcoGene:EG10531,GeneID:949034;Name=NP_414618.4;gbkey=CDS;gene=leuO;locus_tag=b0076;orig_transcript_id=gnl|b0076|mrna.b0076;product=DNA-binding transcriptional dual regulator LeuO;protein_id=NP_414618.4;transl_table=11	nonsyn	-
W43	NC_000913.3	451087	A	G	Genic	-	TTC>TCC	F>S	ID=cds-NP_414966.1;Parent=gene-b0432;Dbxref=UniProtKB/Swiss-Prot:P0ABJ1,Genbank:NP_414966.1,ASAP:ABE-0001495,ECOCYC:EG10178,EcoGene:EG10178,GeneID:945080;Name=NP_414966.1;gbkey=CDS;gene=cyoA;locus_tag=b0432;orig_transcript_id=gnl|b0432|mrna.b0432;product=cytochrome bo3 ubiquinol oxidase subunit 2;protein_id=NP_414966.1;transl_table=11	nonsyn	-
W43	NC_000913.3	1092828	C	T	IG					-	-
W43	NC_000913.3	1712024	C	T	Genic	+	CCA>TCA	P>S	ID=cds-NP_416150.1;Parent=gene-b1633;Dbxref=UniProtKB/Swiss-Prot:P0AB83,Genbank:NP_416150.1,ASAP:ABE-0005463,ECOCYC:EG10662,EcoGene:EG10662,GeneID:947122;Name=NP_416150.1;gbkey=CDS;gene=nth;locus_tag=b1633;orig_transcript_id=gnl|b1633|mrna.b1633;product=endonuclease III;protein_id=NP_416150.1;transl_table=11	nonsyn	-
W43	NC_000913.3	2039174	A	T	Genic	+	GCA>GCT	A>A	ID=cds-NP_416479.1;Parent=gene-b1970;Dbxref=UniProtKB/Swiss-Prot:P76341,Genbank:NP_416479.1,ASAP:ABE-0006537,ECOCYC:G7058,EcoGene:EG14046,GeneID:946485;Name=NP_416479.1;gbkey=CDS;gene=yedX;locus_tag=b1970;orig_transcript_id=gnl|b1970|mrna.b1970;product=hydroxyisourate hydrolase/transthyretin-related protein;protein_id=NP_416479.1;transl_table=11	syn	-
W43	NC_000913.3	2049589	T	C	Genic	+	GTG>GCG	V>A	ID=cds-NP_416485.4;Parent=gene-b1978;Dbxref=UniProtKB/Swiss-Prot:P76347,Genbank:NP_416485.4,ASAP:ABE-0006563,ECOCYC:G7064,EcoGene:EG13378,GeneID:946498;Name=NP_416485.4;gbkey=CDS;gene=yeeJ;locus_tag=b1978;orig_transcript_id=gnl|b1978|mrna.b1978;product=inverse autotransporter adhesin;protein_id=NP_416485.4;transl_table=11	nonsyn	-
W43	NC_000913.3	3173017	T	A	Genic	+	CTG>CAG	L>Q	ID=cds-NP_417500.1;Parent=gene-b3028;Dbxref=UniProtKB/Swiss-Prot:P0AEY5,Genbank:NP_417500.1,ASAP:ABE-0009946,ECOCYC:EG12656,EcoGene:EG12656,GeneID:947512;Name=NP_417500.1;gbkey=CDS;gene=mdaB;locus_tag=b3028;orig_transcript_id=gnl|b3028|mrna.b3028;product=NADPH:quinone oxidoreductase MdaB;protein_id=NP_417500.1;transl_table=11	nonsyn	-
W43	NC_000913.3	3449249	G	A	Genic	-	GCT>GTT	A>V	ID=cds-NP_417773.1;Parent=gene-b3314;Dbxref=UniProtKB/Swiss-Prot:P0A7V3,Genbank:NP_417773.1,ASAP:ABE-0010848,ECOCYC:EG10902,EcoGene:EG10902,GeneID:947814;Name=NP_417773.1;gbkey=CDS;gene=rpsC;locus_tag=b3314;orig_transcript_id=gnl|b3314|mrna.b3314;product=30S ribosomal subunit protein S3;protein_id=NP_417773.1;transl_table=11	nonsyn	-
W43	NC_000913.3	4346091	C	T	Genic	-	CAG>CAA	Q>Q	ID=cds-NP_418546.1;Parent=gene-b4122;Dbxref=UniProtKB/Swiss-Prot:P14407,Genbank:NP_418546.1,ASAP:ABE-0013501,ECOCYC:EG10357,EcoGene:EG10357,GeneID:948642;Name=NP_418546.1;gbkey=CDS;gene=fumB;locus_tag=b4122;orig_transcript_id=gnl|b4122|mrna.b4122;product=fumarase B;protein_id=NP_418546.1;transl_table=11	syn	-
W45	NC_000913.3	1201276	G	A	Genic	-	GGC>GGT	G>G	ID=cds-YP_009518763.1;Parent=gene-b1142;Dbxref=UniProtKB/Swiss-Prot:P75971,Genbank:YP_009518763.1,ASAP:ABE-0003841,ECOCYC:G6586,GeneID:945706;Name=YP_009518763.1;gbkey=CDS;gene=ymfH;locus_tag=b1142;orig_transcript_id=gnl|b1142|mrna.CDS1401;product=e14 prophage%3B protein YmfH;protein_id=YP_009518763.1;transl_table=11	syn	-
W45	NC_000913.3	1745728	C	T	Genic	-	GAA>AAA	E>K	ID=cds-NP_416181.1;Parent=gene-b1664;Dbxref=UniProtKB/Swiss-Prot:P77552,Genbank:NP_416181.1,ASAP:ABE-0005563,ECOCYC:G6894,EcoGene:EG13951,GeneID:944851;Name=NP_416181.1;gbkey=CDS;gene=ydhQ;locus_tag=b1664;orig_transcript_id=gnl|b1664|mrna.b1664;product=adhesin-like autotransporter YdhQ;protein_id=NP_416181.1;transl_table=11	nonsyn	-
W45	NC_000913.3	2061207	C	A	Genic	-	GCG>TCG	A>S	ID=cds-NP_416493.1;Parent=gene-b1988;Dbxref=UniProtKB/Swiss-Prot:Q47005,Genbank:NP_416493.1,ASAP:ABE-0006594,ECOCYC:G7072,EcoGene:EG14265,GeneID:946501;Name=NP_416493.1;gbkey=CDS;gene=nac;locus_tag=b1988;orig_transcript_id=gnl|b1988|mrna.b1988;product=DNA-binding transcriptional dual regulator Nac;protein_id=NP_416493.1;transl_table=11	nonsyn	-
W45	NC_000913.3	2336731	G	A	IG					-	-
W45	NC_000913.3	3664515	T	G	Genic	-	AAA>ACA	K>T	ID=cds-NP_417972.1;Parent=gene-b3515;Dbxref=UniProtKB/Swiss-Prot:P63201,Genbank:NP_417972.1,ASAP:ABE-0011482,ECOCYC:EG12242,EcoGene:EG12242,GeneID:948029;Name=NP_417972.1;gbkey=CDS;gene=gadW;locus_tag=b3515;orig_transcript_id=gnl|b3515|mrna.b3515;product=DNA-binding transcriptional dual regulator GadW;protein_id=NP_417972.1;transl_table=11	nonsyn	-
W46	NC_000913.3	764380	C	T	Genic	+	ACC>ACT	T>T	ID=cds-NP_415257.1;Parent=gene-b0729;Dbxref=UniProtKB/Swiss-Prot:P0AGE9,Genbank:NP_415257.1,ASAP:ABE-0002485,ECOCYC:EG10982,EcoGene:EG10982,GeneID:945314;Name=NP_415257.1;gbkey=CDS;gene=sucD;locus_tag=b0729;orig_transcript_id=gnl|b0729|mrna.b0729;product=succinyl-CoA synthetase subunit alpha;protein_id=NP_415257.1;transl_table=11	syn	-
W46	NC_000913.3	1776208	G	A	Genic	+	GCA>ACA	A>T	ID=cds-NP_416209.1;Parent=gene-b1694;Dbxref=UniProtKB/Swiss-Prot:P37766,Genbank:NP_416209.1,ASAP:ABE-0005656,ECOCYC:EG12432,EcoGene:EG12432,GeneID:946211;Name=NP_416209.1;gbkey=CDS;gene=ydiF;locus_tag=b1694;orig_transcript_id=gnl|b1694|mrna.b1694;product=putative acetate-CoA transferase;protein_id=NP_416209.1;transl_table=11	nonsyn	-
W46	NC_000913.3	2628820	G	T	Genic	-	TCC>TAC	S>Y	ID=cds-NP_416998.1;Parent=gene-b2503;Dbxref=UniProtKB/Swiss-Prot:P77172,Genbank:NP_416998.1,ASAP:ABE-0008240,ECOCYC:G7314,EcoGene:EG14202,GeneID:946968;Name=NP_416998.1;gbkey=CDS;gene=pdeF;locus_tag=b2503;orig_transcript_id=gnl|b2503|mrna.b2503;product=cyclic di-GMP phosphodiesterase PdeF;protein_id=NP_416998.1;transl_table=11	nonsyn	-
W47	NC_000913.3	1382663	T	C	Genic	+	AGT>AGC	S>S	ID=cds-NP_415835.1;Parent=gene-b1319;Dbxref=UniProtKB/Swiss-Prot:P76045,Genbank:NP_415835.1,ASAP:ABE-0004425,ECOCYC:G6657,EcoGene:EG13428,GeneID:945889;Name=NP_415835.1;gbkey=CDS;gene=ompG;locus_tag=b1319;orig_transcript_id=gnl|b1319|mrna.b1319;product=outer membrane porin G;protein_id=NP_415835.1;transl_table=11	syn	-
W47	NC_000913.3	2498572	T	C	IG					-	-
W47	NC_000913.3	3273245	C	A	Genic	-	GAA>TAA	E>Q	ID=cds-NP_417595.1;Parent=gene-b3126;Dbxref=UniProtKB/Swiss-Prot:P23522,Genbank:NP_417595.1,ASAP:ABE-0010276,ECOCYC:EG10016,EcoGene:EG10016,GeneID:947630;Name=NP_417595.1;gbkey=CDS;gene=garL;locus_tag=b3126;orig_transcript_id=gnl|b3126|mrna.b3126;product=alpha-dehydro-beta-deoxy-D-glucarate aldolase;protein_id=NP_417595.1;transl_table=11	nonsyn	-
W48	NC_000913.3	160393	T	C	Genic	-	GAC>GGC	D>G	ID=cds-NP_414687.1;Parent=gene-b0145;Dbxref=UniProtKB/Swiss-Prot:P0ABS1,Genbank:NP_414687.1,ASAP:ABE-0000499,ECOCYC:EG10230,EcoGene:EG10230,GeneID:944850;Name=NP_414687.1;gbkey=CDS;gene=dksA;locus_tag=b0145;orig_transcript_id=gnl|b0145|mrna.b0145;product=RNA polymerase-binding transcription factor DksA;protein_id=NP_414687.1;transl_table=11	nonsyn	-
W48	NC_000913.3	1314501	T	G	Genic	+	GTT>GGT	V>G	ID=cds-NP_415772.1;Parent=gene-b1256;Dbxref=UniProtKB/Swiss-Prot:P0A915,Genbank:NP_415772.1,ASAP:ABE-0004210,ECOCYC:EG11124,EcoGene:EG11124,GeneID:945128;Name=NP_415772.1;gbkey=CDS;gene=ompW;locus_tag=b1256;orig_transcript_id=gnl|b1256|mrna.b1256;product=outer membrane protein W;protein_id=NP_415772.1;transl_table=11	nonsyn	-
W48	NC_000913.3	3478193	T	G	Genic	-	CAG>CCG	Q>P	ID=cds-NP_417808.1;Parent=gene-b3349;Dbxref=UniProtKB/Swiss-Prot:P0A9K9,Genbank:NP_417808.1,ASAP:ABE-0010946,ECOCYC:EG11663,EcoGene:EG11663,GeneID:947859;Name=NP_417808.1;gbkey=CDS;gene=slyD;locus_tag=b3349;orig_transcript_id=gnl|b3349|mrna.b3349;product=FKBP-type peptidyl-prolyl cis-trans isomerase SlyD;protein_id=NP_417808.1;transl_table=11	nonsyn	-
W48	NC_000913.3	3900405	G	T	Genic	-	GCA>GAA	A>E	ID=cds-NP_418175.3;Parent=gene-b3719;Dbxref=UniProtKB/Swiss-Prot:P31471,Genbank:NP_418175.3,ASAP:ABE-0012163,ECOCYC:EG11729,EcoGene:EG11729,GeneID:948272;Name=NP_418175.3;gbkey=CDS;gene=yieL;locus_tag=b3719;orig_transcript_id=gnl|b3719|mrna.b3719;product=putative hydrolase YieL;protein_id=NP_418175.3;transl_table=11	nonsyn	-
W49	NC_000913.3	29329	T	C	IG					-	-
W49	NC_000913.3	1475856	T	C	Genic	+	CTG>CCG	L>P	ID=cds-NP_415925.2;Parent=gene-b1407;Dbxref=UniProtKB/Swiss-Prot:P25907,Genbank:NP_415925.2,ASAP:ABE-0004701,ECOCYC:EG11310,EcoGene:EG11310,GeneID:945983;Name=NP_415925.2;gbkey=CDS;gene=ydbD;locus_tag=b1407;orig_transcript_id=gnl|b1407|mrna.b1407;product=DUF2773 domain-containing protein YdbD;protein_id=NP_415925.2;transl_table=11	nonsyn	-
W49	NC_000913.3	1641236	C	T	sequence_feature	+	-	-	ID=id-NC_000913.3:1632277..1652745;Note=cryptic prophage Qin;gbkey=misc_feature	-	-
W49	NC_000913.3	4603354	T	G	IG					-	-
W50	NC_000913.3	120479	G	A	Genic	-	GCT>GTT	A>V	ID=cds-NP_414654.1;Parent=gene-b0112;Dbxref=UniProtKB/Swiss-Prot:P15993,Genbank:NP_414654.1,ASAP:ABE-0000384,ECOCYC:EG10084,EcoGene:EG10084,GeneID:946018;Name=NP_414654.1;gbkey=CDS;gene=aroP;locus_tag=b0112;orig_transcript_id=gnl|b0112|mrna.b0112;product=aromatic amino acid:H(+) symporter AroP;protein_id=NP_414654.1;transl_table=11	nonsyn	-
W50	NC_000913.3	122159	T	C	Genic	+	ATC>ACC	I>T	ID=cds-NP_414655.1;Parent=gene-b0113;Dbxref=UniProtKB/Swiss-Prot:P0ACL9,Genbank:NP_414655.1,ASAP:ABE-0000394,ECOCYC:EG11088,EcoGene:EG11088,GeneID:944827;Name=NP_414655.1;gbkey=CDS;gene=pdhR;locus_tag=b0113;orig_transcript_id=gnl|b0113|mrna.b0113;product=DNA-binding transcriptional dual regulator PdhR;protein_id=NP_414655.1;transl_table=11	nonsyn	-
W50	NC_000913.3	1917871	C	T	Genic	+	TCC>TTC	S>F	ID=cds-NP_416348.2;Parent=gene-b1834;Dbxref=UniProtKB/Swiss-Prot:P76272,Genbank:NP_416348.2,ASAP:ABE-0006101,ECOCYC:G7007,EcoGene:EG14022,GeneID:946352;Name=NP_416348.2;gbkey=CDS;gene=yebT;locus_tag=b1834;orig_transcript_id=gnl|b1834|mrna.b1834;product=intermembrane transport protein YebT;protein_id=NP_416348.2;transl_table=11	nonsyn	-
W50	NC_000913.3	3302695	G	A	Genic	+	CTG>CTA	L>L	ID=cds-NP_417628.2;Parent=gene-b3159;Dbxref=UniProtKB/Swiss-Prot:P45475,Genbank:NP_417628.2,ASAP:ABE-0010382,ECOCYC:G7653,EcoGene:EG12791,GeneID:949117;Name=NP_417628.2;gbkey=CDS;gene=yhbV;locus_tag=b3159;orig_transcript_id=gnl|b3159|mrna.b3159;product=putative peptidase YhbV;protein_id=NP_417628.2;transl_table=11	syn	-
W51	NC_000913.3	559733	T	C	Genic	+	TAT>CAT	Y>H	ID=cds-NP_415065.1;Parent=gene-b0532;Dbxref=UniProtKB/Swiss-Prot:P77468,Genbank:NP_415065.1,ASAP:ABE-0001830,ECOCYC:G6292,EcoGene:EG13883,GeneID:945160;Name=NP_415065.1;gbkey=CDS;gene=sfmD;locus_tag=b0532;orig_transcript_id=gnl|b0532|mrna.b0532;product=putative fimbrial usher protein SfmD;protein_id=NP_415065.1;transl_table=11	nonsyn	-
W51	NC_000913.3	614557	A	T	Genic	+	CAG>CTG	Q>L	ID=cds-NP_415118.1;Parent=gene-b0586;Dbxref=UniProtKB/Swiss-Prot:P11454,Genbank:NP_415118.1,ASAP:ABE-0002021,ECOCYC:EG10264,EcoGene:EG10264,GeneID:945184;Name=NP_415118.1;gbkey=CDS;gene=entF;locus_tag=b0586;orig_transcript_id=gnl|b0586|mrna.b0586;product=apo-serine activating enzyme;protein_id=NP_415118.1;transl_table=11	nonsyn	-
W51	NC_000913.3	1746542	A	C	tRNA	+	-	-	ID=rna-b1666;Parent=gene-b1666;Dbxref=ASAP:ABE-0005569,ECOCYC:EG30112,EcoGene:EG30112,GeneID:949069;Note=tRNA-Val(GAC);gbkey=tRNA;gene=valW;locus_tag=b1666;product=tRNA-Val	-	-
W51	NC_000913.3	2195424	G	A	Genic	+	CTG>CTA	L>L	ID=cds-NP_416617.1;Parent=gene-b2114;Dbxref=UniProtKB/Swiss-Prot:P00959,Genbank:NP_416617.1,ASAP:ABE-0006991,ECOCYC:EG10586,EcoGene:EG10586,GeneID:946643;Name=NP_416617.1;gbkey=CDS;gene=metG;locus_tag=b2114;orig_transcript_id=gnl|b2114|mrna.b2114;product=methionine--tRNA ligase;protein_id=NP_416617.1;transl_table=11	syn	-
W51	NC_000913.3	3101049	A	T	Genic	-	CTG>CAG	L>Q	ID=cds-NP_417433.1;Parent=gene-b2958;Dbxref=UniProtKB/Swiss-Prot:P0ADS9,Genbank:NP_417433.1,ASAP:ABE-0009706,ECOCYC:EG12705,EcoGene:EG12705,GeneID:947453;Name=NP_417433.1;gbkey=CDS;gene=yggN;locus_tag=b2958;orig_transcript_id=gnl|b2958|mrna.b2958;product=putative EcfF;protein_id=NP_417433.1;transl_table=11	nonsyn	-
W52	NC_000913.3	870067	C	T	Genic	+	ACC>ACT	T>T	ID=cds-NP_415351.1;Parent=gene-b0830;Dbxref=UniProtKB/Swiss-Prot:P75797,Genbank:NP_415351.1,ASAP:ABE-0002832,ECOCYC:G6430,EcoGene:EG13473,GeneID:945459;Name=NP_415351.1;gbkey=CDS;gene=gsiB;locus_tag=b0830;orig_transcript_id=gnl|b0830|mrna.b0830;product=glutathione ABC transporter periplasmic binding protein;protein_id=NP_415351.1;transl_table=11	syn	-
W52	NC_000913.3	1392205	G	T	Genic	+	GGC>GTC	G>V	ID=cds-NP_415844.1;Parent=gene-b1328;Dbxref=UniProtKB/Swiss-Prot:P77333,Genbank:NP_415844.1,ASAP:ABE-0004457,ECOCYC:G6664,EcoGene:EG13923,GeneID:945930;Name=NP_415844.1;gbkey=CDS;gene=pgrR;locus_tag=b1328;orig_transcript_id=gnl|b1328|mrna.b1328;product=DNA-binding transcriptional repressor PgrR;protein_id=NP_415844.1;transl_table=11	nonsyn	-
W52	NC_000913.3	1914472	G	A	Genic	-	CTC>CTT	L>L	ID=cds-NP_416344.1;Parent=gene-b1830;Dbxref=UniProtKB/Swiss-Prot:P23865,Genbank:NP_416344.1,ASAP:ABE-0006090,ECOCYC:EG10760,EcoGene:EG10760,GeneID:946096;Name=NP_416344.1;gbkey=CDS;gene=prc;locus_tag=b1830;orig_transcript_id=gnl|b1830|mrna.b1830;product=tail-specific protease;protein_id=NP_416344.1;transl_table=11	syn	-
W52	NC_000913.3	2435501	C	T	Genic	-	GTG>ATG	V>M	ID=cds-NP_416821.1;Parent=gene-b2318;Dbxref=UniProtKB/Swiss-Prot:P07649,Genbank:NP_416821.1,ASAP:ABE-0007657,ECOCYC:EG10454,EcoGene:EG10454,GeneID:946793;Name=NP_416821.1;gbkey=CDS;gene=truA;locus_tag=b2318;orig_transcript_id=gnl|b2318|mrna.b2318;product=tRNA pseudouridine(38-40) synthase;protein_id=NP_416821.1;transl_table=11	nonsyn	-
W52	NC_000913.3	3673552	G	A	Genic	+	CGG>CAG	R>Q	ID=cds-NP_417979.1;Parent=gene-b3522;Dbxref=UniProtKB/Swiss-Prot:P37642,Genbank:NP_417979.1,ASAP:ABE-0011505,ECOCYC:EG12248,EcoGene:EG12248,GeneID:948033;Name=NP_417979.1;gbkey=CDS;gene=yhjD;locus_tag=b3522;orig_transcript_id=gnl|b3522|mrna.b3522;product=putative transporter YhjD;protein_id=NP_417979.1;transl_table=11	nonsyn	-
W53	NC_000913.3	366348	A	G	IG					-	-
W53	NC_000913.3	565817	T	A	Genic	-	TTA>TTT	L>F	ID=cds-NP_415069.1;Parent=gene-b0537;Dbxref=UniProtKB/Swiss-Prot:P24218,Genbank:NP_415069.1,ASAP:ABE-0001842,ECOCYC:EG10507,EcoGene:EG10507,GeneID:947162;Name=NP_415069.1;gbkey=CDS;gene=intD;locus_tag=b0537;orig_transcript_id=gnl|b0537|mrna.b0537;product=DLP12 prophage%3B putative integrase;protein_id=NP_415069.1;transl_table=11	nonsyn	-
W53	NC_000913.3	1401407	C	T	Genic	-	GCC>ACC	A>T	ID=cds-NP_415852.2;Parent=gene-b1336;Dbxref=UniProtKB/Swiss-Prot:P46133,Genbank:NP_415852.2,ASAP:ABE-0004488,ECOCYC:EG12853,EcoGene:EG12853,GeneID:945912;Name=NP_415852.2;gbkey=CDS;gene=abgT;locus_tag=b1336;orig_transcript_id=gnl|b1336|mrna.b1336;product=p-aminobenzoyl glutamate:H(+) symporter;protein_id=NP_415852.2;transl_table=11	nonsyn	-
W53	NC_000913.3	1717867	C	A	Genic	-	CTG>CTT	L>L	ID=cds-NP_416155.1;Parent=gene-b1638;Dbxref=UniProtKB/Swiss-Prot:P0AFI7,Genbank:NP_416155.1,ASAP:ABE-0005482,ECOCYC:EG11487,EcoGene:EG11487,GeneID:946806;Name=NP_416155.1;gbkey=CDS;gene=pdxH;locus_tag=b1638;orig_transcript_id=gnl|b1638|mrna.b1638;product=pyridoxal 5-phosphate synthase;protein_id=NP_416155.1;transl_table=11	syn	-
W53	NC_000913.3	3521751	C	T	Genic	-	GAG>GAA	E>E	ID=cds-NP_417853.1;Parent=gene-b3394;Dbxref=UniProtKB/Swiss-Prot:P64634,Genbank:NP_417853.1,ASAP:ABE-0011077,ECOCYC:G7738,EcoGene:EG12924,GeneID:947898;Name=NP_417853.1;gbkey=CDS;gene=hofN;locus_tag=b3394;orig_transcript_id=gnl|b3394|mrna.b3394;product=DNA utilization protein HofN;protein_id=NP_417853.1;transl_table=11	syn	-
W53	NC_000913.3	4052337	C	T	Genic	+	CCG>CTG	P>L	ID=cds-NP_418303.2;Parent=gene-b3867;Dbxref=UniProtKB/Swiss-Prot:P32131,Genbank:NP_418303.2,ASAP:ABE-0012629,ECOCYC:EG11836,EcoGene:EG11836,GeneID:948362;Name=NP_418303.2;gbkey=CDS;gene=hemN;locus_tag=b3867;orig_transcript_id=gnl|b3867|mrna.b3867;product=coproporphyrinogen III dehydrogenase;protein_id=NP_418303.2;transl_table=11	nonsyn	-
W55	NC_000913.3	1276594	C	T	Genic	-	GGT>GAT	G>D	ID=cds-NP_415740.1;Parent=gene-b1222;Dbxref=UniProtKB/Swiss-Prot:P0AFA2,Genbank:NP_415740.1,ASAP:ABE-0004099,ECOCYC:EG10646,EcoGene:EG10646,GeneID:945788;Name=NP_415740.1;gbkey=CDS;gene=narX;locus_tag=b1222;orig_transcript_id=gnl|b1222|mrna.b1222;product=sensory histidine kinase NarX;protein_id=NP_415740.1;transl_table=11	nonsyn	-
W55	NC_000913.3	1513866	A	T	Genic	+	CCA>CCT	P>P	ID=cds-NP_415959.1;Parent=gene-b1442;Dbxref=UniProtKB/Swiss-Prot:P77156,Genbank:NP_415959.1,ASAP:ABE-0004807,ECOCYC:G6753,EcoGene:EG13764,GeneID:945976;Name=NP_415959.1;gbkey=CDS;gene=ydcU;locus_tag=b1442;orig_transcript_id=gnl|b1442|mrna.b1442;product=putative ABC transporter membrane subunit YdcU;protein_id=NP_415959.1;transl_table=11	syn	-
W55	NC_000913.3	2130383	C	T	Genic	-	GGC>AGC	G>S	ID=cds-NP_416560.1;Parent=gene-b2056;Dbxref=UniProtKB/Swiss-Prot:P71238,Genbank:NP_416560.1,ASAP:ABE-0006809,ECOCYC:G7101,EcoGene:EG13572,GeneID:946550;Name=NP_416560.1;gbkey=CDS;gene=wcaD;locus_tag=b2056;orig_transcript_id=gnl|b2056|mrna.b2056;product=putative colanic acid polymerase;protein_id=NP_416560.1;transl_table=11	nonsyn	-
W55	NC_000913.3	3675228	T	G	Genic	+	CTG>CGG	L>R	ID=cds-NP_417980.1;Parent=gene-b3523;Dbxref=UniProtKB/Swiss-Prot:P37643,Genbank:NP_417980.1,ASAP:ABE-0011509,ECOCYC:EG12249,EcoGene:EG12249,GeneID:948032;Name=NP_417980.1;gbkey=CDS;gene=yhjE;locus_tag=b3523;orig_transcript_id=gnl|b3523|mrna.b3523;product=putative transporter YhjE;protein_id=NP_417980.1;transl_table=11	nonsyn	-
W55	NC_000913.3	3982690	C	T	tRNA	+	-	-	ID=rna-b3798;Parent=gene-b3798;Dbxref=ASAP:ABE-0012403,ECOCYC:EG30049,EcoGene:EG30049,GeneID:948304;Note=tRNA-Leu(CAG);gbkey=tRNA;gene=leuT;locus_tag=b3798;product=tRNA-Leu	-	-
W56	NC_000913.3	494646	G	A	Genic	+	GGT>GAT	G>D	ID=cds-NP_415005.1;Parent=gene-b0472;Dbxref=UniProtKB/Swiss-Prot:P0A7H6,Genbank:NP_415005.1,ASAP:ABE-0001638,ECOCYC:EG10834,EcoGene:EG10834,GeneID:945100;Name=NP_415005.1;gbkey=CDS;gene=recR;locus_tag=b0472;orig_transcript_id=gnl|b0472|mrna.b0472;product=DNA repair protein RecR;protein_id=NP_415005.1;transl_table=11	nonsyn	-
W56	NC_000913.3	1282496	T	G	Genic	+	ATC>AGC	I>S	ID=cds-NP_415742.1;Parent=gene-b1224;Dbxref=UniProtKB/Swiss-Prot:P09152,Genbank:NP_415742.1,ASAP:ABE-0004119,ECOCYC:EG10638,EcoGene:EG10638,GeneID:945782;Name=NP_415742.1;gbkey=CDS;gene=narG;locus_tag=b1224;orig_transcript_id=gnl|b1224|mrna.b1224;product=nitrate reductase A subunit alpha;protein_id=NP_415742.1;transl_table=11	nonsyn	-
W56	NC_000913.3	1447448	C	A	IG					-	-
W56	NC_000913.3	1567360	C	T	IG					-	-
W56	NC_000913.3	4528791	A	T	Genic	-	TGG>AGG	W>R	ID=cds-NP_418723.1;Parent=gene-b4303;Dbxref=UniProtKB/Swiss-Prot:P39364,Genbank:NP_418723.1,ASAP:ABE-0014102,ECOCYC:G7915,EcoGene:EG12555,GeneID:948834;Name=NP_418723.1;gbkey=CDS;gene=sgcQ;locus_tag=b4303;orig_transcript_id=gnl|b4303|mrna.b4303;product=KpLE2 phage-like element%3B putative nucleoside triphosphatase;protein_id=NP_418723.1;transl_table=11	nonsyn	-
W57	NC_000913.3	2352561	G	A	IG					-	-
W60	NC_000913.3	464265	G	A	Genic	+	GGC>GAC	G>D	ID=cds-NP_414976.1;Parent=gene-b0442;Dbxref=UniProtKB/Swiss-Prot:P0AAR8,Genbank:NP_414976.1,ASAP:ABE-0001534,ECOCYC:G6243,EcoGene:EG13250,GeneID:945884;Name=NP_414976.1;gbkey=CDS;gene=ybaV;locus_tag=b0442;orig_transcript_id=gnl|b0442|mrna.b0442;product=helix-hairpin-helix 3 family protein;protein_id=NP_414976.1;transl_table=11	nonsyn	-
W60	NC_000913.3	483688	C	G	Genic	-	CGT>CCT	R>P	ID=cds-NP_414995.1;Parent=gene-b0462;Dbxref=UniProtKB/Swiss-Prot:P31224,Genbank:NP_414995.1,ASAP:ABE-0001601,ECOCYC:EG11704,EcoGene:EG11704,GeneID:945108;Name=NP_414995.1;gbkey=CDS;gene=acrB;locus_tag=b0462;orig_transcript_id=gnl|b0462|mrna.b0462;product=multidrug efflux pump RND permease AcrB;protein_id=NP_414995.1;transl_table=11	nonsyn	-
W60	NC_000913.3	878047	T	C	IG					-	-
W60	NC_000913.3	1029044	C	T	Genic	-	AGC>AAC	S>N	ID=cds-NP_415487.4;Parent=gene-b0967;Dbxref=UniProtKB/Swiss-Prot:P75876,Genbank:NP_415487.4,ASAP:ABE-0003272,ECOCYC:G6501,EcoGene:EG13725,GeneID:946691;Name=NP_415487.4;gbkey=CDS;gene=rlmI;locus_tag=b0967;orig_transcript_id=gnl|b0967|mrna.b0967;product=23S rRNA m(5)C1962 methyltransferase;protein_id=NP_415487.4;transl_table=11	nonsyn	-
W60	NC_000913.3	1033451	C	G	Genic	+	CGC>CGG	R>R	ID=cds-NP_415492.1;Parent=gene-b0973;Dbxref=UniProtKB/Swiss-Prot:P0ACD8,Genbank:NP_415492.1,ASAP:ABE-0003288,ECOCYC:EG10469,EcoGene:EG10469,GeneID:945580;Name=NP_415492.1;gbkey=CDS;gene=hyaB;locus_tag=b0973;orig_transcript_id=gnl|b0973|mrna.b0973;product=hydrogenase 1 large subunit;protein_id=NP_415492.1;transl_table=11	syn	-
W60	NC_000913.3	1514195	C	A	Genic	+	GCG>GAG	A>E	ID=cds-NP_415959.1;Parent=gene-b1442;Dbxref=UniProtKB/Swiss-Prot:P77156,Genbank:NP_415959.1,ASAP:ABE-0004807,ECOCYC:G6753,EcoGene:EG13764,GeneID:945976;Name=NP_415959.1;gbkey=CDS;gene=ydcU;locus_tag=b1442;orig_transcript_id=gnl|b1442|mrna.b1442;product=putative ABC transporter membrane subunit YdcU;protein_id=NP_415959.1;transl_table=11	nonsyn	-
W60	NC_000913.3	1685469	G	A	Genic	-	CGC>TGC	R>C	ID=cds-NP_416128.1;Parent=gene-b1611;Dbxref=UniProtKB/Swiss-Prot:P05042,Genbank:NP_416128.1,ASAP:ABE-0005380,ECOCYC:EG10358,EcoGene:EG10358,GeneID:946147;Name=NP_416128.1;gbkey=CDS;gene=fumC;locus_tag=b1611;orig_transcript_id=gnl|b1611|mrna.b1611;product=fumarase C;protein_id=NP_416128.1;transl_table=11	nonsyn	-
W61	NC_000913.3	982484	C	T	Genic	+	CCG>TCG	P>S	ID=cds-NP_415445.1;Parent=gene-b0925;Dbxref=UniProtKB/Swiss-Prot:P22525,Genbank:NP_415445.1,ASAP:ABE-0003142,ECOCYC:EG11253,EcoGene:EG11253,GeneID:945541;Name=NP_415445.1;gbkey=CDS;gene=ldtD;locus_tag=b0925;orig_transcript_id=gnl|b0925|mrna.b0925;product=L%2CD-transpeptidase LdtD;protein_id=NP_415445.1;transl_table=11	nonsyn	-
W61	NC_000913.3	1230264	A	C	Genic	-	ATA>AGA	I>R	ID=cds-NP_415700.4;Parent=gene-b1182;Dbxref=UniProtKB/Swiss-Prot:P77335,Genbank:NP_415700.4,ASAP:ABE-0003962,ECOCYC:G6619,EcoGene:EG13243,GeneID:945745;Name=NP_415700.4;gbkey=CDS;gene=hlyE;locus_tag=b1182;orig_transcript_id=gnl|b1182|mrna.b1182;product=hemolysin E;protein_id=NP_415700.4;transl_table=11	nonsyn	-
W61	NC_000913.3	3269153	G	T	Genic	+	GAA>TAA	E>Q	ID=cds-NP_417591.1;Parent=gene-b3121;Dbxref=UniProtKB/Swiss-Prot:P11864,Genbank:NP_417591.1,ASAP:ABE-0010263,ECOCYC:EG11174,EcoGene:EG11174,GeneID:947557;Name=NP_417591.1;gbkey=CDS;gene=yhaC;locus_tag=b3121;orig_transcript_id=gnl|b3121|mrna.b3121;product=uncharacterized protein YhaC;protein_id=NP_417591.1;transl_table=11	nonsyn	-
W62	NC_000913.3	626946	G	A	Genic	+	GGC>AGC	G>S	ID=cds-NP_415126.1;Parent=gene-b0594;Dbxref=UniProtKB/Swiss-Prot:P10378,Genbank:NP_415126.1,ASAP:ABE-0002049,ECOCYC:EG10263,EcoGene:EG10263,GeneID:947426;Name=NP_415126.1;gbkey=CDS;gene=entE;locus_tag=b0594;orig_transcript_id=gnl|b0594|mrna.b0594;product=2%2C3-dihydroxybenzoate-AMP ligase;protein_id=NP_415126.1;transl_table=11	nonsyn	-
W62	NC_000913.3	1487398	G	A	Genic	+	TGT>TAT	C>Y	ID=cds-NP_415932.1;Parent=gene-b1414;Dbxref=UniProtKB/Swiss-Prot:P34209,Genbank:NP_415932.1,ASAP:ABE-0004722,ECOCYC:EG12110,EcoGene:EG12110,GeneID:946215;Name=NP_415932.1;gbkey=CDS;gene=ydcF;locus_tag=b1414;orig_transcript_id=gnl|b1414|mrna.b1414;product=DUF218 domain-containing protein YdcF;protein_id=NP_415932.1;transl_table=11	nonsyn	-
W62	NC_000913.3	2947290	A	G	IG					-	-
W62	NC_000913.3	4143240	T	C	Genic	+	GGT>GGC	G>G	ID=cds-NP_418384.1;Parent=gene-b3949;Dbxref=UniProtKB/Swiss-Prot:P32672,Genbank:NP_418384.1,ASAP:ABE-0012928,ECOCYC:EG11908,EcoGene:EG11908,GeneID:948448;Name=NP_418384.1;gbkey=CDS;gene=frwC;locus_tag=b3949;orig_transcript_id=gnl|b3949|mrna.b3949;product=putative PTS enzyme IIC component FrwC;protein_id=NP_418384.1;transl_table=11	syn	-
W63	NC_000913.3	556150	G	A	Genic	-	CCG>CTG	P>L	ID=cds-NP_415060.1;Parent=gene-b0527;Dbxref=UniProtKB/Swiss-Prot:P45570,Genbank:NP_415060.1,ASAP:ABE-0001812,ECOCYC:EG12708,EcoGene:EG12708,GeneID:945155;Name=NP_415060.1;gbkey=CDS;gene=ybcI;locus_tag=b0527;orig_transcript_id=gnl|b0527|mrna.b0527;product=conserved inner membrane protein YbcI;protein_id=NP_415060.1;transl_table=11	nonsyn	-
W63	NC_000913.3	791057	T	A	Genic	-	CCA>CCT	P>P	ID=cds-NP_415280.3;Parent=gene-b0759;Dbxref=UniProtKB/Swiss-Prot:P09147,Genbank:NP_415280.3,ASAP:ABE-0002575,ECOCYC:EG10362,EcoGene:EG10362,GeneID:945354;Name=NP_415280.3;gbkey=CDS;gene=galE;locus_tag=b0759;orig_transcript_id=gnl|b0759|mrna.b0759;product=UDP-glucose 4-epimerase;protein_id=NP_415280.3;transl_table=11	syn	-
W63	NC_000913.3	1999826	C	T	Genic	-	CGC>CAC	R>H	ID=cds-NP_416430.1;Parent=gene-b1920;Dbxref=UniProtKB/Swiss-Prot:P0AEM9,Genbank:NP_416430.1,ASAP:ABE-0006392,ECOCYC:G7039,EcoGene:EG12680,GeneID:948833;Name=NP_416430.1;gbkey=CDS;gene=tcyJ;locus_tag=b1920;orig_transcript_id=gnl|b1920|mrna.b1920;product=cystine ABC transporter periplasmic binding protein;protein_id=NP_416430.1;transl_table=11	nonsyn	-
W63	NC_000913.3	2273859	C	T	Genic	+	TCC>TTC	S>F	ID=cds-NP_416682.4;Parent=gene-b2177;Dbxref=UniProtKB/Swiss-Prot:P33913,Genbank:NP_416682.4,ASAP:ABE-0007206,ECOCYC:EG12037,EcoGene:EG12037,GeneID:946675;Name=NP_416682.4;gbkey=CDS;gene=yejA;locus_tag=b2177;orig_transcript_id=gnl|b2177|mrna.b2177;product=putative oligopeptide ABC transporter periplasmic binding protein;protein_id=NP_416682.4;transl_table=11	nonsyn	-
W63	NC_000913.3	3922545	C	T	IG					-	-
W63	NC_000913.3	4595222	C	T	Genic	-	TCG>TCA	S>S	ID=cds-YP_026290.1;Parent=gene-b4357;Dbxref=UniProtKB/Swiss-Prot:P39399,Genbank:YP_026290.1,ASAP:ABE-0014287,ECOCYC:G7944,EcoGene:EG12589,GeneID:948881;Name=YP_026290.1;gbkey=CDS;gene=lgoR;locus_tag=b4357;orig_transcript_id=gnl|b4357|mrna.b4357;product=putative DNA-binding transcriptional regulator LgoR;protein_id=YP_026290.1;transl_table=11	syn	-
W64	NC_000913.3	1473612	G	C	Genic	+	GCG>CCG	A>P	ID=cds-gnl|b4492|CDS%3D1711;Parent=gene-b4492;Dbxref=ASAP:ABE-0285093,ECOCYC:G6722,EcoGene:EG11307,GeneID:2847750;gbkey=CDS;gene=ydbA;locus_tag=b4492;orig_protein_id=gnl|b4492|CDS%3D1711;orig_transcript_id=gnl|b4492|mrna.CDS%3D1711;product=putative outer membrane protein%2C N-terminal fragment;transl_table=11	nonsyn	-
W64	NC_000913.3	1772394	A	G	IG					-	-
W64	NC_000913.3	1936760	A	G	Genic	+	ATT>GTT	I>V	ID=cds-NP_416367.1;Parent=gene-b1853;Dbxref=UniProtKB/Swiss-Prot:P46118,Genbank:NP_416367.1,ASAP:ABE-0006179,ECOCYC:EG12860,EcoGene:EG12860,GeneID:946373;Name=NP_416367.1;gbkey=CDS;gene=yebK;locus_tag=b1853;orig_transcript_id=gnl|b1853|mrna.b1853;product=DNA-binding transcriptional repressor YebK;protein_id=NP_416367.1;transl_table=11	nonsyn	-
W64	NC_000913.3	4419903	A	G	IG					-	-
W65	NC_000913.3	1653345	C	T	Genic	-	GTT>ATT	V>I	ID=cds-NP_416097.1;Parent=gene-b1580;Dbxref=UniProtKB/Swiss-Prot:P38105,Genbank:NP_416097.1,ASAP:ABE-0005272,ECOCYC:G6838,EcoGene:EG12452,GeneID:946127;Name=NP_416097.1;gbkey=CDS;gene=rspB;locus_tag=b1580;orig_transcript_id=gnl|b1580|mrna.b1580;product=putative zinc-binding dehydrogenase RspB;protein_id=NP_416097.1;transl_table=11	nonsyn	-
W65	NC_000913.3	2026527	T	A	Genic	-	GCA>GCT	A>A	ID=cds-NP_416465.2;Parent=gene-b1956;Dbxref=UniProtKB/Swiss-Prot:P76330,Genbank:NP_416465.2,ASAP:ABE-0006495,ECOCYC:G7049,EcoGene:EG14040,GeneID:946471;Name=NP_416465.2;gbkey=CDS;gene=dgcQ;locus_tag=b1956;orig_transcript_id=gnl|b1956|mrna.b1956;product=putative diguanylate cyclase DgcQ;protein_id=NP_416465.2;transl_table=11	syn	-
W65	NC_000913.3	3228544	G	A	Genic	+	ACG>ACA	T>T	ID=cds-NP_417550.1;Parent=gene-b3079;Dbxref=UniProtKB/Swiss-Prot:P42591,Genbank:NP_417550.1,ASAP:ABE-0010115,ECOCYC:G7598,EcoGene:EG12721,GeneID:947597;Name=NP_417550.1;gbkey=CDS;gene=ygjJ;locus_tag=b3079;orig_transcript_id=gnl|b3079|mrna.b3079;product=protein YgjJ;protein_id=NP_417550.1;transl_table=11	syn	-
W66	NC_000913.3	29447	C	A	IG					-	-
W66	NC_000913.3	610375	C	T	Genic	-	CGT>CAT	R>H	ID=cds-NP_415116.1;Parent=gene-b0584;Dbxref=UniProtKB/Swiss-Prot:P05825,Genbank:NP_415116.1,ASAP:ABE-0002014,ECOCYC:EG10293,EcoGene:EG10293,GeneID:945193;Name=NP_415116.1;gbkey=CDS;gene=fepA;locus_tag=b0584;orig_transcript_id=gnl|b0584|mrna.b0584;product=ferric enterobactin outer membrane transporter;protein_id=NP_415116.1;transl_table=11	nonsyn	-
W66	NC_000913.3	1442615	C	T	Genic	-	GCC>ACC	A>T	ID=cds-NP_415898.1;Parent=gene-b1380;Dbxref=UniProtKB/Swiss-Prot:P52643,Genbank:NP_415898.1,ASAP:ABE-0004619,ECOCYC:G592,EcoGene:EG13186,GeneID:946315;Name=NP_415898.1;gbkey=CDS;gene=ldhA;locus_tag=b1380;orig_transcript_id=gnl|b1380|mrna.b1380;product=D-lactate dehydrogenase;protein_id=NP_415898.1;transl_table=11	nonsyn	-
W66	NC_000913.3	1487176	T	G	IG					-	-
W66	NC_000913.3	1716092	T	G	Genic	-	AAA>AAC	K>N	ID=cds-NP_416154.1;Parent=gene-b1637;Dbxref=UniProtKB/Swiss-Prot:P0AGJ9,Genbank:NP_416154.1,ASAP:ABE-0005477,ECOCYC:EG11043,EcoGene:EG11043,GeneID:948855;Name=NP_416154.1;gbkey=CDS;gene=tyrS;locus_tag=b1637;orig_transcript_id=gnl|b1637|mrna.b1637;product=tyrosine--tRNA ligase;protein_id=NP_416154.1;transl_table=11	nonsyn	-
W67	NC_000913.3	2028258	A	C	Genic	-	GTC>GGC	V>G	ID=cds-NP_416466.1;Parent=gene-b1957;Dbxref=UniProtKB/Swiss-Prot:P64517,Genbank:NP_416466.1,ASAP:ABE-0006498,ECOCYC:G7050,EcoGene:EG14307,GeneID:946466;Name=NP_416466.1;gbkey=CDS;gene=yodC;locus_tag=b1957;orig_transcript_id=gnl|b1957|mrna.b1957;product=protein YodC;protein_id=NP_416466.1;transl_table=11	nonsyn	-
W68	NC_000913.3	106748	G	A	Genic	+	ACG>ACA	T>T	ID=cds-NP_414638.1;Parent=gene-b0096;Dbxref=UniProtKB/Swiss-Prot:P0A725,Genbank:NP_414638.1,ASAP:ABE-0000336,ECOCYC:EG10265,EcoGene:EG10265,GeneID:944816;Name=NP_414638.1;gbkey=CDS;gene=lpxC;locus_tag=b0096;orig_transcript_id=gnl|b0096|mrna.b0096;product=UDP-3-O-acyl-N-acetylglucosamine deacetylase;protein_id=NP_414638.1;transl_table=11	syn	-
W68	NC_000913.3	1298775	A	T	Genic	+	ATC>TTC	I>F	ID=cds-NP_415758.1;Parent=gene-b1242;Dbxref=UniProtKB/Swiss-Prot:P25743,Genbank:NP_415758.1,ASAP:ABE-0004168,ECOCYC:EG11342,EcoGene:EG11342,GeneID:945836;Name=NP_415758.1;gbkey=CDS;gene=ychE;locus_tag=b1242;orig_transcript_id=gnl|b1242|mrna.b1242;product=putative inner membrane protein;protein_id=NP_415758.1;transl_table=11	nonsyn	-
W68	NC_000913.3	1790257	G	T	Genic	-	CGG>AGG	R>R	ID=cds-NP_416221.1;Parent=gene-b1706;Dbxref=UniProtKB/Swiss-Prot:P77649,Genbank:NP_416221.1,ASAP:ABE-0005694,ECOCYC:G6924,EcoGene:EG13980,GeneID:946219;Name=NP_416221.1;gbkey=CDS;gene=ydiU;locus_tag=b1706;orig_transcript_id=gnl|b1706|mrna.b1706;product=UPF0061 family protein YdiU;protein_id=NP_416221.1;transl_table=11	syn	-
W68	NC_000913.3	1992049	G	A	tRNA	-	-	-	ID=rna-b1911;Parent=gene-b1911;Dbxref=ASAP:ABE-0006365,ECOCYC:EG30039,EcoGene:EG30039,GeneID:946416;Note=tRNA-Gly(GCC);gbkey=tRNA;gene=glyW;locus_tag=b1911;product=tRNA-Gly	-	-
W68	NC_000913.3	3821247	C	A	IG					-	-
W68	NC_000913.3	4513657	A	G	Genic	-	TCC>CCC	S>P	ID=cds-NP_418710.4;Parent=gene-b4290;Dbxref=UniProtKB/Swiss-Prot:P15028,Genbank:NP_418710.4,ASAP:ABE-0014065,ECOCYC:EG10287,EcoGene:EG10287,GeneID:946838;Name=NP_418710.4;gbkey=CDS;gene=fecB;locus_tag=b4290;orig_transcript_id=gnl|b4290|mrna.b4290;product=ferric citrate ABC transporter periplasmic binding protein;protein_id=NP_418710.4;transl_table=11	nonsyn	-
W69	NC_000913.3	749908	A	T	Genic	-	GGT>GGA	G>G	ID=cds-NP_415246.2;Parent=gene-b0718;Dbxref=UniProtKB/Swiss-Prot:P75750,Genbank:NP_415246.2,ASAP:ABE-0002446,ECOCYC:G6387,EcoGene:EG13313,GeneID:946537;Name=NP_415246.2;gbkey=CDS;gene=ybgQ;locus_tag=b0718;orig_transcript_id=gnl|b0718|mrna.b0718;product=putative fimbrial usher protein YbgQ;protein_id=NP_415246.2;transl_table=11	syn	-
W69	NC_000913.3	1757351	C	G	IG					-	-
W69	NC_000913.3	2352517	T	G	IG					-	-
W69	NC_000913.3	2499663	A	G	Genic	+	GAA>GAG	E>E	ID=cds-NP_416881.1;Parent=gene-b2380;Dbxref=UniProtKB/Swiss-Prot:P0AA93,Genbank:NP_416881.1,ASAP:ABE-0007855,ECOCYC:G7243,EcoGene:EG14148,GeneID:946723;Name=NP_416881.1;gbkey=CDS;gene=ypdA;locus_tag=b2380;orig_transcript_id=gnl|b2380|mrna.b2380;product=sensory histidine kinase YpdA;protein_id=NP_416881.1;transl_table=11	syn	-
W69	NC_000913.3	3394603	A	G	Genic	-	TAT>TAC	Y>Y	ID=cds-YP_026208.1;Parent=gene-b4472;Dbxref=UniProtKB/Swiss-Prot:P46474,Genbank:YP_026208.1,ASAP:ABE-0174102,ECOCYC:G7690,EcoGene:EG12827,GeneID:2847740;Name=YP_026208.1;gbkey=CDS;gene=yhdP;locus_tag=b4472;orig_transcript_id=gnl|b4472|mrna.b4472;product=AsmA2 domain-containing protein;protein_id=YP_026208.1;transl_table=11	syn	-
W71	NC_000913.3	237242	T	C	IG					-	-
W71	NC_000913.3	2190943	T	C	Genic	-	ATT>GTT	I>V	ID=cds-NP_416613.1;Parent=gene-b2110;Dbxref=UniProtKB/Swiss-Prot:P33342,Genbank:NP_416613.1,ASAP:ABE-0006978,ECOCYC:EG11989,EcoGene:EG11989,GeneID:946621;Name=NP_416613.1;gbkey=CDS;gene=yehC;locus_tag=b2110;orig_transcript_id=gnl|b2110|mrna.b2110;product=putative fimbrial chaperone YehC;protein_id=NP_416613.1;transl_table=11	nonsyn	-
W71	NC_000913.3	2212300	T	G	Genic	-	TTA>TTC	L>F	ID=cds-NP_416629.4;Parent=gene-b2125;Dbxref=UniProtKB/Swiss-Prot:P0AFT5,Genbank:NP_416629.4,ASAP:ABE-0007023,ECOCYC:EG12006,EcoGene:EG12006,GeneID:949024;Name=NP_416629.4;gbkey=CDS;gene=btsR;locus_tag=b2125;orig_transcript_id=gnl|b2125|mrna.b2125;product=DNA-binding transcriptional activator BtsR;protein_id=NP_416629.4;transl_table=11	nonsyn	-
W71	NC_000913.3	2957741	T	G	Genic	-	AAA>CAA	K>Q	ID=cds-NP_417298.1;Parent=gene-b2821;Dbxref=UniProtKB/Swiss-Prot:P05458,Genbank:NP_417298.1,ASAP:ABE-0009252,ECOCYC:EG10786,EcoGene:EG10786,GeneID:947284;Name=NP_417298.1;gbkey=CDS;gene=ptrA;locus_tag=b2821;orig_transcript_id=gnl|b2821|mrna.b2821;product=protease 3;protein_id=NP_417298.1;transl_table=11	nonsyn	-
W71	NC_000913.3	3630129	G	A	Genic	-	GCC>GCT	A>A	ID=cds-NP_417944.1;Parent=gene-b3487;Dbxref=UniProtKB/Swiss-Prot:P37626,Genbank:NP_417944.1,ASAP:ABE-0011385,ECOCYC:EG12224,EcoGene:EG12224,GeneID:948003;Name=NP_417944.1;gbkey=CDS;gene=yhiI;locus_tag=b3487;orig_transcript_id=gnl|b3487|mrna.b3487;product=putative membrane fusion protein YhiI;protein_id=NP_417944.1;transl_table=11	syn	-
W71	NC_000913.3	3887705	T	C	Genic	+	ATT>ACT	I>T	ID=cds-NP_418162.1;Parent=gene-b3706;Dbxref=UniProtKB/Swiss-Prot:P25522,Genbank:NP_418162.1,ASAP:ABE-0012123,ECOCYC:EG10997,EcoGene:EG10997,GeneID:948222;Name=NP_418162.1;gbkey=CDS;gene=mnmE;locus_tag=b3706;orig_transcript_id=gnl|b3706|mrna.b3706;product=5-carboxymethylaminomethyluridine-tRNA synthase GTPase subunit;protein_id=NP_418162.1;transl_table=11	nonsyn	-
W71	NC_000913.3	4641091	A	G	Genic	+	GGA>GGG	G>G	ID=cds-NP_418820.1;Parent=gene-b4403;Dbxref=UniProtKB/Swiss-Prot:P37005,Genbank:NP_418820.1,ASAP:ABE-0014442,ECOCYC:EG12309,EcoGene:EG12309,GeneID:948924;Name=NP_418820.1;gbkey=CDS;gene=yjtD;locus_tag=b4403;orig_transcript_id=gnl|b4403|mrna.b4403;product=putative rRNA methyltransferase;protein_id=NP_418820.1;transl_table=11	syn	-
W73	NC_000913.3	1349624	T	C	Genic	-	ATC>GTC	I>V	ID=cds-NP_415803.2;Parent=gene-b1287;Dbxref=UniProtKB/Swiss-Prot:P76035,Genbank:NP_415803.2,ASAP:ABE-0004322,ECOCYC:G6640,EcoGene:EG14262,GeneID:945859;Name=NP_415803.2;gbkey=CDS;gene=yciW;locus_tag=b1287;orig_transcript_id=gnl|b1287|mrna.b1287;product=putative oxidoreductase;protein_id=NP_415803.2;transl_table=11	nonsyn	-
W73	NC_000913.3	2627595	C	T	Genic	-	GTG>GTA	V>V	ID=cds-NP_416998.1;Parent=gene-b2503;Dbxref=UniProtKB/Swiss-Prot:P77172,Genbank:NP_416998.1,ASAP:ABE-0008240,ECOCYC:G7314,EcoGene:EG14202,GeneID:946968;Name=NP_416998.1;gbkey=CDS;gene=pdeF;locus_tag=b2503;orig_transcript_id=gnl|b2503|mrna.b2503;product=cyclic di-GMP phosphodiesterase PdeF;protein_id=NP_416998.1;transl_table=11	syn	-
W73	NC_000913.3	3992127	A	T	Genic	+	GTA>GTT	V>V	ID=cds-NP_418250.1;Parent=gene-b3806;Dbxref=UniProtKB/Swiss-Prot:P00936,Genbank:NP_418250.1,ASAP:ABE-0012432,ECOCYC:EG10170,EcoGene:EG10170,GeneID:947755;Name=NP_418250.1;gbkey=CDS;gene=cyaA;locus_tag=b3806;orig_transcript_id=gnl|b3806|mrna.b3806;product=adenylate cyclase;protein_id=NP_418250.1;transl_table=11	syn	-
W74	NC_000913.3	890788	T	G	IG					-	-
W74	NC_000913.3	3503140	T	C	Genic	+	TTT>TTC	F>F	ID=cds-YP_026213.1;Parent=gene-b4474;Dbxref=UniProtKB/Swiss-Prot:P45541,Genbank:YP_026213.1,ASAP:ABE-0174114,ECOCYC:G7724,EcoGene:EG12910,GeneID:2847758;Name=YP_026213.1;gbkey=CDS;gene=frlC;locus_tag=b4474;orig_transcript_id=gnl|b4474|mrna.b4474;product=fructoselysine 3-epimerase;protein_id=YP_026213.1;transl_table=11	syn	-
W74	NC_000913.3	3720424	G	A	IG					-	-
W74	NC_000913.3	4364045	G	A	Genic	-	GCG>GTG	A>V	ID=cds-NP_418559.1;Parent=gene-b4136;Dbxref=UniProtKB/Swiss-Prot:P36655,Genbank:NP_418559.1,ASAP:ABE-0013539,ECOCYC:EG12178,EcoGene:EG12178,GeneID:948649;Name=NP_418559.1;gbkey=CDS;gene=dsbD;locus_tag=b4136;orig_transcript_id=gnl|b4136|mrna.b4136;product=protein disulfide oxidoreductase - DsbDreduced;protein_id=NP_418559.1;transl_table=11	nonsyn	-
W75	NC_000913.3	260645	G	A	Genic	+	CTG>CTA	L>L	ID=cds-NP_414777.1;Parent=gene-b0242;Dbxref=UniProtKB/Swiss-Prot:P0A7B5,Genbank:NP_414777.1,ASAP:ABE-0000830,ECOCYC:EG10768,EcoGene:EG10768,GeneID:946425;Name=NP_414777.1;gbkey=CDS;gene=proB;locus_tag=b0242;orig_transcript_id=gnl|b0242|mrna.b0242;product=glutamate 5-kinase;protein_id=NP_414777.1;transl_table=11	syn	-
W75	NC_000913.3	1372033	G	A	Genic	+	CGC>CAC	R>H	ID=cds-NP_415826.1;Parent=gene-b1310;Dbxref=UniProtKB/Swiss-Prot:P76042,Genbank:NP_415826.1,ASAP:ABE-0004402,ECOCYC:G6648,EcoGene:EG13911,GeneID:945696;Name=NP_415826.1;gbkey=CDS;gene=ycjN;locus_tag=b1310;orig_transcript_id=gnl|b1310|mrna.b1310;product=putative ABC transporter periplasmic binding protein YcjN;protein_id=NP_415826.1;transl_table=11	nonsyn	-
W75	NC_000913.3	2527514	C	A	Genic	+	TCG>TAG	S>*	ID=cds-NP_416905.1;Parent=gene-b2410;Dbxref=UniProtKB/Swiss-Prot:P39836,Genbank:NP_416905.1,ASAP:ABE-0007936,ECOCYC:EG12376,EcoGene:EG12376,GeneID:946874;Name=NP_416905.1;gbkey=CDS;gene=yfeH;locus_tag=b2410;orig_transcript_id=gnl|b2410|mrna.b2410;product=putative solute:Na(+) symporter;protein_id=NP_416905.1;transl_table=11	nonsyn	-
W75	NC_000913.3	4592523	C	T	Genic	+	AAC>AAT	N>N	ID=cds-NP_418775.1;Parent=gene-b4355;Dbxref=UniProtKB/Swiss-Prot:P02942,Genbank:NP_418775.1,ASAP:ABE-0014282,ECOCYC:EG11034,EcoGene:EG11034,GeneID:948884;Name=NP_418775.1;gbkey=CDS;gene=tsr;locus_tag=b4355;orig_transcript_id=gnl|b4355|mrna.b4355;product=methyl-accepting chemotaxis protein Tsr;protein_id=NP_418775.1;transl_table=11	syn	-
W76	NC_000913.3	1580485	C	A	Genic	-	TGG>TGT	W>C	ID=cds-NP_416014.4;Parent=gene-b1497;Dbxref=UniProtKB/Swiss-Prot:P76134,Genbank:NP_416014.4,ASAP:ABE-0004986,ECOCYC:G6787,EcoGene:EG13795,GeneID:945981;Name=NP_416014.4;gbkey=CDS;gene=ydeM;locus_tag=b1497;orig_transcript_id=gnl|b1497|mrna.b1497;product=putative anaerobic sulfatase maturation enzyme YdeM;protein_id=NP_416014.4;transl_table=11	nonsyn	-
W76	NC_000913.3	3819347	G	A	Genic	+	GTG>GTA	V>V	ID=cds-NP_418103.4;Parent=gene-b3646;Dbxref=UniProtKB/Swiss-Prot:P0AGM2,Genbank:NP_418103.4,ASAP:ABE-0011921,ECOCYC:EG11683,EcoGene:EG11683,GeneID:948165;Name=NP_418103.4;gbkey=CDS;gene=yicG;locus_tag=b3646;orig_transcript_id=gnl|b3646|mrna.b3646;product=conserved inner membrane protein YicG;protein_id=NP_418103.4;transl_table=11	syn	-
W79	NC_000913.3	1962864	A	G	Genic	-	TCG>CCG	S>P	ID=cds-NP_416392.1;Parent=gene-b1878;Dbxref=UniProtKB/Swiss-Prot:P76297,Genbank:NP_416392.1,ASAP:ABE-0006270,ECOCYC:G7027,EcoGene:EG14013,GeneID:946094;Name=NP_416392.1;gbkey=CDS;gene=flhE;locus_tag=b1878;orig_transcript_id=gnl|b1878|mrna.b1878;product=flagellar protein;protein_id=NP_416392.1;transl_table=11	nonsyn	-
W79	NC_000913.3	2027111	C	G	Genic	-	GAT>CAT	D>H	ID=cds-NP_416465.2;Parent=gene-b1956;Dbxref=UniProtKB/Swiss-Prot:P76330,Genbank:NP_416465.2,ASAP:ABE-0006495,ECOCYC:G7049,EcoGene:EG14040,GeneID:946471;Name=NP_416465.2;gbkey=CDS;gene=dgcQ;locus_tag=b1956;orig_transcript_id=gnl|b1956|mrna.b1956;product=putative diguanylate cyclase DgcQ;protein_id=NP_416465.2;transl_table=11	nonsyn	-
W79	NC_000913.3	2071263	T	C	sequence_feature	+	-	-	ID=id-NC_000913.3:2066020..2078748;Note=cryptic prophage CP4-44;gbkey=misc_feature	-	-
W79	NC_000913.3	2424518	C	T	Genic	-	TGA>TAA	Sec/*>Q	ID=cds-NP_416810.1;Parent=gene-b2307;Dbxref=UniProtKB/Swiss-Prot:P0AEU3,Genbank:NP_416810.1,ASAP:ABE-0007613,ECOCYC:EG10007,EcoGene:EG10007,GeneID:946790;Name=NP_416810.1;gbkey=CDS;gene=hisM;locus_tag=b2307;orig_transcript_id=gnl|b2307|mrna.b2307;product=lysine/arginine/ornithine ABC transporter/histidine ABC transporter%2C membrane subunit HisM;protein_id=NP_416810.1;transl_table=11	nonsyn	-
W79	NC_000913.3	3804189	C	A	Genic	-	GAC>TAC	D>Y	ID=cds-NP_418086.1;Parent=gene-b3629;Dbxref=UniProtKB/Swiss-Prot:P27126,Genbank:NP_418086.1,ASAP:ABE-0011864,ECOCYC:EG11350,EcoGene:EG11350,GeneID:948151;Name=NP_418086.1;gbkey=CDS;gene=waaS;locus_tag=b3629;orig_transcript_id=gnl|b3629|mrna.b3629;product=lipopolysaccharide core biosynthesis protein;protein_id=NP_418086.1;transl_table=11	nonsyn	-
W80	NC_000913.3	299290	T	C	Genic	-	ACC>GCC	T>A	ID=cds-NP_414818.1;Parent=gene-b0284;Dbxref=UniProtKB/Swiss-Prot:P77489,Genbank:NP_414818.1,ASAP:ABE-0000988,ECOCYC:G6155,EcoGene:EG13557,GeneID:944961;Name=NP_414818.1;gbkey=CDS;gene=paoC;locus_tag=b0284;orig_transcript_id=gnl|b0284|mrna.b0284;product=aldehyde dehydrogenase: molybdenum cofactor-binding subunit;protein_id=NP_414818.1;transl_table=11	nonsyn	-
W80	NC_000913.3	1179330	T	A	Genic	+	CCT>CCA	P>P	ID=cds-NP_415637.1;Parent=gene-b1119;Dbxref=UniProtKB/Swiss-Prot:P75959,Genbank:NP_415637.1,ASAP:ABE-0003778,ECOCYC:G6576,EcoGene:EG13442,GeneID:945664;Name=NP_415637.1;gbkey=CDS;gene=nagK;locus_tag=b1119;orig_transcript_id=gnl|b1119|mrna.b1119;product=N-acetyl-D-glucosamine kinase;protein_id=NP_415637.1;transl_table=11	syn	-
W80	NC_000913.3	1762189	G	A	Genic	-	AGC>AGT	S>S	ID=cds-NP_416197.1;Parent=gene-b1682;Dbxref=UniProtKB/Swiss-Prot:P77499,Genbank:NP_416197.1,ASAP:ABE-0005619,ECOCYC:G6908,EcoGene:EG13964,GeneID:946128;Name=NP_416197.1;gbkey=CDS;gene=sufC;locus_tag=b1682;orig_transcript_id=gnl|b1682|mrna.b1682;product=Fe-S cluster scaffold complex subunit SufC;protein_id=NP_416197.1;transl_table=11	syn	-
W80	NC_000913.3	3800795	C	A	Genic	-	TTG>TTT	L>F	ID=cds-NP_418082.1;Parent=gene-b3625;Dbxref=UniProtKB/Swiss-Prot:P27240,Genbank:NP_418082.1,ASAP:ABE-0011856,ECOCYC:EG11425,EcoGene:EG11425,GeneID:948145;Name=NP_418082.1;gbkey=CDS;gene=waaY;locus_tag=b3625;orig_transcript_id=gnl|b3625|mrna.b3625;product=lipopolysaccharide core heptose (II) kinase;protein_id=NP_418082.1;transl_table=11	nonsyn	-
W80	NC_000913.3	4244095	C	T	Genic	-	GTG>GTA	V>V	ID=cds-NP_418457.1;Parent=gene-b4033;Dbxref=UniProtKB/Swiss-Prot:P02916,Genbank:NP_418457.1,ASAP:ABE-0013195,ECOCYC:EG10555,EcoGene:EG10555,GeneID:948532;Name=NP_418457.1;gbkey=CDS;gene=malF;locus_tag=b4033;orig_transcript_id=gnl|b4033|mrna.b4033;product=maltose ABC transporter membrane subunit MalF;protein_id=NP_418457.1;transl_table=11	syn	-
W80	NC_000913.3	4556670	A	G	Genic	+	AAA>GAA	K>E	ID=cds-YP_009518830.1;Parent=gene-b4720;Dbxref=UniProtKB/Swiss-Prot:P0DPC4,Genbank:YP_009518830.1,ECOCYC:G0-16686,GeneID:38094978;Name=YP_009518830.1;gbkey=CDS;gene=ytiC;locus_tag=b4720;orig_transcript_id=gnl|b4720|mrna.CDS5221;product=protein YtiC;protein_id=YP_009518830.1;transl_table=11	nonsyn	-

## Sheet: S6
Supplementary Table S6. The BPSs of the ΔmutS MA lines.
Lines	Chromosome	Position	Reference	Mutation	Genic or other region	Strand	Codon change	Amino acid change	Gene information	Synonymous or nonsynonymous	SSR
S1	NC_000913.3	644	A	T	Genic	+	CAT>CTT	H>L	ID=cds-NP_414543.1;Parent=gene-b0002;Dbxref=UniProtKB/Swiss-Prot:P00561,Genbank:NP_414543.1,ASAP:ABE-0000008,ECOCYC:EG10998,EcoGene:EG10998,GeneID:945803;Name=NP_414543.1;gbkey=CDS;gene=thrA;locus_tag=b0002;orig_transcript_id=gnl|b0002|mrna.b0002;product=fused aspartate kinase/homoserine dehydrogenase 1;protein_id=NP_414543.1;transl_table=11	nonsyn	-
S1	NC_000913.3	23767	T	C	Genic	+	CGT>CGC	R>R	ID=cds-NP_414567.1;Parent=gene-b0026;Dbxref=UniProtKB/Swiss-Prot:P00956,Genbank:NP_414567.1,ASAP:ABE-0000094,ECOCYC:EG10492,EcoGene:EG10492,GeneID:944761;Name=NP_414567.1;gbkey=CDS;gene=ileS;locus_tag=b0026;orig_transcript_id=gnl|b0026|mrna.b0026;product=isoleucine--tRNA ligase;protein_id=NP_414567.1;transl_table=11	syn	-
S1	NC_000913.3	32945	A	G	Genic	+	TAC>TGC	Y>C	ID=cds-NP_414574.1;Parent=gene-b0033;Dbxref=UniProtKB/Swiss-Prot:P00968,Genbank:NP_414574.1,ASAP:ABE-0000121,ECOCYC:EG10135,EcoGene:EG10135,GeneID:944775;Name=NP_414574.1;gbkey=CDS;gene=carB;locus_tag=b0033;orig_transcript_id=gnl|b0033|mrna.b0033;product=carbamoyl phosphate synthetase subunit beta;protein_id=NP_414574.1;transl_table=11	nonsyn	3c
S1	NC_000913.3	36344	G	A	Genic	-	CCC>CTC	P>L	ID=cds-NP_414579.4;Parent=gene-b0037;Dbxref=UniProtKB/Swiss-Prot:P31552,Genbank:NP_414579.4,ASAP:ABE-0000133,ECOCYC:EG11558,EcoGene:EG11558,GeneID:944886;Name=NP_414579.4;gbkey=CDS;gene=caiC;locus_tag=b0037;orig_transcript_id=gnl|b0037|mrna.b0037;product=carnitine-CoA ligase;protein_id=NP_414579.4;transl_table=11	nonsyn	3g
S1	NC_000913.3	37040	C	T	Genic	-	CGC>CAC	R>H	ID=cds-NP_414579.4;Parent=gene-b0037;Dbxref=UniProtKB/Swiss-Prot:P31552,Genbank:NP_414579.4,ASAP:ABE-0000133,ECOCYC:EG11558,EcoGene:EG11558,GeneID:944886;Name=NP_414579.4;gbkey=CDS;gene=caiC;locus_tag=b0037;orig_transcript_id=gnl|b0037|mrna.b0037;product=carnitine-CoA ligase;protein_id=NP_414579.4;transl_table=11	nonsyn	-
S1	NC_000913.3	47658	A	G	Genic	+	AAC>AGC	N>S	ID=cds-NP_414588.1;Parent=gene-b0046;Dbxref=UniProtKB/Swiss-Prot:P0A754,Genbank:NP_414588.1,ASAP:ABE-0000159,ECOCYC:EG11568,EcoGene:EG11568,GeneID:944767;Name=NP_414588.1;gbkey=CDS;gene=kefF;locus_tag=b0046;orig_transcript_id=gnl|b0046|mrna.b0046;product=regulator of KefC-mediated potassium transport and quinone oxidoreductase;protein_id=NP_414588.1;transl_table=11	nonsyn	-
S1	NC_000913.3	51255	G	A	Genic	-	CTC>TTC	L>F	ID=cds-NP_414592.1;Parent=gene-b0050;Dbxref=UniProtKB/Swiss-Prot:P62672,Genbank:NP_414592.1,ASAP:ABE-0000169,ECOCYC:EG10047,EcoGene:EG10047,GeneID:944772;Name=NP_414592.1;gbkey=CDS;gene=apaG;locus_tag=b0050;orig_transcript_id=gnl|b0050|mrna.b0050;product=DUF525 domain-containing protein ApaG;protein_id=NP_414592.1;transl_table=11	nonsyn	-
S1	NC_000913.3	61793	A	G	Genic	-	GTT>GCT	V>A	ID=cds-NP_414601.1;Parent=gene-b0059;Dbxref=UniProtKB/Swiss-Prot:P60240,Genbank:NP_414601.1,ASAP:ABE-0000198,ECOCYC:EG11083,EcoGene:EG11083,GeneID:948523;Name=NP_414601.1;gbkey=CDS;gene=rapA;locus_tag=b0059;orig_transcript_id=gnl|b0059|mrna.b0059;product=RNA polymerase-binding ATPase and RNAP recycling factor;protein_id=NP_414601.1;transl_table=11	nonsyn	3cg
S1	NC_000913.3	67181	G	A	Genic	-	ACC>ATC	T>I	ID=cds-NP_414604.1;Parent=gene-b0062;Dbxref=UniProtKB/Swiss-Prot:P08202,Genbank:NP_414604.1,ASAP:ABE-0000221,ECOCYC:EG10052,EcoGene:EG10052,GeneID:947511;Name=NP_414604.1;gbkey=CDS;gene=araA;locus_tag=b0062;orig_transcript_id=gnl|b0062|mrna.b0062;product=L-arabinose isomerase;protein_id=NP_414604.1;transl_table=11	nonsyn	-
S1	NC_000913.3	92395	T	C	Genic	+	GTA>GCA	V>A	ID=cds-NP_414626.1;Parent=gene-b0084;Dbxref=UniProtKB/Swiss-Prot:P0AD68,Genbank:NP_414626.1,ASAP:ABE-0000309,ECOCYC:EG10341,EcoGene:EG10341,GeneID:944799;Name=NP_414626.1;gbkey=CDS;gene=ftsI;locus_tag=b0084;orig_transcript_id=gnl|b0084|mrna.b0084;product=peptidoglycan DD-transpeptidase FtsI;protein_id=NP_414626.1;transl_table=11	nonsyn	-
S1	NC_000913.3	108282	C	T	Genic	+	CTA>TTA	L>L	ID=cds-NP_414640.1;Parent=gene-b0098;Dbxref=UniProtKB/Swiss-Prot:P10408,Genbank:NP_414640.1,ASAP:ABE-0000343,ECOCYC:EG10936,EcoGene:EG10936,GeneID:944821;Name=NP_414640.1;gbkey=CDS;gene=secA;locus_tag=b0098;orig_transcript_id=gnl|b0098|mrna.b0098;product=protein translocation ATPase;protein_id=NP_414640.1;transl_table=11	syn	-
S1	NC_000913.3	124455	A	G	Genic	+	CAA>CGA	Q>R	ID=cds-NP_414656.1;Parent=gene-b0114;Dbxref=UniProtKB/Swiss-Prot:P0AFG8,Genbank:NP_414656.1,ASAP:ABE-0000397,ECOCYC:EG10024,EcoGene:EG10024,GeneID:944834;Name=NP_414656.1;gbkey=CDS;gene=aceE;locus_tag=b0114;orig_transcript_id=gnl|b0114|mrna.b0114;product=pyruvate dehydrogenase E1 component;protein_id=NP_414656.1;transl_table=11	nonsyn	-
S1	NC_000913.3	127388	T	C	Genic	+	GTG>GCG	V>A	ID=cds-NP_414657.1;Parent=gene-b0115;Dbxref=UniProtKB/Swiss-Prot:P06959,Genbank:NP_414657.1,ASAP:ABE-0000400,ECOCYC:EG10025,EcoGene:EG10025,GeneID:944794;Name=NP_414657.1;gbkey=CDS;gene=aceF;locus_tag=b0115;orig_transcript_id=gnl|b0115|mrna.b0115;product=pyruvate dehydrogenase%2C E2 subunit;protein_id=NP_414657.1;transl_table=11	nonsyn	-
S1	NC_000913.3	134383	A	G	IG						3ac
S1	NC_000913.3	142201	T	C	Genic	-	AAC>AGC	N>S	ID=cds-NP_414668.1;Parent=gene-b0126;Dbxref=UniProtKB/Swiss-Prot:P61517,Genbank:NP_414668.1,ASAP:ABE-0000442,ECOCYC:EG12319,EcoGene:EG12319,GeneID:944832;Name=NP_414668.1;gbkey=CDS;gene=can;locus_tag=b0126;orig_transcript_id=gnl|b0126|mrna.b0126;product=carbonic anhydrase 2;protein_id=NP_414668.1;transl_table=11	nonsyn	-
S1	NC_000913.3	142289	A	G	Genic	-	TTC>CTC	F>L	ID=cds-NP_414668.1;Parent=gene-b0126;Dbxref=UniProtKB/Swiss-Prot:P61517,Genbank:NP_414668.1,ASAP:ABE-0000442,ECOCYC:EG12319,EcoGene:EG12319,GeneID:944832;Name=NP_414668.1;gbkey=CDS;gene=can;locus_tag=b0126;orig_transcript_id=gnl|b0126|mrna.b0126;product=carbonic anhydrase 2;protein_id=NP_414668.1;transl_table=11	nonsyn	-
S1	NC_000913.3	175277	C	T	Genic	+	GTC>GTT	V>V	ID=cds-NP_414697.1;Parent=gene-b0155;Dbxref=UniProtKB/Swiss-Prot:P37019,Genbank:NP_414697.1,ASAP:ABE-0000533,ECOCYC:EG12331,EcoGene:EG12331,GeneID:946715;Name=NP_414697.1;gbkey=CDS;gene=clcA;locus_tag=b0155;orig_transcript_id=gnl|b0155|mrna.b0155;product=chloride:H(+) antiporter ClcA;protein_id=NP_414697.1;transl_table=11	syn	-
S1	NC_000913.3	176783	C	T	Genic	+	GGC>GGT	G>G	ID=cds-NP_414698.1;Parent=gene-b0156;Dbxref=UniProtKB/Swiss-Prot:P0ACC3,Genbank:NP_414698.1,ASAP:ABE-0000538,ECOCYC:EG12332,EcoGene:EG12332,GeneID:944857;Name=NP_414698.1;gbkey=CDS;gene=erpA;locus_tag=b0156;orig_transcript_id=gnl|b0156|mrna.b0156;product=iron-sulfur cluster insertion protein ErpA;protein_id=NP_414698.1;transl_table=11	syn	-
S1	NC_000913.3	179311	A	G	Genic	+	GAA>GAG	E>E	ID=cds-NP_414702.1;Parent=gene-b0160;Dbxref=UniProtKB/Swiss-Prot:P15723,Genbank:NP_414702.1,ASAP:ABE-0000548,ECOCYC:EG10225,EcoGene:EG10225,GeneID:947177;Name=NP_414702.1;gbkey=CDS;gene=dgt;locus_tag=b0160;orig_transcript_id=gnl|b0160|mrna.b0160;product=dGTP triphosphohydrolase;protein_id=NP_414702.1;transl_table=11	syn	-
S1	NC_000913.3	195785	A	G	Genic	+	ATG>GTG	M>V	ID=cds-NP_414717.2;Parent=gene-b0175;Dbxref=UniProtKB/Swiss-Prot:P0ABG1,Genbank:NP_414717.2,ASAP:ABE-0000600,ECOCYC:EG10139,EcoGene:EG10139,GeneID:944876;Name=NP_414717.2;gbkey=CDS;gene=cdsA;locus_tag=b0175;orig_transcript_id=gnl|b0175|mrna.b0175;product=CDP-diglyceride synthetase;protein_id=NP_414717.2;transl_table=11	nonsyn	-
S1	NC_000913.3	217556	C	T	Genic	-	CGT>CAT	R>H	ID=cds-NP_414736.1;Parent=gene-b0194;Dbxref=UniProtKB/Swiss-Prot:P16659,Genbank:NP_414736.1,ASAP:ABE-0000657,ECOCYC:EG10770,EcoGene:EG10770,GeneID:949116;Name=NP_414736.1;gbkey=CDS;gene=proS;locus_tag=b0194;orig_transcript_id=gnl|b0194|mrna.b0194;product=proline--tRNA ligase;protein_id=NP_414736.1;transl_table=11	nonsyn	-
S1	NC_000913.3	232856	T	C	Genic	-	CAG>CGG	Q>R	ID=cds-NP_414747.1;Parent=gene-b0211;Dbxref=UniProtKB/Swiss-Prot:P0AEZ7,Genbank:NP_414747.1,ASAP:ABE-0000704,ECOCYC:EG10246,EcoGene:EG10246,GeneID:945694;Name=NP_414747.1;gbkey=CDS;gene=mltD;locus_tag=b0211;orig_transcript_id=gnl|b0211|mrna.b0211;product=membrane-bound lytic murein transglycosylase D;protein_id=NP_414747.1;transl_table=11	nonsyn	-
S1	NC_000913.3	233296	C	T	Genic	-	TCG>TCA	S>S	ID=cds-NP_414747.1;Parent=gene-b0211;Dbxref=UniProtKB/Swiss-Prot:P0AEZ7,Genbank:NP_414747.1,ASAP:ABE-0000704,ECOCYC:EG10246,EcoGene:EG10246,GeneID:945694;Name=NP_414747.1;gbkey=CDS;gene=mltD;locus_tag=b0211;orig_transcript_id=gnl|b0211|mrna.b0211;product=membrane-bound lytic murein transglycosylase D;protein_id=NP_414747.1;transl_table=11	syn	-
S1	NC_000913.3	235604	A	G	Genic	-	TGT>TGC	C>C	ID=cds-NP_414750.1;Parent=gene-b0214;Dbxref=UniProtKB/Swiss-Prot:P0A7Y4,Genbank:NP_414750.1,ASAP:ABE-0000717,ECOCYC:EG10860,EcoGene:EG10860,GeneID:946955;Name=NP_414750.1;gbkey=CDS;gene=rnhA;locus_tag=b0214;orig_transcript_id=gnl|b0214|mrna.b0214;product=ribonuclease HI;protein_id=NP_414750.1;transl_table=11	syn	-
S1	NC_000913.3	253942	C	G	Genic	+	CCG>GCG	P>A	ID=cds-gnl|b0236|CDS283;Parent=gene-b0236;Dbxref=UniProtKB/Swiss-Prot:P28369,ASAP:ABE-0000807,ECOCYC:EG11496,EcoGene:EG11496,GeneID:947374;gbkey=CDS;gene=prfH;locus_tag=b0236;orig_protein_id=gnl|b0236|CDS283;orig_transcript_id=gnl|b0236|mrna.CDS283;product=putative peptide chain release factor;transl_table=11	nonsyn	-
S1	NC_000913.3	268710	C	T	Genic	-	CGC>CAC	R>H	ID=cds-NP_414787.4;Parent=gene-b0253;Dbxref=UniProtKB/Swiss-Prot:P75678,Genbank:NP_414787.4,ASAP:ABE-0000858,ECOCYC:G6128,EcoGene:EG13339,GeneID:949004;Name=NP_414787.4;gbkey=CDS;gene=ykfA;locus_tag=b0253;orig_transcript_id=gnl|b0253|mrna.b0253;product=CP4-6 prophage%3B putative GTP-binding protein YkfA;protein_id=NP_414787.4;transl_table=11	nonsyn	-
S1	NC_000913.3	284158	G	A	Genic	+	GCC>ACC	A>T	ID=cds-NP_414803.1;Parent=gene-b0269;Dbxref=UniProtKB/Swiss-Prot:P77596,Genbank:NP_414803.1,ASAP:ABE-0000923,ECOCYC:G6141,EcoGene:EG13345,GeneID:944928;Name=NP_414803.1;gbkey=CDS;gene=yagF;locus_tag=b0269;orig_transcript_id=gnl|b0269|mrna.b0269;product=CP4-6 prophage%3B D-xylonate dehydratase;protein_id=NP_414803.1;transl_table=11	nonsyn	3c
S1	NC_000913.3	287417	A	G	Genic	+	CAC>CGC	H>R	ID=cds-NP_414805.1;Parent=gene-b0271;Dbxref=UniProtKB/Swiss-Prot:P77713,Genbank:NP_414805.1,ASAP:ABE-0000931,ECOCYC:G6143,EcoGene:EG13347,GeneID:944949;Name=NP_414805.1;gbkey=CDS;gene=yagH;locus_tag=b0271;orig_transcript_id=gnl|b0271|mrna.b0271;product=CP4-6 prophage%3B putative xylosidase/arabinosidase;protein_id=NP_414805.1;transl_table=11	nonsyn	-
S1	NC_000913.3	307784	C	T	Genic	-	GCA>ACA	A>T	ID=cds-NP_414825.1;Parent=gene-b0291;Dbxref=UniProtKB/Swiss-Prot:P77802,Genbank:NP_414825.1,ASAP:ABE-0001005,ECOCYC:G6162,EcoGene:EG13563,GeneID:947606;Name=NP_414825.1;gbkey=CDS;gene=ecpC;locus_tag=b0291;orig_transcript_id=gnl|b0291|mrna.b0291;product=putative fimbrial usher protein EcpC;protein_id=NP_414825.1;transl_table=11	nonsyn	-
S1	NC_000913.3	328024	A	G	Genic	-	GTG>GCG	V>A	ID=cds-NP_414846.1;Parent=gene-b0312;Dbxref=UniProtKB/Swiss-Prot:P17445,Genbank:NP_414846.1,ASAP:ABE-0001072,ECOCYC:EG10110,EcoGene:EG10110,GeneID:947376;Name=NP_414846.1;gbkey=CDS;gene=betB;locus_tag=b0312;orig_transcript_id=gnl|b0312|mrna.b0312;product=betaine aldehyde dehydrogenase;protein_id=NP_414846.1;transl_table=11	nonsyn	-
S1	NC_000913.3	343910	G	A	Genic	+	GAT>AAT	D>N	ID=cds-NP_414859.1;Parent=gene-b0325;Dbxref=UniProtKB/Swiss-Prot:P75691,Genbank:NP_414859.1,ASAP:ABE-0001113,ECOCYC:G6190,EcoGene:EG13595,GeneID:944975;Name=NP_414859.1;gbkey=CDS;gene=yahK;locus_tag=b0325;orig_transcript_id=gnl|b0325|mrna.b0325;product=aldehyde reductase%2C NADPH-dependent;protein_id=NP_414859.1;transl_table=11	nonsyn	-
S1	NC_000913.3	358558	C	T	Genic	-	GTG>ATG	V>M	ID=cds-NP_414872.3;Parent=gene-b0338;Dbxref=UniProtKB/Swiss-Prot:P27111,Genbank:NP_414872.3,ASAP:ABE-0001165,ECOCYC:EG11421,EcoGene:EG11421,GeneID:945001;Name=NP_414872.3;gbkey=CDS;gene=cynR;locus_tag=b0338;orig_transcript_id=gnl|b0338|mrna.b0338;product=DNA-binding transcriptional dual regulator CynR;protein_id=NP_414872.3;transl_table=11	nonsyn	-
S1	NC_000913.3	372533	T	G	Genic	+	GTG>GGG	V>G	ID=cds-NP_414884.2;Parent=gene-b0350;Dbxref=UniProtKB/Swiss-Prot:P77608,Genbank:NP_414884.2,ASAP:ABE-0001205,ECOCYC:M013,EcoGene:EG14274,GeneID:944768;Name=NP_414884.2;gbkey=CDS;gene=mhpD;locus_tag=b0350;orig_transcript_id=gnl|b0350|mrna.b0350;product=2-hydroxypentadienoate hydratase;protein_id=NP_414884.2;transl_table=11	nonsyn	4g
S1	NC_000913.3	376109	G	A	Genic	+	ACG>ACA	T>T	ID=cds-NP_414887.2;Parent=gene-b0353;Dbxref=UniProtKB/Swiss-Prot:P77589,Genbank:NP_414887.2,ASAP:ABE-0001213,ECOCYC:G6206,EcoGene:EG13293,GeneID:944997;Name=NP_414887.2;gbkey=CDS;gene=mhpT;locus_tag=b0353;orig_transcript_id=gnl|b0353|mrna.b0353;product=3-hydroxyphenylpropionate/3-hydroxycinnamate:H(+) symporter;protein_id=NP_414887.2;transl_table=11	syn	3gct
S1	NC_000913.3	378954	C	T	Genic	-	GCG>GCA	A>A	ID=cds-NP_414890.1;Parent=gene-b0356;Dbxref=UniProtKB/Swiss-Prot:P25437,Genbank:NP_414890.1,ASAP:ABE-0001221,ECOCYC:EG50010,EcoGene:EG50010,GeneID:944988;Name=NP_414890.1;gbkey=CDS;gene=frmA;locus_tag=b0356;orig_transcript_id=gnl|b0356|mrna.b0356;product=S-(hydroxymethyl)glutathione dehydrogenase;protein_id=NP_414890.1;transl_table=11	syn	3cg
S1	NC_000913.3	393302	C	T	Genic	+	GAC>GAT	D>D	ID=cds-gnl|b4580|CDS%3D485;Parent=gene-b4580;Dbxref=ASAP:ABE-0285112,ECOCYC:G6222,EcoGene:EG13605,GeneID:4056040;gbkey=CDS;gene=yaiT;locus_tag=b4580;orig_protein_id=gnl|b4580|CDS%3D485;orig_transcript_id=gnl|b4580|mrna.CDS%3D485;product=putative autotransporter YaiT;transl_table=11	syn	-
S1	NC_000913.3	405436	G	A	Genic	-	GCC>GTC	A>V	ID=cds-NP_414920.1;Parent=gene-b0386;Dbxref=UniProtKB/Swiss-Prot:P0A9L8,Genbank:NP_414920.1,ASAP:ABE-0001338,ECOCYC:EG10769,EcoGene:EG10769,GeneID:945034;Name=NP_414920.1;gbkey=CDS;gene=proC;locus_tag=b0386;orig_transcript_id=gnl|b0386|mrna.b0386;product=pyrroline-5-carboxylate reductase;protein_id=NP_414920.1;transl_table=11	nonsyn	-
S1	NC_000913.3	451798	A	G	IG						-
S1	NC_000913.3	481847	T	C	Genic	-	ACC>GCC	T>A	ID=cds-NP_414995.1;Parent=gene-b0462;Dbxref=UniProtKB/Swiss-Prot:P31224,Genbank:NP_414995.1,ASAP:ABE-0001601,ECOCYC:EG11704,EcoGene:EG11704,GeneID:945108;Name=NP_414995.1;gbkey=CDS;gene=acrB;locus_tag=b0462;orig_transcript_id=gnl|b0462|mrna.b0462;product=multidrug efflux pump RND permease AcrB;protein_id=NP_414995.1;transl_table=11	nonsyn	-
S1	NC_000913.3	519945	A	G	Genic	+	GGA>GGG	G>G	ID=cds-NP_415028.1;Parent=gene-b0495;Dbxref=UniProtKB/Swiss-Prot:P0A9T8,Genbank:NP_415028.1,ASAP:ABE-0001717,ECOCYC:EG11657,EcoGene:EG11657,GeneID:945122;Name=NP_415028.1;gbkey=CDS;gene=ybbA;locus_tag=b0495;orig_transcript_id=gnl|b0495|mrna.b0495;product=putative ABC transporter ATP-binding protein YbbA;protein_id=NP_415028.1;transl_table=11	syn	-
S1	NC_000913.3	532871	C	T	Genic	+	CGC>TGC	R>C	ID=cds-NP_415038.1;Parent=gene-b0505;Dbxref=UniProtKB/Swiss-Prot:P77731,Genbank:NP_415038.1,ASAP:ABE-0001747,ECOCYC:G6275,EcoGene:EG13615,GeneID:945141;Name=NP_415038.1;gbkey=CDS;gene=allA;locus_tag=b0505;orig_transcript_id=gnl|b0505|mrna.b0505;product=ureidoglycolate lyase;protein_id=NP_415038.1;transl_table=11	nonsyn	-
S1	NC_000913.3	553168	A	G	IG						3ag
S1	NC_000913.3	566745	A	G	Genic	+	GAC>GGC	D>G	ID=cds-gnl|b0542|CDS%3D691;Parent=gene-b0542;Dbxref=ASAP:ABE-0001860,ECOCYC:G6298,EcoGene:EG12351,GeneID:945024;gbkey=CDS;gene=renD;locus_tag=b0542;orig_protein_id=gnl|b0542|CDS%3D691;orig_transcript_id=gnl|b0542|mrna.CDS%3D691;product=DLP12 prophage%3B protein RenD;transl_table=11	nonsyn	-
S1	NC_000913.3	591432	C	T	Genic	-	GTC>ATC	V>I	ID=cds-NP_415101.1;Parent=gene-b0569;Dbxref=UniProtKB/Swiss-Prot:P0AFA5,Genbank:NP_415101.1,ASAP:ABE-0001942,ECOCYC:EG11739,EcoGene:EG11739,GeneID:945849;Name=NP_415101.1;gbkey=CDS;gene=nfrB;locus_tag=b0569;orig_transcript_id=gnl|b0569|mrna.b0569;product=bacteriophage N4 receptor%2C inner membrane subunit;protein_id=NP_415101.1;transl_table=11	nonsyn	-
S1	NC_000913.3	599166	C	T	Genic	+	CAC>CAT	H>H	ID=cds-NP_415107.1;Parent=gene-b0575;Dbxref=UniProtKB/Swiss-Prot:P38054,Genbank:NP_415107.1,ASAP:ABE-0001971,ECOCYC:EG12367,EcoGene:EG12367,GeneID:945191;Name=NP_415107.1;gbkey=CDS;gene=cusA;locus_tag=b0575;orig_transcript_id=gnl|b0575|mrna.b0575;product=copper/silver export system RND permease;protein_id=NP_415107.1;transl_table=11	syn	-
S1	NC_000913.3	600523	C	T	Genic	+	CGG>TGG	R>W	ID=cds-NP_415107.1;Parent=gene-b0575;Dbxref=UniProtKB/Swiss-Prot:P38054,Genbank:NP_415107.1,ASAP:ABE-0001971,ECOCYC:EG12367,EcoGene:EG12367,GeneID:945191;Name=NP_415107.1;gbkey=CDS;gene=cusA;locus_tag=b0575;orig_transcript_id=gnl|b0575|mrna.b0575;product=copper/silver export system RND permease;protein_id=NP_415107.1;transl_table=11	nonsyn	3g
S1	NC_000913.3	630735	A	G	Genic	+	TAC>TGC	Y>C	ID=cds-NP_415130.1;Parent=gene-b0598;Dbxref=UniProtKB/Swiss-Prot:P15078,Genbank:NP_415130.1,ASAP:ABE-0002061,ECOCYC:EG10167,EcoGene:EG10167,GeneID:945213;Name=NP_415130.1;gbkey=CDS;gene=cstA;locus_tag=b0598;orig_transcript_id=gnl|b0598|mrna.b0598;product=carbon starvation protein A;protein_id=NP_415130.1;transl_table=11	nonsyn	-
S1	NC_000913.3	632627	A	G	Genic	-	GTG>GCG	V>A	ID=cds-NP_415132.1;Parent=gene-b0599;Dbxref=UniProtKB/Swiss-Prot:P45579,Genbank:NP_415132.1,ASAP:ABE-0002065,ECOCYC:EG12692,EcoGene:EG12692,GeneID:945212;Name=NP_415132.1;gbkey=CDS;gene=hcxA;locus_tag=b0599;orig_transcript_id=gnl|b0599|mrna.b0599;product=hydroxycarboxylate dehydrogenase A;protein_id=NP_415132.1;transl_table=11	nonsyn	-
S1	NC_000913.3	642111	C	T	Genic	+	GGC>GGT	G>G	ID=cds-NP_415141.1;Parent=gene-b0608;Dbxref=UniProtKB/Swiss-Prot:P77316,Genbank:NP_415141.1,ASAP:ABE-0002099,ECOCYC:G6335,EcoGene:EG13537,GeneID:949067;Name=NP_415141.1;gbkey=CDS;gene=ybdR;locus_tag=b0608;orig_transcript_id=gnl|b0608|mrna.b0608;product=putative Zn(2(+))-dependent alcohol dehydrogenase YbdR;protein_id=NP_415141.1;transl_table=11	syn	3c
S1	NC_000913.3	646494	A	G	Genic	-	GGT>GGC	G>G	ID=cds-NP_415145.1;Parent=gene-b0612;Dbxref=UniProtKB/Swiss-Prot:P0AE74,Genbank:NP_415145.1,ASAP:ABE-0002110,ECOCYC:G6338,EcoGene:EG13538,GeneID:949070;Name=NP_415145.1;gbkey=CDS;gene=citT;locus_tag=b0612;orig_transcript_id=gnl|b0612|mrna.b0612;product=citrate:succinate antiporter;protein_id=NP_415145.1;transl_table=11	syn	-
S1	NC_000913.3	665937	C	T	Genic	-	CGC>CAC	R>H	ID=cds-NP_415167.1;Parent=gene-b0634;Dbxref=UniProtKB/Swiss-Prot:P0ABG7,Genbank:NP_415167.1,ASAP:ABE-0002173,ECOCYC:EG10607,EcoGene:EG10607,GeneID:945238;Name=NP_415167.1;gbkey=CDS;gene=mrdB;locus_tag=b0634;orig_transcript_id=gnl|b0634|mrna.b0634;product=SEDS family protein MrdB;protein_id=NP_415167.1;transl_table=11	nonsyn	3gc
S1	NC_000913.3	674955	A	G	IG						-
S1	NC_000913.3	675431	A	G	Genic	+	ACA>ACG	T>T	ID=cds-NP_415176.1;Parent=gene-b0643;Dbxref=UniProtKB/Swiss-Prot:P0AAT9,Genbank:NP_415176.1,ASAP:ABE-0002199,ECOCYC:EG12851,EcoGene:EG12851,GeneID:945252;Name=NP_415176.1;gbkey=CDS;gene=ybeL;locus_tag=b0643;orig_transcript_id=gnl|b0643|mrna.b0643;product=DUF1451 domain-containing protein YbeL;protein_id=NP_415176.1;transl_table=11	syn	3ac
S1	NC_000913.3	683385	A	G	Genic	-	AAT>AAC	N>N	ID=cds-NP_415183.1;Parent=gene-b0650;Dbxref=UniProtKB/Swiss-Prot:P77319,Genbank:NP_415183.1,ASAP:ABE-0002225,ECOCYC:G6357,EcoGene:EG13653,GeneID:945218;Name=NP_415183.1;gbkey=CDS;gene=hscC;locus_tag=b0650;orig_transcript_id=gnl|b0650|mrna.b0650;product=chaperone protein HscC;protein_id=NP_415183.1;transl_table=11	syn	-
S1	NC_000913.3	686503	A	G	Genic	-	GTT>GCT	V>A	ID=cds-NP_415187.1;Parent=gene-b0654;Dbxref=UniProtKB/Swiss-Prot:P0AER3,Genbank:NP_415187.1,ASAP:ABE-0002239,ECOCYC:EG12661,EcoGene:EG12661,GeneID:945443;Name=NP_415187.1;gbkey=CDS;gene=gltJ;locus_tag=b0654;orig_transcript_id=gnl|b0654|mrna.b0654;product=glutamate/aspartate ABC transporter membrane subunit GltJ;protein_id=NP_415187.1;transl_table=11	nonsyn	-
S1	NC_000913.3	694986	A	G	IG						-
S1	NC_000913.3	715486	A	G	Genic	+	CAA>CAG	Q>Q	ID=cds-NP_415215.1;Parent=gene-b0689;Dbxref=UniProtKB/Swiss-Prot:P75737,Genbank:NP_415215.1,ASAP:ABE-0002350,ECOCYC:G6374,EcoGene:EG14158,GeneID:945274;Name=NP_415215.1;gbkey=CDS;gene=ybfP;locus_tag=b0689;orig_transcript_id=gnl|b0689|mrna.b0689;product=lipoprotein YbfP;protein_id=NP_415215.1;transl_table=11	syn	-
S1	NC_000913.3	725384	G	T	Genic	-	CTC>CTA	L>L	ID=cds-NP_415225.1;Parent=gene-b0697;Dbxref=UniProtKB/Swiss-Prot:P03960,Genbank:NP_415225.1,ASAP:ABE-0002376,ECOCYC:EG10514,EcoGene:EG10514,GeneID:947450;Name=NP_415225.1;gbkey=CDS;gene=kdpB;locus_tag=b0697;orig_transcript_id=gnl|b0697|mrna.b0697;product=K(+) transporting P-type ATPase subunit KdpB;protein_id=NP_415225.1;transl_table=11	syn	-
S1	NC_000913.3	764014	G	C	Genic	+	GGC>GCC	G>A	ID=cds-NP_415256.1;Parent=gene-b0728;Dbxref=UniProtKB/Swiss-Prot:P0A836,Genbank:NP_415256.1,ASAP:ABE-0002483,ECOCYC:EG10981,EcoGene:EG10981,GeneID:945312;Name=NP_415256.1;gbkey=CDS;gene=sucC;locus_tag=b0728;orig_transcript_id=gnl|b0728|mrna.b0728;product=succinyl-CoA synthetase subunit beta;protein_id=NP_415256.1;transl_table=11	nonsyn	-
S1	NC_000913.3	774629	G	A	IG						3g
S1	NC_000913.3	793413	T	C	Genic	-	ACC>GCC	T>A	ID=cds-NP_415281.1;Parent=gene-b0760;Dbxref=UniProtKB/Swiss-Prot:P31060,Genbank:NP_415281.1,ASAP:ABE-0002582,ECOCYC:EG11677,EcoGene:EG11677,GeneID:945368;Name=NP_415281.1;gbkey=CDS;gene=modF;locus_tag=b0760;orig_transcript_id=gnl|b0760|mrna.b0760;product=ABC family protein ModF;protein_id=NP_415281.1;transl_table=11	nonsyn	-
S1	NC_000913.3	835291	A	G	Genic	+	AAC>AGC	N>S	ID=cds-NP_415321.1;Parent=gene-b0800;Dbxref=UniProtKB/Swiss-Prot:P30177,Genbank:NP_415321.1,ASAP:ABE-0002734,ECOCYC:EG11580,EcoGene:EG11580,GeneID:945424;Name=NP_415321.1;gbkey=CDS;gene=ybiB;locus_tag=b0800;orig_transcript_id=gnl|b0800|mrna.b0800;product=nonspecific DNA-binding protein YbiB;protein_id=NP_415321.1;transl_table=11	nonsyn	-
S1	NC_000913.3	837072	C	T	Genic	+	GCG>GTG	A>V	ID=cds-NP_415322.1;Parent=gene-b0801;Dbxref=UniProtKB/Swiss-Prot:P30178,Genbank:NP_415322.1,ASAP:ABE-0002738,ECOCYC:EG11581,EcoGene:EG11581,GeneID:945412;Name=NP_415322.1;gbkey=CDS;gene=hcxB;locus_tag=b0801;orig_transcript_id=gnl|b0801|mrna.b0801;product=hydroxycarboxylate dehydrogenase B;protein_id=NP_415322.1;transl_table=11	nonsyn	-
S1	NC_000913.3	838508	A	G	IG						-
S1	NC_000913.3	851460	T	C	Genic	-	ACC>GCC	T>A	ID=cds-NP_415336.1;Parent=gene-b0815;Dbxref=UniProtKB/Swiss-Prot:P75785,Genbank:NP_415336.1,ASAP:ABE-0002786,ECOCYC:G6418,EcoGene:EG13321,GeneID:945360;Name=NP_415336.1;gbkey=CDS;gene=opgE;locus_tag=b0815;orig_transcript_id=gnl|b0815|mrna.b0815;product=phosphoethanolamine transferase;protein_id=NP_415336.1;transl_table=11	nonsyn	3t
S1	NC_000913.3	936909	C	A	Genic	+	GCC>GAC	A>D	ID=cds-NP_415410.1;Parent=gene-b0890;Dbxref=UniProtKB/Swiss-Prot:P46889,Genbank:NP_415410.1,ASAP:ABE-0003027,ECOCYC:G6464,EcoGene:EG13226,GeneID:945102;Name=NP_415410.1;gbkey=CDS;gene=ftsK;locus_tag=b0890;orig_transcript_id=gnl|b0890|mrna.b0890;product=cell division DNA translocase FtsK;protein_id=NP_415410.1;transl_table=11	nonsyn	-
S1	NC_000913.3	941006	C	T	Genic	+	CGC>CGT	R>R	ID=cds-NP_415414.4;Parent=gene-b0894;Dbxref=UniProtKB/Swiss-Prot:P18775,Genbank:NP_415414.4,ASAP:ABE-0003044,ECOCYC:EG10232,EcoGene:EG10232,GeneID:945508;Name=NP_415414.4;gbkey=CDS;gene=dmsA;locus_tag=b0894;orig_transcript_id=gnl|b0894|mrna.b0894;product=dimethyl sulfoxide reductase subunit A;protein_id=NP_415414.4;transl_table=11	syn	-
S1	NC_000913.3	941893	A	G	Genic	+	CAG>CGG	Q>R	ID=cds-NP_415414.4;Parent=gene-b0894;Dbxref=UniProtKB/Swiss-Prot:P18775,Genbank:NP_415414.4,ASAP:ABE-0003044,ECOCYC:EG10232,EcoGene:EG10232,GeneID:945508;Name=NP_415414.4;gbkey=CDS;gene=dmsA;locus_tag=b0894;orig_transcript_id=gnl|b0894|mrna.b0894;product=dimethyl sulfoxide reductase subunit A;protein_id=NP_415414.4;transl_table=11	nonsyn	-
S1	NC_000913.3	951836	A	G	Genic	-	CGT>CGC	R>R	ID=cds-NP_415423.1;Parent=gene-b0903;Dbxref=UniProtKB/Swiss-Prot:P09373,Genbank:NP_415423.1,ASAP:ABE-0003071,ECOCYC:EG10701,EcoGene:EG10701,GeneID:945514;Name=NP_415423.1;gbkey=CDS;gene=pflB;locus_tag=b0903;orig_transcript_id=gnl|b0903|mrna.b0903;product=pyruvate formate-lyase;protein_id=NP_415423.1;transl_table=11	syn	-
S1	NC_000913.3	956083	A	G	Genic	-	TCC>CCC	S>P	ID=cds-NP_415425.4;Parent=gene-b0905;Dbxref=UniProtKB/Swiss-Prot:P75838,Genbank:NP_415425.4,ASAP:ABE-0003081,ECOCYC:G6468,EcoGene:EG13699,GeneID:945509;Name=NP_415425.4;gbkey=CDS;gene=ycaO;locus_tag=b0905;orig_transcript_id=gnl|b0905|mrna.b0905;product=ribosomal protein S12 methylthiotransferase accessory factor YcaO;protein_id=NP_415425.4;transl_table=11	nonsyn	-
S1	NC_000913.3	967053	A	G	Genic	+	ACT>GCT	T>A	ID=cds-NP_415434.1;Parent=gene-b0914;Dbxref=UniProtKB/Swiss-Prot:P60752,Genbank:NP_415434.1,ASAP:ABE-0003113,ECOCYC:EG10613,EcoGene:EG10613,GeneID:945530;Name=NP_415434.1;gbkey=CDS;gene=msbA;locus_tag=b0914;orig_transcript_id=gnl|b0914|mrna.b0914;product=ATP-binding lipopolysaccharide transport protein;protein_id=NP_415434.1;transl_table=11	nonsyn	-
S1	NC_000913.3	970862	T	C	Genic	+	GTG>GCG	V>A	ID=cds-NP_415438.1;Parent=gene-b0918;Dbxref=UniProtKB/Swiss-Prot:P04951,Genbank:NP_415438.1,ASAP:ABE-0003122,ECOCYC:EG10519,EcoGene:EG10519,GeneID:945539;Name=NP_415438.1;gbkey=CDS;gene=kdsB;locus_tag=b0918;orig_transcript_id=gnl|b0918|mrna.b0918;product=3-deoxy-manno-octulosonate cytidylyltransferase;protein_id=NP_415438.1;transl_table=11	nonsyn	-
S1	NC_000913.3	980854	A	G	IG						-
S1	NC_000913.3	1020810	A	G	Genic	-	GTC>GCC	V>A	ID=cds-NP_415478.1;Parent=gene-b0958;Dbxref=UniProtKB/Swiss-Prot:P0AFZ5,Genbank:NP_415478.1,ASAP:ABE-0003244,ECOCYC:EG10984,EcoGene:EG10984,GeneID:947335;Name=NP_415478.1;gbkey=CDS;gene=sulA;locus_tag=b0958;orig_transcript_id=gnl|b0958|mrna.b0958;product=cell division inhibitor SulA;protein_id=NP_415478.1;transl_table=11	nonsyn	-
S1	NC_000913.3	1027595	A	G	Genic	-	GTG>GCG	V>A	ID=cds-NP_415484.1;Parent=gene-b0964;Dbxref=UniProtKB/Swiss-Prot:P0A8X4,Genbank:NP_415484.1,ASAP:ABE-0003262,ECOCYC:G6498,EcoGene:EG13722,GeneID:945577;Name=NP_415484.1;gbkey=CDS;gene=yccT;locus_tag=b0964;orig_transcript_id=gnl|b0964|mrna.b0964;product=DUF2057 domain-containing protein YccT;protein_id=NP_415484.1;transl_table=11	nonsyn	-
S1	NC_000913.3	1032412	A	G	Genic	+	ACT>GCT	T>A	ID=cds-NP_415491.1;Parent=gene-b0972;Dbxref=UniProtKB/Swiss-Prot:P69739,Genbank:NP_415491.1,ASAP:ABE-0003286,ECOCYC:EG10468,EcoGene:EG10468,GeneID:945579;Name=NP_415491.1;gbkey=CDS;gene=hyaA;locus_tag=b0972;orig_transcript_id=gnl|b0972|mrna.b0972;product=hydrogenase 1 small subunit;protein_id=NP_415491.1;transl_table=11	nonsyn	-
S1	NC_000913.3	1033555	A	G	Genic	+	GAC>GGC	D>G	ID=cds-NP_415492.1;Parent=gene-b0973;Dbxref=UniProtKB/Swiss-Prot:P0ACD8,Genbank:NP_415492.1,ASAP:ABE-0003288,ECOCYC:EG10469,EcoGene:EG10469,GeneID:945580;Name=NP_415492.1;gbkey=CDS;gene=hyaB;locus_tag=b0973;orig_transcript_id=gnl|b0973|mrna.b0973;product=hydrogenase 1 large subunit;protein_id=NP_415492.1;transl_table=11	nonsyn	-
S1	NC_000913.3	1127658	A	G	Genic	+	ACC>GCC	T>A	ID=cds-NP_415586.1;Parent=gene-b1068;Dbxref=UniProtKB/Swiss-Prot:P75931,Genbank:NP_415586.1,ASAP:ABE-0003627,ECOCYC:G6560,EcoGene:EG13879,GeneID:945204;Name=NP_415586.1;gbkey=CDS;gene=yceM;locus_tag=b1068;orig_transcript_id=gnl|b1068|mrna.b1068;product=putative oxidoreductase YceM;protein_id=NP_415586.1;transl_table=11	nonsyn	-
S1	NC_000913.3	1132352	A	G	Genic	+	ACG>GCG	T>A	ID=cds-NP_415593.1;Parent=gene-b1075;Dbxref=UniProtKB/Swiss-Prot:P75936,Genbank:NP_415593.1,ASAP:ABE-0003645,ECOCYC:G360,EcoGene:EG14268,GeneID:945813;Name=NP_415593.1;gbkey=CDS;gene=flgD;locus_tag=b1075;orig_transcript_id=gnl|b1075|mrna.b1075;product=flagellar biosynthesis%2C initiation of hook assembly;protein_id=NP_415593.1;transl_table=11	nonsyn	-
S1	NC_000913.3	1139462	A	G	Genic	+	TAC>TGC	Y>C	ID=cds-NP_415600.1;Parent=gene-b1082;Dbxref=UniProtKB/Swiss-Prot:P33235,Genbank:NP_415600.1,ASAP:ABE-0003660,ECOCYC:EG11967,EcoGene:EG11967,GeneID:945648;Name=NP_415600.1;gbkey=CDS;gene=flgK;locus_tag=b1082;orig_transcript_id=gnl|b1082|mrna.b1082;product=flagellar hook-filament junction protein 1;protein_id=NP_415600.1;transl_table=11	nonsyn	-
S1	NC_000913.3	1141220	C	T	Genic	-	GCC>ACC	A>T	ID=cds-NP_415602.1;Parent=gene-b1084;Dbxref=UniProtKB/Swiss-Prot:P21513,Genbank:NP_415602.1,ASAP:ABE-0003668,ECOCYC:EG10859,EcoGene:EG10859,GeneID:945641;Name=NP_415602.1;gbkey=CDS;gene=rne;locus_tag=b1084;orig_transcript_id=gnl|b1084|mrna.b1084;product=ribonuclease E;protein_id=NP_415602.1;transl_table=11	nonsyn	-
S1	NC_000913.3	1160870	A	G	Genic	-	TAC>CAC	Y>H	ID=cds-NP_415620.1;Parent=gene-b1102;Dbxref=UniProtKB/Swiss-Prot:P16869,Genbank:NP_415620.1,ASAP:ABE-0003724,ECOCYC:EG10306,EcoGene:EG10306,GeneID:945649;Name=NP_415620.1;gbkey=CDS;gene=fhuE;locus_tag=b1102;orig_transcript_id=gnl|b1102|mrna.b1102;product=ferric coprogen/ferric rhodotorulic acid outer membrane transporter;protein_id=NP_415620.1;transl_table=11	nonsyn	-
S1	NC_000913.3	1170312	C	T	Genic	-	GCG>GCA	A>A	ID=cds-NP_415631.1;Parent=gene-b1113;Dbxref=UniProtKB/Swiss-Prot:P75954,Genbank:NP_415631.1,ASAP:ABE-0003760,ECOCYC:G6571,EcoGene:EG13437,GeneID:945666;Name=NP_415631.1;gbkey=CDS;gene=ldtC;locus_tag=b1113;orig_transcript_id=gnl|b1113|mrna.b1113;product=L%2CD-transpeptidase YcfS;protein_id=NP_415631.1;transl_table=11	syn	-
S1	NC_000913.3	1179648	A	G	Genic	+	GTA>GTG	V>V	ID=cds-NP_415638.3;Parent=gene-b1120;Dbxref=UniProtKB/Swiss-Prot:P75960,Genbank:NP_415638.3,ASAP:ABE-0003781,ECOCYC:G6577,EcoGene:EG13443,GeneID:945687;Name=NP_415638.3;gbkey=CDS;gene=cobB;locus_tag=b1120;orig_transcript_id=gnl|b1120|mrna.b1120;product=protein-lysine deacetylase/desuccinylase;protein_id=NP_415638.3;transl_table=11	syn	-
S1	NC_000913.3	1187832	T	C	Genic	-	ACC>GCC	T>A	ID=cds-NP_415646.4;Parent=gene-b1128;Dbxref=UniProtKB/Swiss-Prot:P27431,Genbank:NP_415646.4,ASAP:ABE-0003802,ECOCYC:EG11430,EcoGene:EG11430,GeneID:945391;Name=NP_415646.4;gbkey=CDS;gene=roxA;locus_tag=b1128;orig_transcript_id=gnl|b1128|mrna.b1128;product=ribosomal protein-arginine oxygenase;protein_id=NP_415646.4;transl_table=11	nonsyn	-
S1	NC_000913.3	1207104	T	C	Genic	+	CGT>CGC	R>R	ID=cds-NP_415671.1;Parent=gene-b1153;Dbxref=UniProtKB/Swiss-Prot:P75982,Genbank:NP_415671.1,ASAP:ABE-0003874,ECOCYC:G6597,EcoGene:EG14255,GeneID:945707;Name=NP_415671.1;gbkey=CDS;gene=ymfQ;locus_tag=b1153;orig_transcript_id=gnl|b1153|mrna.b1153;product=e14 prophage%3B conserved protein YmfQ;protein_id=NP_415671.1;transl_table=11	syn	-
S1	NC_000913.3	1226402	T	C	IG						-
S1	NC_000913.3	1262158	T	C	Genic	-	ACA>ACG	T>T	ID=cds-NP_415726.1;Parent=gene-b1208;Dbxref=UniProtKB/Swiss-Prot:P62615,Genbank:NP_415726.1,ASAP:ABE-0004056,ECOCYC:EG11294,EcoGene:EG11294,GeneID:945774;Name=NP_415726.1;gbkey=CDS;gene=ispE;locus_tag=b1208;orig_transcript_id=gnl|b1208|mrna.b1208;product=4-(cytidine 5'-diphospho)-2-C-methyl-D-erythritol kinase;protein_id=NP_415726.1;transl_table=11	syn	-
S1	NC_000913.3	1287648	G	A	IG						-
S1	NC_000913.3	1290072	C	T	Genic	+	CAC>CAT	H>H	ID=cds-NP_415750.2;Parent=gene-b1234;Dbxref=UniProtKB/Swiss-Prot:P0AFR0,Genbank:NP_415750.2,ASAP:ABE-0004144,ECOCYC:EG12120,EcoGene:EG12120,GeneID:945725;Name=NP_415750.2;gbkey=CDS;gene=rssA;locus_tag=b1234;orig_transcript_id=gnl|b1234|mrna.b1234;product=putative patatin-like phospholipase RssA;protein_id=NP_415750.2;transl_table=11	syn	-
S1	NC_000913.3	1301996	A	G	Genic	+	AAC>AGC	N>S	ID=cds-NP_415759.1;Parent=gene-b1243;Dbxref=UniProtKB/Swiss-Prot:P23843,Genbank:NP_415759.1,ASAP:ABE-0004172,ECOCYC:EG10674,EcoGene:EG10674,GeneID:945830;Name=NP_415759.1;gbkey=CDS;gene=oppA;locus_tag=b1243;orig_transcript_id=gnl|b1243|mrna.b1243;product=oligopeptide ABC transporter periplasmic binding protein;protein_id=NP_415759.1;transl_table=11	nonsyn	-
S1	NC_000913.3	1318655	A	G	Genic	-	GTT>GTC	V>V	ID=cds-NP_415778.3;Parent=gene-b1262;Dbxref=UniProtKB/Swiss-Prot:P00909,Genbank:NP_415778.3,ASAP:ABE-0004238,ECOCYC:EG11026,EcoGene:EG11026,GeneID:945519;Name=NP_415778.3;gbkey=CDS;gene=trpC;locus_tag=b1262;orig_transcript_id=gnl|b1262|mrna.b1262;product=fused indole-3-glycerol phosphate synthase/phosphoribosylanthranilate isomerase;protein_id=NP_415778.3;transl_table=11	syn	4a
S1	NC_000913.3	1326892	A	G	Genic	+	CAC>CGC	H>R	ID=cds-NP_415785.1;Parent=gene-b1269;Dbxref=UniProtKB/Swiss-Prot:P37765,Genbank:NP_415785.1,ASAP:ABE-0004259,ECOCYC:EG12433,EcoGene:EG12433,GeneID:945840;Name=NP_415785.1;gbkey=CDS;gene=rluB;locus_tag=b1269;orig_transcript_id=gnl|b1269|mrna.b1269;product=23S rRNA pseudouridine(2605) synthase;protein_id=NP_415785.1;transl_table=11	nonsyn	-
S1	NC_000913.3	1336104	A	G	Genic	+	ACC>GCC	T>A	ID=cds-NP_415792.1;Parent=gene-b1276;Dbxref=UniProtKB/Swiss-Prot:P25516,Genbank:NP_415792.1,ASAP:ABE-0004283,ECOCYC:EG11325,EcoGene:EG11325,GeneID:946724;Name=NP_415792.1;gbkey=CDS;gene=acnA;locus_tag=b1276;orig_transcript_id=gnl|b1276|mrna.b1276;product=aconitate hydratase 1;protein_id=NP_415792.1;transl_table=11	nonsyn	-
S1	NC_000913.3	1336117	C	T	Genic	+	GCC>GTC	A>V	ID=cds-NP_415792.1;Parent=gene-b1276;Dbxref=UniProtKB/Swiss-Prot:P25516,Genbank:NP_415792.1,ASAP:ABE-0004283,ECOCYC:EG11325,EcoGene:EG11325,GeneID:946724;Name=NP_415792.1;gbkey=CDS;gene=acnA;locus_tag=b1276;orig_transcript_id=gnl|b1276|mrna.b1276;product=aconitate hydratase 1;protein_id=NP_415792.1;transl_table=11	nonsyn	-
S1	NC_000913.3	1340652	C	T	Genic	+	GCC>GTC	A>V	ID=cds-NP_415796.1;Parent=gene-b1280;Dbxref=UniProtKB/Swiss-Prot:P0AB58,Genbank:NP_415796.1,ASAP:ABE-0004300,ECOCYC:EG12691,EcoGene:EG12691,GeneID:944858;Name=NP_415796.1;gbkey=CDS;gene=lapB;locus_tag=b1280;orig_transcript_id=gnl|b1280|mrna.b1280;product=lipopolysaccharide assembly protein B;protein_id=NP_415796.1;transl_table=11	nonsyn	-
S1	NC_000913.3	1342958	A	G	Genic	+	ATG>GTG	M>V	ID=cds-NP_415798.2;Parent=gene-b1282;Dbxref=UniProtKB/Swiss-Prot:P08245,Genbank:NP_415798.2,ASAP:ABE-0004307,ECOCYC:EG11128,EcoGene:EG11128,GeneID:947058;Name=NP_415798.2;gbkey=CDS;gene=yciH;locus_tag=b1282;orig_transcript_id=gnl|b1282|mrna.b1282;product=putative translation factor;protein_id=NP_415798.2;transl_table=11	nonsyn	-
S1	NC_000913.3	1360072	G	A	Genic	-	AGC>AGT	S>S	ID=cds-NP_415813.4;Parent=gene-b1297;Dbxref=UniProtKB/Swiss-Prot:P78061,Genbank:NP_415813.4,ASAP:ABE-0004365,ECOCYC:G6644,EcoGene:EG13908,GeneID:946202;Name=NP_415813.4;gbkey=CDS;gene=puuA;locus_tag=b1297;orig_transcript_id=gnl|b1297|mrna.b1297;product=glutamate-putrescine ligase;protein_id=NP_415813.4;transl_table=11	syn	-
S1	NC_000913.3	1389652	T	C	Genic	+	TAT>TAC	Y>Y	ID=cds-NP_415841.4;Parent=gene-b1325;Dbxref=UniProtKB/Swiss-Prot:P51981,Genbank:NP_415841.4,ASAP:ABE-0004448,ECOCYC:G6661,EcoGene:EG13228,GeneID:946013;Name=NP_415841.4;gbkey=CDS;gene=ycjG;locus_tag=b1325;orig_transcript_id=gnl|b1325|mrna.b1325;product=L-Ala-D/L-Glu epimerase;protein_id=NP_415841.4;transl_table=11	syn	-
S1	NC_000913.3	1404406	G	A	Genic	-	CGC>TGC	R>C	ID=cds-NP_415854.4;Parent=gene-b1338;Dbxref=UniProtKB/Swiss-Prot:P77357,Genbank:NP_415854.4,ASAP:ABE-0004493,ECOCYC:G6670,EcoGene:EG13352,GeneID:945742;Name=NP_415854.4;gbkey=CDS;gene=abgA;locus_tag=b1338;orig_transcript_id=gnl|b1338|mrna.b1338;product=p-aminobenzoyl-glutamate hydrolase subunit A;protein_id=NP_415854.4;transl_table=11	nonsyn	-
S1	NC_000913.3	1425963	A	G	Genic	+	ACG>GCG	T>A	ID=cds-YP_009518777.1;Parent=gene-b1366;Dbxref=UniProtKB/Swiss-Prot:P76069,Genbank:YP_009518777.1,ASAP:ABE-0004574,ECOCYC:G6689,EcoGene:EG13367,GeneID:946208;Name=YP_009518777.1;gbkey=CDS;gene=ydaY;locus_tag=b1366;orig_transcript_id=gnl|b1366|mrna.CDS1672;product=Rac prophage%3B putative uncharacterized protein YdaY;protein_id=YP_009518777.1;transl_table=11	nonsyn	-
S1	NC_000913.3	1439221	A	G	Genic	-	TGG>CGG	W>R	ID=cds-NP_415896.1;Parent=gene-b1378;Dbxref=UniProtKB/Swiss-Prot:P52647,Genbank:NP_415896.1,ASAP:ABE-0004613,ECOCYC:G6701,EcoGene:EG13183,GeneID:946587;Name=NP_415896.1;gbkey=CDS;gene=ydbK;locus_tag=b1378;orig_transcript_id=gnl|b1378|mrna.b1378;product=putative pyruvate-flavodoxin oxidoreductase;protein_id=NP_415896.1;transl_table=11	nonsyn	-
S1	NC_000913.3	1483817	A	G	Genic	+	ACC>GCC	T>A	ID=cds-NP_415931.4;Parent=gene-b1413;Dbxref=UniProtKB/Swiss-Prot:P43329,Genbank:NP_415931.4,ASAP:ABE-0004718,ECOCYC:G6732,EcoGene:EG12936,GeneID:948444;Name=NP_415931.4;gbkey=CDS;gene=hrpA;locus_tag=b1413;orig_transcript_id=gnl|b1413|mrna.b1413;product=ATP-dependent RNA helicase HrpA;protein_id=NP_415931.4;transl_table=11	nonsyn	-
S1	NC_000913.3	1499542	A	G	Genic	-	GTT>GCT	V>A	ID=cds-NP_415945.1;Parent=gene-b1428;Dbxref=UniProtKB/Swiss-Prot:P76100,Genbank:NP_415945.1,ASAP:ABE-0004765,ECOCYC:G6741,EcoGene:EG13754,GeneID:944932;Name=NP_415945.1;gbkey=CDS;gene=ydcK;locus_tag=b1428;orig_transcript_id=gnl|b1428|mrna.b1428;product=putative enzyme YdcK;protein_id=NP_415945.1;transl_table=11	nonsyn	-
S1	NC_000913.3	1621123	A	G	Genic	-	GAT>GAC	D>D	ID=cds-NP_416050.4;Parent=gene-b1533;Dbxref=UniProtKB/Swiss-Prot:P31125,Genbank:NP_416050.4,ASAP:ABE-0005116,ECOCYC:EG11639,EcoGene:EG11639,GeneID:946081;Name=NP_416050.4;gbkey=CDS;gene=eamA;locus_tag=b1533;orig_transcript_id=gnl|b1533|mrna.b1533;product=cysteine/O-acetylserine exporter EamA;protein_id=NP_416050.4;transl_table=11	syn	-
S1	NC_000913.3	1640295	G	A	Genic	-	GCC>GTC	A>V	ID=cds-NP_416073.1;Parent=gene-b1555;Dbxref=UniProtKB/Swiss-Prot:P76160,Genbank:NP_416073.1,ASAP:ABE-0005192,ECOCYC:G6828,EcoGene:EG13830,GeneID:946095;Name=NP_416073.1;gbkey=CDS;gene=ydfR;locus_tag=b1555;orig_transcript_id=gnl|b1555|mrna.b1555;product=Qin prophage%3B protein YdfR;protein_id=NP_416073.1;transl_table=11	nonsyn	-
S1	NC_000913.3	1665411	T	C	Genic	+	TTC>CTC	F>L	ID=cds-NP_416109.2;Parent=gene-b1592;Dbxref=UniProtKB/Swiss-Prot:P76175,Genbank:NP_416109.2,ASAP:ABE-0005317,ECOCYC:G6850,EcoGene:EG13848,GeneID:947179;Name=NP_416109.2;gbkey=CDS;gene=clcB;locus_tag=b1592;orig_transcript_id=gnl|b1592|mrna.b1592;product=putative chloride:H(+) antiporter ClcB;protein_id=NP_416109.2;transl_table=11	nonsyn	-
S1	NC_000913.3	1668132	G	A	Genic	-	CGT>TGT	R>C	ID=cds-NP_416111.1;Parent=gene-b1594;Dbxref=UniProtKB/Swiss-Prot:P50456,Genbank:NP_416111.1,ASAP:ABE-0005323,ECOCYC:G6852,EcoGene:EG13156,GeneID:945510;Name=NP_416111.1;gbkey=CDS;gene=mlc;locus_tag=b1594;orig_transcript_id=gnl|b1594|mrna.b1594;product=DNA-binding transcriptional repressor Mlc;protein_id=NP_416111.1;transl_table=11	nonsyn	-
S1	NC_000913.3	1670013	C	T	Genic	+	GTC>GTT	V>V	ID=cds-NP_416113.1;Parent=gene-b1596;Dbxref=UniProtKB/Swiss-Prot:P43531,Genbank:NP_416113.1,ASAP:ABE-0005333,ECOCYC:G6854,EcoGene:EG12951,GeneID:946138;Name=NP_416113.1;gbkey=CDS;gene=ynfM;locus_tag=b1596;orig_transcript_id=gnl|b1596|mrna.b1596;product=putative transporter YnfM;protein_id=NP_416113.1;transl_table=11	syn	-
S1	NC_000913.3	1730267	T	C	Genic	+	GTG>GCG	V>A	ID=cds-NP_416170.1;Parent=gene-b1653;Dbxref=UniProtKB/Swiss-Prot:P30015,Genbank:NP_416170.1,ASAP:ABE-0005525,ECOCYC:EG11548,EcoGene:EG11548,GeneID:946156;Name=NP_416170.1;gbkey=CDS;gene=lhr;locus_tag=b1653;orig_transcript_id=gnl|b1653|mrna.b1653;product=putative ATP-dependent helicase Lhr;protein_id=NP_416170.1;transl_table=11	nonsyn	-
S1	NC_000913.3	1786012	A	G	Genic	-	CAT>CAC	H>H	ID=cds-NP_416217.1;Parent=gene-b1702;Dbxref=UniProtKB/Swiss-Prot:P23538,Genbank:NP_416217.1,ASAP:ABE-0005678,ECOCYC:EG10759,EcoGene:EG10759,GeneID:946209;Name=NP_416217.1;gbkey=CDS;gene=ppsA;locus_tag=b1702;orig_transcript_id=gnl|b1702|mrna.b1702;product=phosphoenolpyruvate synthetase;protein_id=NP_416217.1;transl_table=11	syn	-
S1	NC_000913.3	1793957	T	C	Genic	-	AAA>AAG	K>K	ID=cds-NP_416225.1;Parent=gene-b1710;Dbxref=UniProtKB/Swiss-Prot:P06610,Genbank:NP_416225.1,ASAP:ABE-0005709,ECOCYC:EG10129,EcoGene:EG10129,GeneID:945915;Name=NP_416225.1;gbkey=CDS;gene=btuE;locus_tag=b1710;orig_transcript_id=gnl|b1710|mrna.b1710;product=thioredoxin/glutathione peroxidase;protein_id=NP_416225.1;transl_table=11	syn	3t
S1	NC_000913.3	1794168	G	A	IG						-
S1	NC_000913.3	1808830	G	A	Genic	-	ACG>ATG	T>M	ID=cds-NP_416240.1;Parent=gene-b1726;Dbxref=UniProtKB/Swiss-Prot:P76208,Genbank:NP_416240.1,ASAP:ABE-0005757,ECOCYC:G6931,EcoGene:EG13987,GeneID:945140;Name=NP_416240.1;gbkey=CDS;gene=yniB;locus_tag=b1726;orig_transcript_id=gnl|b1726|mrna.b1726;product=uncharacterized protein YniB;protein_id=NP_416240.1;transl_table=11	nonsyn	-
S1	NC_000913.3	1810062	T	C	IG						-
S1	NC_000913.3	1812558	A	G	Genic	-	GTG>GCG	V>A	ID=cds-NP_416244.2;Parent=gene-b1730;Dbxref=UniProtKB/Swiss-Prot:P76210,Genbank:NP_416244.2,ASAP:ABE-0005773,ECOCYC:G6935,EcoGene:EG13991,GeneID:946237;Name=NP_416244.2;gbkey=CDS;gene=ydjO;locus_tag=b1730;orig_transcript_id=gnl|b1730|mrna.b1730;product=protein YdjO;protein_id=NP_416244.2;transl_table=11	nonsyn	-
S1	NC_000913.3	1813669	G	A	IG						-
S1	NC_000913.3	1853297	T	C	Genic	-	AAG>AGG	K>R	ID=cds-NP_416283.1;Parent=gene-b1769;Dbxref=UniProtKB/Swiss-Prot:P38055,Genbank:NP_416283.1,ASAP:ABE-0005894,ECOCYC:EG12369,EcoGene:EG12369,GeneID:946274;Name=NP_416283.1;gbkey=CDS;gene=ydjE;locus_tag=b1769;orig_transcript_id=gnl|b1769|mrna.b1769;product=putative transporter YdjE;protein_id=NP_416283.1;transl_table=11	nonsyn	3tc
S1	NC_000913.3	1882255	T	C	Genic	+	GTT>GCT	V>A	ID=cds-NP_416314.1;Parent=gene-b1800;Dbxref=UniProtKB/Swiss-Prot:P76251,Genbank:NP_416314.1,ASAP:ABE-0005991,ECOCYC:G6986,EcoGene:EG13507,GeneID:946319;Name=NP_416314.1;gbkey=CDS;gene=dmlA;locus_tag=b1800;orig_transcript_id=gnl|b1800|mrna.b1800;product=D-malate/3-isopropylmalate dehydrogenase (decarboxylating);protein_id=NP_416314.1;transl_table=11	nonsyn	-
S1	NC_000913.3	1892406	T	C	Genic	-	CAG>CGG	Q>R	ID=cds-NP_416322.1;Parent=gene-b1808;Dbxref=UniProtKB/Swiss-Prot:P76257,Genbank:NP_416322.1,ASAP:ABE-0006016,ECOCYC:G6992,EcoGene:EG13513,GeneID:946305;Name=NP_416322.1;gbkey=CDS;gene=yoaA;locus_tag=b1808;orig_transcript_id=gnl|b1808|mrna.b1808;product=putative 5' to 3' DNA helicase implicated in DNA repair;protein_id=NP_416322.1;transl_table=11	nonsyn	3g
S1	NC_000913.3	1892461	G	A	Genic	-	CGC>TGC	R>C	ID=cds-NP_416322.1;Parent=gene-b1808;Dbxref=UniProtKB/Swiss-Prot:P76257,Genbank:NP_416322.1,ASAP:ABE-0006016,ECOCYC:G6992,EcoGene:EG13513,GeneID:946305;Name=NP_416322.1;gbkey=CDS;gene=yoaA;locus_tag=b1808;orig_transcript_id=gnl|b1808|mrna.b1808;product=putative 5' to 3' DNA helicase implicated in DNA repair;protein_id=NP_416322.1;transl_table=11	nonsyn	-
S1	NC_000913.3	1896263	G	A	Genic	+	GCT>ACT	A>T	ID=cds-NP_416327.1;Parent=gene-b1813;Dbxref=UniProtKB/Swiss-Prot:P43337,Genbank:NP_416327.1,ASAP:ABE-0006035,ECOCYC:EG12693,EcoGene:EG12693,GeneID:946330;Name=NP_416327.1;gbkey=CDS;gene=nudL;locus_tag=b1813;orig_transcript_id=gnl|b1813|mrna.b1813;product=putative NUDIX hydrolase with low 3-phosphohydroxypyruvate phosphatase activity;protein_id=NP_416327.1;transl_table=11	nonsyn	-
S1	NC_000913.3	1909684	C	T	Genic	-	CGT>CAT	R>H	ID=cds-NP_416341.1;Parent=gene-b1827;Dbxref=UniProtKB/Swiss-Prot:P76268,Genbank:NP_416341.1,ASAP:ABE-0006081,ECOCYC:G7003,EcoGene:EG14018,GeneID:946129;Name=NP_416341.1;gbkey=CDS;gene=kdgR;locus_tag=b1827;orig_transcript_id=gnl|b1827|mrna.b1827;product=DNA-binding transcriptional repressor KdgR;protein_id=NP_416341.1;transl_table=11	nonsyn	-
S1	NC_000913.3	1923883	T	C	Genic	-	ATG>GTG	M>V	ID=cds-NP_416354.1;Parent=gene-b1840;Dbxref=UniProtKB/Swiss-Prot:P76278,Genbank:NP_416354.1,ASAP:ABE-0006120,ECOCYC:G7013,EcoGene:EG14028,GeneID:947078;Name=NP_416354.1;gbkey=CDS;gene=yebZ;locus_tag=b1840;orig_transcript_id=gnl|b1840|mrna.b1840;product=putative inner membrane protein;protein_id=NP_416354.1;transl_table=11	nonsyn	-
S1	NC_000913.3	1945767	T	C	Genic	-	ACA>ACG	T>T	ID=cds-NP_416375.1;Parent=gene-b1861;Dbxref=UniProtKB/Swiss-Prot:P0A809,Genbank:NP_416375.1,ASAP:ABE-0006206,ECOCYC:RUVA,EcoGene:EG10923,GeneID:946369;Name=NP_416375.1;gbkey=CDS;gene=ruvA;locus_tag=b1861;orig_transcript_id=gnl|b1861|mrna.b1861;product=Holliday junction branch migration complex subunit RuvA;protein_id=NP_416375.1;transl_table=11	syn	-
S1	NC_000913.3	1962324	T	C	Genic	+	GTT>GCT	V>A	ID=cds-NP_416391.4;Parent=gene-b1877;Dbxref=UniProtKB/Swiss-Prot:P76296,Genbank:NP_416391.4,ASAP:ABE-0006268,ECOCYC:G7026,EcoGene:EG14316,GeneID:946511;Name=NP_416391.4;gbkey=CDS;gene=yecT;locus_tag=b1877;orig_transcript_id=gnl|b1877|mrna.b1877;product=protein YecT;protein_id=NP_416391.4;transl_table=11	nonsyn	-
S1	NC_000913.3	1990135	C	T	Genic	+	GCC>GTC	A>V	ID=cds-NP_416420.1;Parent=gene-b1907;Dbxref=UniProtKB/Swiss-Prot:P0AAD4,Genbank:NP_416420.1,ASAP:ABE-0006355,ECOCYC:EG11041,EcoGene:EG11041,GeneID:946412;Name=NP_416420.1;gbkey=CDS;gene=tyrP;locus_tag=b1907;orig_transcript_id=gnl|b1907|mrna.b1907;product=tyrosine:H(+) symporter;protein_id=NP_416420.1;transl_table=11	nonsyn	-
S1	NC_000913.3	1999021	A	G	Genic	-	TAT>CAT	Y>H	ID=cds-NP_416429.4;Parent=gene-b1919;Dbxref=UniProtKB/Swiss-Prot:P76316,Genbank:NP_416429.4,ASAP:ABE-0006389,ECOCYC:G7038,EcoGene:EG14038,GeneID:946831;Name=NP_416429.4;gbkey=CDS;gene=dcyD;locus_tag=b1919;orig_transcript_id=gnl|b1919|mrna.b1919;product=D-cysteine desulfhydrase;protein_id=NP_416429.4;transl_table=11	nonsyn	-
S1	NC_000913.3	2003032	G	A	Genic	-	GCT>GTT	A>V	ID=cds-NP_416433.1;Parent=gene-b1923;Dbxref=UniProtKB/Swiss-Prot:P04949,Genbank:NP_416433.1,ASAP:ABE-0006402,ECOCYC:EG10321,EcoGene:EG10321,GeneID:949101;Name=NP_416433.1;gbkey=CDS;gene=fliC;locus_tag=b1923;orig_transcript_id=gnl|b1923|mrna.b1923;product=flagellar filament structural protein;protein_id=NP_416433.1;transl_table=11	nonsyn	-
S1	NC_000913.3	2004546	G	A	Genic	+	GCG>GCA	A>A	ID=cds-NP_416434.1;Parent=gene-b1924;Dbxref=UniProtKB/Swiss-Prot:P24216,Genbank:NP_416434.1,ASAP:ABE-0006407,ECOCYC:EG10841,EcoGene:EG10841,GeneID:946428;Name=NP_416434.1;gbkey=CDS;gene=fliD;locus_tag=b1924;orig_transcript_id=gnl|b1924|mrna.b1924;product=flagellar filament capping protein;protein_id=NP_416434.1;transl_table=11	syn	-
S1	NC_000913.3	2011261	A	G	Genic	-	GTA>GCA	V>A	ID=cds-gnl|b4495|CDS2318;Parent=gene-b4495;Dbxref=UniProtKB/Swiss-Prot:P76322,ASAP:ABE-0285096,ECOCYC:G7043,EcoGene:EG13281,GeneID:2847704;gbkey=CDS;gene=yedN;locus_tag=b4495;orig_protein_id=gnl|b4495|CDS2318;orig_transcript_id=gnl|b4495|mrna.CDS2318;product=putative type III secreted effector%2C N-terminal fragment;transl_table=11	nonsyn	-
S1	NC_000913.3	2020973	T	C	Genic	+	GTT>GCT	V>A	ID=cds-NP_416455.1;Parent=gene-b1945;Dbxref=UniProtKB/Swiss-Prot:P06974,Genbank:NP_416455.1,ASAP:ABE-0006469,ECOCYC:EG10323,EcoGene:EG10323,GeneID:946442;Name=NP_416455.1;gbkey=CDS;gene=fliM;locus_tag=b1945;orig_transcript_id=gnl|b1945|mrna.b1945;product=flagellar motor switch protein FliM;protein_id=NP_416455.1;transl_table=11	nonsyn	-
S1	NC_000913.3	2059583	C	T	Genic	-	GTG>GTA	V>V	ID=cds-NP_416491.3;Parent=gene-b1985;Dbxref=UniProtKB/Swiss-Prot:P76352,Genbank:NP_416491.3,ASAP:ABE-0006586,ECOCYC:G7070,EcoGene:EG13383,GeneID:946506;Name=NP_416491.3;gbkey=CDS;gene=yeeO;locus_tag=b1985;orig_transcript_id=gnl|b1985|mrna.b1985;product=FMN/FAD exporter;protein_id=NP_416491.3;transl_table=11	syn	-
S1	NC_000913.3	2062593	G	A	Genic	-	TCG>TTG	S>L	ID=cds-NP_416494.1;Parent=gene-b1990;Dbxref=UniProtKB/Swiss-Prot:P39176,Genbank:NP_416494.1,ASAP:ABE-0006607,ECOCYC:G7073,EcoGene:EG12682,GeneID:945273;Name=NP_416494.1;gbkey=CDS;gene=ldtA;locus_tag=b1990;orig_transcript_id=gnl|b1990|mrna.b1990;product=L%2CD-transpeptidase ErfK;protein_id=NP_416494.1;transl_table=11	nonsyn	-
S1	NC_000913.3	2072639	G	A	Genic	+	ACG>ACA	T>T	ID=cds-YP_026164.1;Parent=gene-b2000;Dbxref=UniProtKB/Swiss-Prot:P39180,Genbank:YP_026164.1,ASAP:ABE-0006642,ECOCYC:G7080,EcoGene:EG12686,GeneID:946540;Name=YP_026164.1;gbkey=CDS;gene=flu;locus_tag=b2000;orig_transcript_id=gnl|b2000|mrna.b2000;product=CP4-44 prophage%3B self recognizing antigen 43 (Ag43) autotransporter;protein_id=YP_026164.1;transl_table=11	syn	-
S1	NC_000913.3	2084287	G	A	Genic	-	GCC>GTC	A>V	ID=cds-NP_416516.1;Parent=gene-b2012;Dbxref=UniProtKB/Swiss-Prot:P33014,Genbank:NP_416516.1,ASAP:ABE-0006688,ECOCYC:EG11894,EcoGene:EG11894,GeneID:946539;Name=NP_416516.1;gbkey=CDS;gene=yeeD;locus_tag=b2012;orig_transcript_id=gnl|b2012|mrna.b2012;product=putative sulfurtransferase YeeD;protein_id=NP_416516.1;transl_table=11	nonsyn	-
S1	NC_000913.3	2110975	T	C	Genic	-	ACA>ACG	T>T	ID=cds-NP_416543.1;Parent=gene-b2039;Dbxref=UniProtKB/Swiss-Prot:P37744,Genbank:NP_416543.1,ASAP:ABE-0006762,ECOCYC:EG11978,EcoGene:EG11978,GeneID:945154;Name=NP_416543.1;gbkey=CDS;gene=rfbA;locus_tag=b2039;orig_transcript_id=gnl|b2039|mrna.b2039;product=dTDP-glucose pyrophosphorylase;protein_id=NP_416543.1;transl_table=11	syn	-
S1	NC_000913.3	2115812	G	A	Genic	-	CTT>TTT	L>F	ID=cds-NP_416547.1;Parent=gene-b2043;Dbxref=UniProtKB/Swiss-Prot:P71244,Genbank:NP_416547.1,ASAP:ABE-0006774,ECOCYC:G7094,EcoGene:EG12651,GeneID:946561;Name=NP_416547.1;gbkey=CDS;gene=wcaM;locus_tag=b2043;orig_transcript_id=gnl|b2043|mrna.b2043;product=putative colanic acid biosynthesis protein WcaM;protein_id=NP_416547.1;transl_table=11	nonsyn	3gc
S1	NC_000913.3	2117880	A	G	Genic	-	GGT>GGC	G>G	ID=cds-NP_416549.1;Parent=gene-b2045;Dbxref=UniProtKB/Swiss-Prot:P71242,Genbank:NP_416549.1,ASAP:ABE-0006780,ECOCYC:G7096,EcoGene:EG13577,GeneID:946569;Name=NP_416549.1;gbkey=CDS;gene=wcaK;locus_tag=b2045;orig_transcript_id=gnl|b2045|mrna.b2045;product=putative colanic acid biosynthesis pyruvyl transferase;protein_id=NP_416549.1;transl_table=11	syn	-
S1	NC_000913.3	2128178	T	C	Genic	-	CAC>CGC	H>R	ID=cds-NP_416557.1;Parent=gene-b2053;Dbxref=UniProtKB/Swiss-Prot:P0AC88,Genbank:NP_416557.1,ASAP:ABE-0006803,ECOCYC:EG11787,EcoGene:EG11787,GeneID:946562;Name=NP_416557.1;gbkey=CDS;gene=gmd;locus_tag=b2053;orig_transcript_id=gnl|b2053|mrna.b2053;product=GDP-mannose 4%2C6-dehydratase;protein_id=NP_416557.1;transl_table=11	nonsyn	-
S1	NC_000913.3	2150745	G	A	Genic	-	CGA>TGA	R>Sec/*	ID=cds-NP_416574.1;Parent=gene-b2070;Dbxref=UniProtKB/Swiss-Prot:P76393,Genbank:NP_416574.1,ASAP:ABE-0006858,ECOCYC:G7109,EcoGene:EG14052,GeneID:947159;Name=NP_416574.1;gbkey=CDS;gene=yegI;locus_tag=b2070;orig_transcript_id=gnl|b2070|mrna.b2070;product=protein kinase YegI;protein_id=NP_416574.1;transl_table=11	nonsyn	-
S1	NC_000913.3	2155477	T	C	Genic	+	GTT>GCT	V>A	ID=cds-NP_416579.1;Parent=gene-b2075;Dbxref=UniProtKB/Swiss-Prot:P76398,Genbank:NP_416579.1,ASAP:ABE-0006874,ECOCYC:G7114,EcoGene:EG14057,GeneID:946606;Name=NP_416579.1;gbkey=CDS;gene=mdtB;locus_tag=b2075;orig_transcript_id=gnl|b2075|mrna.b2075;product=multidrug efflux pump RND permease subunit MdtB;protein_id=NP_416579.1;transl_table=11	nonsyn	-
S1	NC_000913.3	2157449	T	C	Genic	+	CGT>CGC	R>R	ID=cds-NP_416579.1;Parent=gene-b2075;Dbxref=UniProtKB/Swiss-Prot:P76398,Genbank:NP_416579.1,ASAP:ABE-0006874,ECOCYC:G7114,EcoGene:EG14057,GeneID:946606;Name=NP_416579.1;gbkey=CDS;gene=mdtB;locus_tag=b2075;orig_transcript_id=gnl|b2075|mrna.b2075;product=multidrug efflux pump RND permease subunit MdtB;protein_id=NP_416579.1;transl_table=11	syn	-
S1	NC_000913.3	2164847	A	G	Genic	+	GAC>GGC	D>G	ID=cds-NP_416583.1;Parent=gene-b2079;Dbxref=UniProtKB/Swiss-Prot:P69228,Genbank:NP_416583.1,ASAP:ABE-0006884,ECOCYC:EG11618,EcoGene:EG11618,GeneID:946605;Name=NP_416583.1;gbkey=CDS;gene=baeR;locus_tag=b2079;orig_transcript_id=gnl|b2079|mrna.b2079;product=DNA-binding transcriptional activator BaeR;protein_id=NP_416583.1;transl_table=11	nonsyn	-
S1	NC_000913.3	2183634	G	A	Genic	-	ACC>ACT	T>T	ID=cds-NP_416605.2;Parent=gene-b2102;Dbxref=UniProtKB/Swiss-Prot:P76421,Genbank:NP_416605.2,ASAP:ABE-0006955,ECOCYC:G7134,EcoGene:EG14067,GeneID:945543;Name=NP_416605.2;gbkey=CDS;gene=yegX;locus_tag=b2102;orig_transcript_id=gnl|b2102|mrna.b2102;product=putative hydrolase;protein_id=NP_416605.2;transl_table=11	syn	-
S1	NC_000913.3	2188870	C	T	Genic	-	GAT>AAT	D>N	ID=cds-NP_416612.1;Parent=gene-b2109;Dbxref=UniProtKB/Swiss-Prot:P33341,Genbank:NP_416612.1,ASAP:ABE-0006974,ECOCYC:EG11988,EcoGene:EG11988,GeneID:946617;Name=NP_416612.1;gbkey=CDS;gene=yehB;locus_tag=b2109;orig_transcript_id=gnl|b2109|mrna.b2109;product=putative fimbrial usher protein YehB;protein_id=NP_416612.1;transl_table=11	nonsyn	3t
S1	NC_000913.3	2202104	A	G	Genic	+	GAC>GGC	D>G	ID=cds-NP_416621.1;Parent=gene-b2118;Dbxref=UniProtKB/Swiss-Prot:P33346,Genbank:NP_416621.1,ASAP:ABE-0007003,ECOCYC:EG11995,EcoGene:EG11995,GeneID:946649;Name=NP_416621.1;gbkey=CDS;gene=yehI;locus_tag=b2118;orig_transcript_id=gnl|b2118|mrna.b2118;product=DUF4132 domain-containing protein YehI;protein_id=NP_416621.1;transl_table=11	nonsyn	-
S1	NC_000913.3	2205944	T	A	Genic	+	TGG>AGG	W>R	ID=cds-NP_416624.1;Parent=gene-b2120;Dbxref=UniProtKB/Swiss-Prot:P33349,Genbank:NP_416624.1,ASAP:ABE-0007008,ECOCYC:EG11999,EcoGene:EG11999,GeneID:946651;Name=NP_416624.1;gbkey=CDS;gene=yehM;locus_tag=b2120;orig_transcript_id=gnl|b2120|mrna.b2120;product=putative YehN;protein_id=NP_416624.1;transl_table=11	nonsyn	-
S1	NC_000913.3	2215275	C	T	Genic	+	GCG>GTG	A>V	ID=cds-NP_416631.1;Parent=gene-b2127;Dbxref=UniProtKB/Swiss-Prot:P33358,Genbank:NP_416631.1,ASAP:ABE-0007030,ECOCYC:EG12008,EcoGene:EG12008,GeneID:949029;Name=NP_416631.1;gbkey=CDS;gene=mlrA;locus_tag=b2127;orig_transcript_id=gnl|b2127|mrna.b2127;product=DNA-binding transcriptional activator MlrA;protein_id=NP_416631.1;transl_table=11	nonsyn	-
S1	NC_000913.3	2217582	T	C	Genic	-	ATG>GTG	M>V	ID=cds-NP_416634.1;Parent=gene-b2130;Dbxref=UniProtKB/Swiss-Prot:P33361,Genbank:NP_416634.1,ASAP:ABE-0007038,ECOCYC:EG12011,EcoGene:EG12011,GeneID:946660;Name=NP_416634.1;gbkey=CDS;gene=yehY;locus_tag=b2130;orig_transcript_id=gnl|b2130|mrna.b2130;product=glycine betaine ABC transporter membrane subunit YehY;protein_id=NP_416634.1;transl_table=11	nonsyn	-
S1	NC_000913.3	2221623	T	C	Genic	-	AGC>GGC	S>G	ID=cds-NP_416636.1;Parent=gene-b2132;Dbxref=UniProtKB/Swiss-Prot:P33363,Genbank:NP_416636.1,ASAP:ABE-0007043,ECOCYC:EG12013,EcoGene:EG12013,GeneID:946682;Name=NP_416636.1;gbkey=CDS;gene=bglX;locus_tag=b2132;orig_transcript_id=gnl|b2132|mrna.b2132;product=beta-D-glucoside glucohydrolase%2C periplasmic;protein_id=NP_416636.1;transl_table=11	nonsyn	-
S1	NC_000913.3	2261529	T	C	Genic	-	ACA>ACG	T>T	ID=cds-NP_416673.1;Parent=gene-b2168;Dbxref=UniProtKB/Swiss-Prot:P0AEW9,Genbank:NP_416673.1,ASAP:ABE-0007174,ECOCYC:EG10337,EcoGene:EG10337,GeneID:946676;Name=NP_416673.1;gbkey=CDS;gene=fruK;locus_tag=b2168;orig_transcript_id=gnl|b2168|mrna.b2168;product=1-phosphofructokinase;protein_id=NP_416673.1;transl_table=11	syn	-
S1	NC_000913.3	2284973	A	G	Genic	+	ACC>GCC	T>A	ID=cds-NP_416693.1;Parent=gene-b2188;Dbxref=UniProtKB/Swiss-Prot:P0AD27,Genbank:NP_416693.1,ASAP:ABE-0007240,ECOCYC:EG12049,EcoGene:EG12049,GeneID:946685;Name=NP_416693.1;gbkey=CDS;gene=yejM;locus_tag=b2188;orig_transcript_id=gnl|b2188|mrna.b2188;product=putative cardiolipin transport protein;protein_id=NP_416693.1;transl_table=11	nonsyn	-
S1	NC_000913.3	2308860	C	T	Genic	-	CGA>CAA	R>Q	ID=cds-NP_416716.1;Parent=gene-b2212;Dbxref=UniProtKB/Swiss-Prot:P05050,Genbank:NP_416716.1,ASAP:ABE-0007308,ECOCYC:EG10037,EcoGene:EG10037,GeneID:946708;Name=NP_416716.1;gbkey=CDS;gene=alkB;locus_tag=b2212;orig_transcript_id=gnl|b2212|mrna.b2212;product=DNA oxidative demethylase;protein_id=NP_416716.1;transl_table=11	nonsyn	-
S1	NC_000913.3	2328362	T	C	Genic	-	TAC>TGC	Y>C	ID=cds-NP_416730.1;Parent=gene-b2226;Dbxref=UniProtKB/Swiss-Prot:P76463,Genbank:NP_416730.1,ASAP:ABE-0007359,ECOCYC:G7153,EcoGene:EG14079,GeneID:946730;Name=NP_416730.1;gbkey=CDS;gene=yfaQ;locus_tag=b2226;orig_transcript_id=gnl|b2226|mrna.b2226;product=tandem DUF2300 domain-containing protein YfaQ;protein_id=NP_416730.1;transl_table=11	nonsyn	-
S1	NC_000913.3	2341726	A	G	Genic	-	GTA>GCA	V>A	ID=cds-NP_416736.1;Parent=gene-b2233;Dbxref=UniProtKB/Swiss-Prot:P45508,Genbank:NP_416736.1,ASAP:ABE-0007377,ECOCYC:EG12850,EcoGene:EG12850,GeneID:946595;Name=NP_416736.1;gbkey=CDS;gene=yfaL;locus_tag=b2233;orig_transcript_id=gnl|b2233|mrna.b2233;product=putative autotransporter adhesin YfaL;protein_id=NP_416736.1;transl_table=11	nonsyn	-
S1	NC_000913.3	2353783	T	C	Genic	+	TGT>TGC	C>C	ID=cds-NP_416744.1;Parent=gene-b2241;Dbxref=UniProtKB/Swiss-Prot:P0A9C0,Genbank:NP_416744.1,ASAP:ABE-0007422,ECOCYC:EG10391,EcoGene:EG10391,GeneID:946713;Name=NP_416744.1;gbkey=CDS;gene=glpA;locus_tag=b2241;orig_transcript_id=gnl|b2241|mrna.b2241;product=anaerobic glycerol-3-phosphate dehydrogenase subunit A;protein_id=NP_416744.1;transl_table=11	syn	-
S1	NC_000913.3	2371408	G	A	Genic	+	CTG>CTA	L>L	ID=cds-NP_416760.1;Parent=gene-b2257;Dbxref=UniProtKB/Swiss-Prot:P76473,Genbank:NP_416760.1,ASAP:ABE-0007464,ECOCYC:G7170,EcoGene:EG14093,GeneID:947297;Name=NP_416760.1;gbkey=CDS;gene=arnT;locus_tag=b2257;orig_transcript_id=gnl|b2257|mrna.b2257;product=lipid IVA 4-amino-4-deoxy-L-arabinosyltransferase;protein_id=NP_416760.1;transl_table=11	syn	-
S1	NC_000913.3	2371720	G	A	Genic	+	TGG>TGA	W>Sec/*	ID=cds-NP_416760.1;Parent=gene-b2257;Dbxref=UniProtKB/Swiss-Prot:P76473,Genbank:NP_416760.1,ASAP:ABE-0007464,ECOCYC:G7170,EcoGene:EG14093,GeneID:947297;Name=NP_416760.1;gbkey=CDS;gene=arnT;locus_tag=b2257;orig_transcript_id=gnl|b2257|mrna.b2257;product=lipid IVA 4-amino-4-deoxy-L-arabinosyltransferase;protein_id=NP_416760.1;transl_table=11	nonsyn	-
S1	NC_000913.3	2374774	G	A	Genic	-	GCG>GTG	A>V	ID=cds-NP_416763.1;Parent=gene-b2260;Dbxref=UniProtKB/Swiss-Prot:P37353,Genbank:NP_416763.1,ASAP:ABE-0007471,ECOCYC:EG12437,EcoGene:EG12437,GeneID:946741;Name=NP_416763.1;gbkey=CDS;gene=menE;locus_tag=b2260;orig_transcript_id=gnl|b2260|mrna.b2260;product=o-succinylbenzoate--CoA ligase;protein_id=NP_416763.1;transl_table=11	nonsyn	4c
S1	NC_000913.3	2381725	G	A	Genic	+	GGT>AGT	G>S	ID=cds-NP_416771.4;Parent=gene-b2268;Dbxref=UniProtKB/Swiss-Prot:P0A8V0,Genbank:NP_416771.4,ASAP:ABE-0007496,ECOCYC:G7175,EcoGene:EG14260,GeneID:946760;Name=NP_416771.4;gbkey=CDS;gene=rbn;locus_tag=b2268;orig_transcript_id=gnl|b2268|mrna.b2268;product=ribonuclease BN;protein_id=NP_416771.4;transl_table=11	nonsyn	-
S1	NC_000913.3	2395162	A	G	Genic	-	TAC>CAC	Y>H	ID=cds-NP_416782.1;Parent=gene-b2279;Dbxref=UniProtKB/Swiss-Prot:P0AFE4,Genbank:NP_416782.1,ASAP:ABE-0007534,ECOCYC:EG12091,EcoGene:EG12091,GeneID:947580;Name=NP_416782.1;gbkey=CDS;gene=nuoK;locus_tag=b2279;orig_transcript_id=gnl|b2279|mrna.b2279;product=NADH:quinone oxidoreductase subunit K;protein_id=NP_416782.1;transl_table=11	nonsyn	-
S1	NC_000913.3	2397595	G	A	Genic	-	CGC>CGT	R>R	ID=cds-NP_416786.4;Parent=gene-b2283;Dbxref=UniProtKB/Swiss-Prot:P33602,Genbank:NP_416786.4,ASAP:ABE-0007543,ECOCYC:EG12087,EcoGene:EG12087,GeneID:946762;Name=NP_416786.4;gbkey=CDS;gene=nuoG;locus_tag=b2283;orig_transcript_id=gnl|b2283|mrna.b2283;product=NADH:quinone oxidoreductase subunit G;protein_id=NP_416786.4;transl_table=11	syn	-
S1	NC_000913.3	2400008	T	C	Genic	-	TAC>TGC	Y>C	ID=cds-NP_416786.4;Parent=gene-b2283;Dbxref=UniProtKB/Swiss-Prot:P33602,Genbank:NP_416786.4,ASAP:ABE-0007543,ECOCYC:EG12087,EcoGene:EG12087,GeneID:946762;Name=NP_416786.4;gbkey=CDS;gene=nuoG;locus_tag=b2283;orig_transcript_id=gnl|b2283|mrna.b2283;product=NADH:quinone oxidoreductase subunit G;protein_id=NP_416786.4;transl_table=11	nonsyn	-
S1	NC_000913.3	2403733	G	A	Genic	-	GCG>GTG	A>V	ID=cds-NP_416789.2;Parent=gene-b2286;Dbxref=UniProtKB/Swiss-Prot:P33599,Genbank:NP_416789.2,ASAP:ABE-0007549,ECOCYC:EG12084,EcoGene:EG12084,GeneID:946759;Name=NP_416789.2;gbkey=CDS;gene=nuoC;locus_tag=b2286;orig_transcript_id=gnl|b2286|mrna.b2286;product=NADH:quinone oxidoreductase subunit CD;protein_id=NP_416789.2;transl_table=11	nonsyn	-
S1	NC_000913.3	2423600	G	A	IG						-
S1	NC_000913.3	2485778	A	G	Genic	+	AAT>GAT	N>D	ID=cds-NP_416871.1;Parent=gene-b2370;Dbxref=UniProtKB/Swiss-Prot:P30855,Genbank:NP_416871.1,ASAP:ABE-0007819,ECOCYC:EG11610,EcoGene:EG11610,GeneID:946844;Name=NP_416871.1;gbkey=CDS;gene=evgS;locus_tag=b2370;orig_transcript_id=gnl|b2370|mrna.b2370;product=sensory histidine kinase EvgS;protein_id=NP_416871.1;transl_table=11	nonsyn	-
S1	NC_000913.3	2492768	T	C	Genic	-	AGC>GGC	S>G	ID=cds-NP_416875.1;Parent=gene-b2374;Dbxref=UniProtKB/Swiss-Prot:P69902,Genbank:NP_416875.1,ASAP:ABE-0007828,ECOCYC:G7237,EcoGene:EG14145,GeneID:946842;Name=NP_416875.1;gbkey=CDS;gene=frc;locus_tag=b2374;orig_transcript_id=gnl|b2374|mrna.b2374;product=formyl-CoA transferase;protein_id=NP_416875.1;transl_table=11	nonsyn	-
S1	NC_000913.3	2498438	T	C	IG						3t
S1	NC_000913.3	2513902	C	T	Genic	+	ATC>ATT	I>I	ID=cds-NP_416894.1;Parent=gene-b2393;Dbxref=UniProtKB/Swiss-Prot:P0AFF2,Genbank:NP_416894.1,ASAP:ABE-0007893,ECOCYC:EG11971,EcoGene:EG11971,GeneID:946895;Name=NP_416894.1;gbkey=CDS;gene=nupC;locus_tag=b2393;orig_transcript_id=gnl|b2393|mrna.b2393;product=nucleoside:H(+) symporter NupC;protein_id=NP_416894.1;transl_table=11	syn	-
S1	NC_000913.3	2523606	T	C	Genic	-	GAC>GGC	D>G	ID=cds-NP_416901.1;Parent=gene-b2406;Dbxref=UniProtKB/Swiss-Prot:P45562,Genbank:NP_416901.1,ASAP:ABE-0007925,ECOCYC:EG13159,EcoGene:EG13159,GeneID:946868;Name=NP_416901.1;gbkey=CDS;gene=xapB;locus_tag=b2406;orig_transcript_id=gnl|b2406|mrna.b2406;product=xanthosine:H(+) symporter XapB;protein_id=NP_416901.1;transl_table=11	nonsyn	-
S1	NC_000913.3	2565139	G	A	Genic	+	GGC>GAC	G>D	ID=cds-NP_416945.2;Parent=gene-b2450;Dbxref=UniProtKB/Swiss-Prot:P76550,Genbank:NP_416945.2,ASAP:ABE-0008077,ECOCYC:G7280,EcoGene:EG14180,GeneID:946932;Name=NP_416945.2;gbkey=CDS;gene=yffS;locus_tag=b2450;orig_transcript_id=gnl|b2450|mrna.b2450;product=CPZ-55 prophage%3B uncharacterized protein YffS;protein_id=NP_416945.2;transl_table=11	nonsyn	-
S1	NC_000913.3	2567780	T	C	Genic	-	AAA>GAA	K>E	ID=cds-NP_416947.1;Parent=gene-b2452;Dbxref=UniProtKB/Swiss-Prot:P76552,Genbank:NP_416947.1,ASAP:ABE-0008081,ECOCYC:G7282,EcoGene:EG14182,GeneID:944979;Name=NP_416947.1;gbkey=CDS;gene=eutH;locus_tag=b2452;orig_transcript_id=gnl|b2452|mrna.b2452;product=putative inner membrane protein;protein_id=NP_416947.1;transl_table=11	nonsyn	-
S1	NC_000913.3	2569721	T	C	Genic	-	TAC>TGC	Y>C	ID=cds-NP_416949.1;Parent=gene-b2454;Dbxref=UniProtKB/Swiss-Prot:P77277,Genbank:NP_416949.1,ASAP:ABE-0008089,ECOCYC:G7284,EcoGene:EG14184,GeneID:947588;Name=NP_416949.1;gbkey=CDS;gene=eutJ;locus_tag=b2454;orig_transcript_id=gnl|b2454|mrna.b2454;product=putative chaperonin%2C ethanolamine utilization protein;protein_id=NP_416949.1;transl_table=11	nonsyn	-
S1	NC_000913.3	2580614	C	G	Genic	+	CGG>GGG	R>G	ID=cds-NP_416960.1;Parent=gene-b2465;Dbxref=UniProtKB/Swiss-Prot:P33570,Genbank:NP_416960.1,ASAP:ABE-0008117,ECOCYC:EG12100,EcoGene:EG12100,GeneID:945865;Name=NP_416960.1;gbkey=CDS;gene=tktB;locus_tag=b2465;orig_transcript_id=gnl|b2465|mrna.b2465;product=transketolase 2;protein_id=NP_416960.1;transl_table=11	nonsyn	-
S1	NC_000913.3	2597950	G	A	Genic	-	CAG>TAG	Q>*	ID=cds-NP_416972.4;Parent=gene-b2477;Dbxref=UniProtKB/Swiss-Prot:P0A903,Genbank:NP_416972.4,ASAP:ABE-0008161,ECOCYC:EG10658,EcoGene:EG10658,GeneID:946954;Name=NP_416972.4;gbkey=CDS;gene=bamC;locus_tag=b2477;orig_transcript_id=gnl|b2477|mrna.b2477;product=outer membrane protein assembly factor BamC;protein_id=NP_416972.4;transl_table=11	nonsyn	-
S1	NC_000913.3	2614687	G	A	Genic	+	GCC>ACC	A>T	ID=cds-NP_416987.1;Parent=gene-b2492;Dbxref=UniProtKB/Swiss-Prot:P77733,Genbank:NP_416987.1,ASAP:ABE-0008206,ECOCYC:G7309,EcoGene:EG14220,GeneID:949032;Name=NP_416987.1;gbkey=CDS;gene=focB;locus_tag=b2492;orig_transcript_id=gnl|b2492|mrna.b2492;product=putative formate transporter;protein_id=NP_416987.1;transl_table=11	nonsyn	-
S1	NC_000913.3	2643377	G	A	Genic	-	CCG>TCG	P>S	ID=cds-NP_417012.1;Parent=gene-b2517;Dbxref=UniProtKB/Swiss-Prot:P36979,Genbank:NP_417012.1,ASAP:ABE-0008287,ECOCYC:EG12401,EcoGene:EG12401,GeneID:946249;Name=NP_417012.1;gbkey=CDS;gene=rlmN;locus_tag=b2517;orig_transcript_id=gnl|b2517|mrna.b2517;product=23S rRNA m(2)A2503 methyltransferase/tRNA m(2)A37 methyltransferase;protein_id=NP_417012.1;transl_table=11	nonsyn	-
S1	NC_000913.3	2684208	A	G	repeat_region	-	-	-	ID=id-NC_000913.3:2684182..2684215;Note=REP186b;gbkey=repeat_region;rpt_type=other	-	-
S1	NC_000913.3	2718181	A	G	Genic	-	TGT>TGC	C>C	ID=cds-NP_417076.1;Parent=gene-b2581;Dbxref=UniProtKB/Swiss-Prot:P0AGJ5,Genbank:NP_417076.1,ASAP:ABE-0008497,ECOCYC:EG11786,EcoGene:EG11786,GeneID:947066;Name=NP_417076.1;gbkey=CDS;gene=yfiF;locus_tag=b2581;orig_transcript_id=gnl|b2581|mrna.b2581;product=putative methyltransferase;protein_id=NP_417076.1;transl_table=11	syn	-
S1	NC_000913.3	2718598	T	C	IG						-
S1	NC_000913.3	2743457	T	C	Genic	+	TTT>CTT	F>L	ID=cds-NP_417095.1;Parent=gene-b2604;Dbxref=UniProtKB/Swiss-Prot:P46139,Genbank:NP_417095.1,ASAP:ABE-0008570,ECOCYC:EG12880,EcoGene:EG12880,GeneID:947091;Name=NP_417095.1;gbkey=CDS;gene=dgcN;locus_tag=b2604;orig_transcript_id=gnl|b2604|mrna.b2604;product=diguanylate cyclase DgcN;protein_id=NP_417095.1;transl_table=11	nonsyn	3t
S1	NC_000913.3	2749131	T	C	Genic	+	TAC>CAC	Y>H	ID=cds-YP_026171.3;Parent=gene-b4461;Dbxref=UniProtKB/Swiss-Prot:P37908,Genbank:YP_026171.3,ASAP:ABE-0174111,ECOCYC:EG12442,EcoGene:EG12442,GeneID:2847739;Name=YP_026171.3;gbkey=CDS;gene=yfjD;locus_tag=b4461;orig_transcript_id=gnl|b4461|mrna.b4461;product=putative inner membrane protein;protein_id=YP_026171.3;transl_table=11	nonsyn	-
S1	NC_000913.3	2805012	T	C	Genic	+	GGT>GGC	G>G	ID=cds-NP_417163.1;Parent=gene-b2677;Dbxref=UniProtKB/Swiss-Prot:P14175,Genbank:NP_417163.1,ASAP:ABE-0008814,ECOCYC:EG10771,EcoGene:EG10771,GeneID:947148;Name=NP_417163.1;gbkey=CDS;gene=proV;locus_tag=b2677;orig_transcript_id=gnl|b2677|mrna.b2677;product=glycine betaine ABC transporter ATP binding subunit ProV;protein_id=NP_417163.1;transl_table=11	syn	3a
S1	NC_000913.3	2821424	G	C	Genic	-	GGC>GGG	G>G	ID=cds-NP_417177.1;Parent=gene-b2697;Dbxref=UniProtKB/Swiss-Prot:P00957,Genbank:NP_417177.1,ASAP:ABE-0008869,ECOCYC:EG10034,EcoGene:EG10034,GeneID:947175;Name=NP_417177.1;gbkey=CDS;gene=alaS;locus_tag=b2697;orig_transcript_id=gnl|b2697|mrna.b2697;product=alanine--tRNA ligase/DNA-binding transcriptional repressor;protein_id=NP_417177.1;transl_table=11	syn	7c
S1	NC_000913.3	2878147	C	T	IG						4g
S1	NC_000913.3	2882548	T	C	Genic	-	GAA>GAG	E>E	ID=cds-NP_417239.1;Parent=gene-b2759;Dbxref=UniProtKB/Swiss-Prot:P76632,Genbank:NP_417239.1,ASAP:ABE-0009048,ECOCYC:G7429,EcoGene:EG13118,GeneID:947223;Name=NP_417239.1;gbkey=CDS;gene=casB;locus_tag=b2759;orig_transcript_id=gnl|b2759|mrna.b2759;product=type I-E CRISPR system Cascade subunit CasB;protein_id=NP_417239.1;transl_table=11	syn	-
S1	NC_000913.3	2930668	G	A	Genic	+	GTG>ATG	V>M	ID=cds-NP_417277.1;Parent=gene-b2797;Dbxref=UniProtKB/Swiss-Prot:P30744,Genbank:NP_417277.1,ASAP:ABE-0009172,ECOCYC:EG11623,EcoGene:EG11623,GeneID:947262;Name=NP_417277.1;gbkey=CDS;gene=sdaB;locus_tag=b2797;orig_transcript_id=gnl|b2797|mrna.b2797;product=L-serine deaminase II;protein_id=NP_417277.1;transl_table=11	nonsyn	-
S1	NC_000913.3	2939580	C	T	Genic	+	ATC>ATT	I>I	ID=cds-NP_417285.1;Parent=gene-b2805;Dbxref=UniProtKB/Swiss-Prot:P0ACK8,Genbank:NP_417285.1,ASAP:ABE-0009195,ECOCYC:EG10353,EcoGene:EG10353,GeneID:946905;Name=NP_417285.1;gbkey=CDS;gene=fucR;locus_tag=b2805;orig_transcript_id=gnl|b2805|mrna.b2805;product=DNA-binding transcriptional activator FucR;protein_id=NP_417285.1;transl_table=11	syn	-
S1	NC_000913.3	2944417	C	T	Genic	+	CCG>TCG	P>S	ID=cds-NP_417290.1;Parent=gene-b2810;Dbxref=UniProtKB/Swiss-Prot:Q46925,Genbank:NP_417290.1,ASAP:ABE-0009218,ECOCYC:G7454,EcoGene:EG13082,GeneID:947275;Name=NP_417290.1;gbkey=CDS;gene=csdA;locus_tag=b2810;orig_transcript_id=gnl|b2810|mrna.b2810;product=cysteine sulfinate desulfinase;protein_id=NP_417290.1;transl_table=11	nonsyn	-
S1	NC_000913.3	2949135	G	A	IG						-
S1	NC_000913.3	2963525	C	T	Genic	-	AGG>AGA	R>R	ID=cds-NP_417302.1;Parent=gene-b2825;Dbxref=UniProtKB/Swiss-Prot:P08371,Genbank:NP_417302.1,ASAP:ABE-0009263,ECOCYC:EG11156,EcoGene:EG11156,GeneID:948985;Name=NP_417302.1;gbkey=CDS;gene=ppdB;locus_tag=b2825;orig_transcript_id=gnl|b2825|mrna.b2825;product=conserved protein PpdB;protein_id=NP_417302.1;transl_table=11	syn	3c
S1	NC_000913.3	2967491	C	T	Genic	-	GGG>GAG	G>E	ID=cds-NP_417306.1;Parent=gene-b2829;Dbxref=UniProtKB/Swiss-Prot:P37177,Genbank:NP_417306.1,ASAP:ABE-0009274,ECOCYC:EG12188,EcoGene:EG12188,GeneID:947301;Name=NP_417306.1;gbkey=CDS;gene=ptsP;locus_tag=b2829;orig_transcript_id=gnl|b2829|mrna.b2829;product=phosphoenolpyruvate-protein phosphotransferase PtsP;protein_id=NP_417306.1;transl_table=11	nonsyn	3c
S1	NC_000913.3	2982146	G	A	Genic	-	CGT>TGT	R>C	ID=cds-NP_417318.1;Parent=gene-b2841;Dbxref=UniProtKB/Swiss-Prot:P0AE24,Genbank:NP_417318.1,ASAP:ABE-0009319,ECOCYC:EG10056,EcoGene:EG10056,GeneID:947341;Name=NP_417318.1;gbkey=CDS;gene=araE;locus_tag=b2841;orig_transcript_id=gnl|b2841|mrna.b2841;product=arabinose:H(+) symporter;protein_id=NP_417318.1;transl_table=11	nonsyn	-
S1	NC_000913.3	3002229	G	A	Genic	+	GTT>ATT	V>I	ID=cds-NP_417342.1;Parent=gene-b2866;Dbxref=UniProtKB/Swiss-Prot:Q46799,Genbank:NP_417342.1,ASAP:ABE-0009413,ECOCYC:G7485,EcoGene:EG13049,GeneID:947116;Name=NP_417342.1;gbkey=CDS;gene=xdhA;locus_tag=b2866;orig_transcript_id=gnl|b2866|mrna.b2866;product=putative xanthine dehydrogenase molybdenum-binding subunit XdhA;protein_id=NP_417342.1;transl_table=11	nonsyn	-
S1	NC_000913.3	3018237	A	G	Genic	+	GAA>GAG	E>E	ID=cds-NP_417354.1;Parent=gene-b2878;Dbxref=UniProtKB/Swiss-Prot:Q46811,Genbank:NP_417354.1,ASAP:ABE-0009450,ECOCYC:G7497,EcoGene:EG13061,GeneID:949068;Name=NP_417354.1;gbkey=CDS;gene=ygfK;locus_tag=b2878;orig_transcript_id=gnl|b2878|mrna.b2878;product=putative oxidoreductase%2C Fe-S subunit;protein_id=NP_417354.1;transl_table=11	syn	-
S1	NC_000913.3	3021417	A	G	Genic	+	GTA>GTG	V>V	ID=cds-NP_417357.1;Parent=gene-b2881;Dbxref=UniProtKB/Swiss-Prot:Q46814,Genbank:NP_417357.1,ASAP:ABE-0009459,ECOCYC:G7500,EcoGene:EG13064,GeneID:949079;Name=NP_417357.1;gbkey=CDS;gene=xdhD;locus_tag=b2881;orig_transcript_id=gnl|b2881|mrna.b2881;product=fused putative xanthine/hypoxanthine oxidase: molybdopterin-binding subunit and Fe-S binding subunit;protein_id=NP_417357.1;transl_table=11	syn	-
S1	NC_000913.3	3035042	T	C	Genic	-	ACC>GCC	T>A	ID=cds-NP_417366.1;Parent=gene-b2890;Dbxref=UniProtKB/Swiss-Prot:P0A8N3,Genbank:NP_417366.1,ASAP:ABE-0009486,ECOCYC:EG10552,EcoGene:EG10552,GeneID:947372;Name=NP_417366.1;gbkey=CDS;gene=lysS;locus_tag=b2890;orig_transcript_id=gnl|b2890|mrna.b2890;product=lysine--tRNA ligase%2C constitutive;protein_id=NP_417366.1;transl_table=11	nonsyn	-
S1	NC_000913.3	3040411	C	T	IG						-
S1	NC_000913.3	3041696	G	A	Genic	+	GCG>GCA	A>A	ID=cds-NP_417374.1;Parent=gene-b2898;Dbxref=UniProtKB/Swiss-Prot:P0ADE8,Genbank:NP_417374.1,ASAP:ABE-0009512,ECOCYC:G7511,EcoGene:EG12685,GeneID:947384;Name=NP_417374.1;gbkey=CDS;gene=ygfZ;locus_tag=b2898;orig_transcript_id=gnl|b2898|mrna.b2898;product=folate-binding protein;protein_id=NP_417374.1;transl_table=11	syn	-
S1	NC_000913.3	3052347	G	A	Genic	-	GCG>GTG	A>V	ID=cds-NP_417383.1;Parent=gene-b2907;Dbxref=UniProtKB/Swiss-Prot:P25534,Genbank:NP_417383.1,ASAP:ABE-0009545,ECOCYC:EG11324,EcoGene:EG11324,GeneID:947388;Name=NP_417383.1;gbkey=CDS;gene=ubiH;locus_tag=b2907;orig_transcript_id=gnl|b2907|mrna.b2907;product=2-octaprenyl-6-methoxyphenol hydroxylase;protein_id=NP_417383.1;transl_table=11	nonsyn	-
S1	NC_000913.3	3052643	G	A	Genic	-	CAC>CAT	H>H	ID=cds-NP_417383.1;Parent=gene-b2907;Dbxref=UniProtKB/Swiss-Prot:P25534,Genbank:NP_417383.1,ASAP:ABE-0009545,ECOCYC:EG11324,EcoGene:EG11324,GeneID:947388;Name=NP_417383.1;gbkey=CDS;gene=ubiH;locus_tag=b2907;orig_transcript_id=gnl|b2907|mrna.b2907;product=2-octaprenyl-6-methoxyphenol hydroxylase;protein_id=NP_417383.1;transl_table=11	syn	-
S1	NC_000913.3	3053502	A	G	Genic	-	GTC>GCC	V>A	ID=cds-NP_417383.1;Parent=gene-b2907;Dbxref=UniProtKB/Swiss-Prot:P25534,Genbank:NP_417383.1,ASAP:ABE-0009545,ECOCYC:EG11324,EcoGene:EG11324,GeneID:947388;Name=NP_417383.1;gbkey=CDS;gene=ubiH;locus_tag=b2907;orig_transcript_id=gnl|b2907|mrna.b2907;product=2-octaprenyl-6-methoxyphenol hydroxylase;protein_id=NP_417383.1;transl_table=11	nonsyn	-
S1	NC_000913.3	3078269	G	A	Genic	-	GGC>GGT	G>G	ID=cds-NP_417408.1;Parent=gene-b2933;Dbxref=UniProtKB/Swiss-Prot:P69826,Genbank:NP_417408.1,ASAP:ABE-0009621,ECOCYC:EG11792,EcoGene:EG11792,GeneID:945256;Name=NP_417408.1;gbkey=CDS;gene=cmtA;locus_tag=b2933;orig_transcript_id=gnl|b2933|mrna.b2933;product=mannitol-specific PTS enzyme IICB component CmtA;protein_id=NP_417408.1;transl_table=11	syn	3c
S1	NC_000913.3	3083016	C	T	Genic	-	GGC>GAC	G>D	ID=cds-NP_417412.1;Parent=gene-b2937;Dbxref=UniProtKB/Swiss-Prot:P60651,Genbank:NP_417412.1,ASAP:ABE-0009632,ECOCYC:EG10960,EcoGene:EG10960,GeneID:947715;Name=NP_417412.1;gbkey=CDS;gene=speB;locus_tag=b2937;orig_transcript_id=gnl|b2937|mrna.b2937;product=agmatinase;protein_id=NP_417412.1;transl_table=11	nonsyn	-
S1	NC_000913.3	3084859	A	G	Genic	-	GGT>GGC	G>G	ID=cds-NP_417413.1;Parent=gene-b2938;Dbxref=UniProtKB/Swiss-Prot:P21170,Genbank:NP_417413.1,ASAP:ABE-0009634,ECOCYC:EG10959,EcoGene:EG10959,GeneID:947432;Name=NP_417413.1;gbkey=CDS;gene=speA;locus_tag=b2938;orig_transcript_id=gnl|b2938|mrna.b2938;product=arginine decarboxylase%2C biosynthetic;protein_id=NP_417413.1;transl_table=11	syn	-
S1	NC_000913.3	3085225	A	G	Genic	-	GGT>GGC	G>G	ID=cds-NP_417413.1;Parent=gene-b2938;Dbxref=UniProtKB/Swiss-Prot:P21170,Genbank:NP_417413.1,ASAP:ABE-0009634,ECOCYC:EG10959,EcoGene:EG10959,GeneID:947432;Name=NP_417413.1;gbkey=CDS;gene=speA;locus_tag=b2938;orig_transcript_id=gnl|b2938|mrna.b2938;product=arginine decarboxylase%2C biosynthetic;protein_id=NP_417413.1;transl_table=11	syn	3c
S1	NC_000913.3	3109235	T	C	IG						-
S1	NC_000913.3	3111509	G	A	Genic	-	AGC>AGT	S>S	ID=cds-gnl|b2969|CDS3542;Parent=gene-b2969;Dbxref=UniProtKB/Swiss-Prot:Q46833,ASAP:ABE-0009742,ECOCYC:G7536,EcoGene:EG12989,GeneID:945897;gbkey=CDS;gene=yghE;locus_tag=b2969;orig_protein_id=gnl|b2969|CDS3542;orig_transcript_id=gnl|b2969|mrna.CDS3542;product=putative type II secretion system L-type protein;transl_table=11	syn	-
S1	NC_000913.3	3153620	G	A	Genic	+	GCG>ACG	A>T	ID=cds-NP_417482.1;Parent=gene-b3009;Dbxref=UniProtKB/Swiss-Prot:P0AA60,Genbank:NP_417482.1,ASAP:ABE-0009882,ECOCYC:EG11824,EcoGene:EG11824,GeneID:947490;Name=NP_417482.1;gbkey=CDS;gene=yghB;locus_tag=b3009;orig_transcript_id=gnl|b3009|mrna.b3009;product=DedA family protein YghB;protein_id=NP_417482.1;transl_table=11	nonsyn	-
S1	NC_000913.3	3167388	C	T	Genic	-	GCA>ACA	A>T	ID=cds-NP_417492.1;Parent=gene-b3020;Dbxref=UniProtKB/Swiss-Prot:Q46863,Genbank:NP_417492.1,ASAP:ABE-0009920,ECOCYC:G7570,EcoGene:EG13021,GeneID:947140;Name=NP_417492.1;gbkey=CDS;gene=ygiS;locus_tag=b3020;orig_transcript_id=gnl|b3020|mrna.b3020;product=putative deoxycholate binding periplasmic protein;protein_id=NP_417492.1;transl_table=11	nonsyn	-
S1	NC_000913.3	3171349	T	C	Genic	+	CTG>CCG	L>P	ID=cds-NP_417498.1;Parent=gene-b3026;Dbxref=UniProtKB/Swiss-Prot:P40719,Genbank:NP_417498.1,ASAP:ABE-0009938,ECOCYC:EG12658,EcoGene:EG12658,GeneID:947174;Name=NP_417498.1;gbkey=CDS;gene=qseC;locus_tag=b3026;orig_transcript_id=gnl|b3026|mrna.b3026;product=sensory histidine kinase QseC;protein_id=NP_417498.1;transl_table=11	nonsyn	-
S1	NC_000913.3	3196669	T	C	Genic	-	ACC>GCC	T>A	ID=cds-NP_417524.1;Parent=gene-b3052;Dbxref=UniProtKB/Swiss-Prot:P76658,Genbank:NP_417524.1,ASAP:ABE-0010015,ECOCYC:G7590,EcoGene:EG13416,GeneID:947548;Name=NP_417524.1;gbkey=CDS;gene=rfaE;locus_tag=b3052;orig_transcript_id=gnl|b3052|mrna.b3052;product=fused heptose 7-phosphate kinase/heptose 1-phosphate adenyltransferase;protein_id=NP_417524.1;transl_table=11	nonsyn	4g
S1	NC_000913.3	3196990	T	C	Genic	-	GAA>GAG	E>E	ID=cds-NP_417525.1;Parent=gene-b3053;Dbxref=UniProtKB/Swiss-Prot:P30870,Genbank:NP_417525.1,ASAP:ABE-0010018,ECOCYC:EG11602,EcoGene:EG11602,GeneID:947552;Name=NP_417525.1;gbkey=CDS;gene=glnE;locus_tag=b3053;orig_transcript_id=gnl|b3053|mrna.b3053;product=fused glutamine synthetase deadenylase/glutamine synthetase adenylyltransferase;protein_id=NP_417525.1;transl_table=11	syn	-
S1	NC_000913.3	3229086	C	T	Genic	+	CCA>TCA	P>S	ID=cds-NP_417551.1;Parent=gene-b3080;Dbxref=UniProtKB/Swiss-Prot:P42592,Genbank:NP_417551.1,ASAP:ABE-0010118,ECOCYC:G7599,EcoGene:EG12722,GeneID:947596;Name=NP_417551.1;gbkey=CDS;gene=ygjK;locus_tag=b3080;orig_transcript_id=gnl|b3080|mrna.b3080;product=glycoside hydrolase;protein_id=NP_417551.1;transl_table=11	nonsyn	-
S1	NC_000913.3	3229215	C	T	Genic	+	CTG>TTG	L>L	ID=cds-NP_417551.1;Parent=gene-b3080;Dbxref=UniProtKB/Swiss-Prot:P42592,Genbank:NP_417551.1,ASAP:ABE-0010118,ECOCYC:G7599,EcoGene:EG12722,GeneID:947596;Name=NP_417551.1;gbkey=CDS;gene=ygjK;locus_tag=b3080;orig_transcript_id=gnl|b3080|mrna.b3080;product=glycoside hydrolase;protein_id=NP_417551.1;transl_table=11	syn	-
S1	NC_000913.3	3237369	C	T	Genic	+	GCC>GTC	A>V	ID=cds-NP_417558.2;Parent=gene-b3087;Dbxref=UniProtKB/Swiss-Prot:P42599,Genbank:NP_417558.2,ASAP:ABE-0010148,ECOCYC:G7606,EcoGene:EG12729,GeneID:947600;Name=NP_417558.2;gbkey=CDS;gene=ygjR;locus_tag=b3087;orig_transcript_id=gnl|b3087|mrna.b3087;product=putative oxidoreductase YgjR;protein_id=NP_417558.2;transl_table=11	nonsyn	3c
S1	NC_000913.3	3263925	T	C	Genic	-	ACT>GCT	T>A	ID=cds-NP_417586.1;Parent=gene-b3116;Dbxref=UniProtKB/Swiss-Prot:P0AAD8,Genbank:NP_417586.1,ASAP:ABE-0010247,ECOCYC:EG10991,EcoGene:EG10991,GeneID:947629;Name=NP_417586.1;gbkey=CDS;gene=tdcC;locus_tag=b3116;orig_transcript_id=gnl|b3116|mrna.b3116;product=threonine/serine:H(+) symporter;protein_id=NP_417586.1;transl_table=11	nonsyn	-
S1	NC_000913.3	3265136	T	G	Genic	-	GAC>GCC	D>A	ID=cds-NP_417587.1;Parent=gene-b3117;Dbxref=UniProtKB/Swiss-Prot:P0AGF6,Genbank:NP_417587.1,ASAP:ABE-0010249,ECOCYC:EG10990,EcoGene:EG10990,GeneID:947633;Name=NP_417587.1;gbkey=CDS;gene=tdcB;locus_tag=b3117;orig_transcript_id=gnl|b3117|mrna.b3117;product=catabolic threonine dehydratase;protein_id=NP_417587.1;transl_table=11	nonsyn	-
S1	NC_000913.3	3269100	A	G	Genic	+	GAA>GGA	E>G	ID=cds-NP_417591.1;Parent=gene-b3121;Dbxref=UniProtKB/Swiss-Prot:P11864,Genbank:NP_417591.1,ASAP:ABE-0010263,ECOCYC:EG11174,EcoGene:EG11174,GeneID:947557;Name=NP_417591.1;gbkey=CDS;gene=yhaC;locus_tag=b3121;orig_transcript_id=gnl|b3121|mrna.b3121;product=uncharacterized protein YhaC;protein_id=NP_417591.1;transl_table=11	nonsyn	6a
S1	NC_000913.3	3270884	T	C	Genic	-	GAC>GGC	D>G	ID=cds-NP_417593.4;Parent=gene-b3124;Dbxref=UniProtKB/Swiss-Prot:P23524,Genbank:NP_417593.4,ASAP:ABE-0010271,ECOCYC:EG11175,EcoGene:EG11175,GeneID:947632;Name=NP_417593.4;gbkey=CDS;gene=garK;locus_tag=b3124;orig_transcript_id=gnl|b3124|mrna.b3124;product=glycerate 2-kinase 1;protein_id=NP_417593.4;transl_table=11	nonsyn	-
S1	NC_000913.3	3283137	C	T	IG						-
S1	NC_000913.3	3296848	T	C	Genic	+	GTG>GCG	V>A	ID=cds-NP_417619.1;Parent=gene-b3150;Dbxref=UniProtKB/Swiss-Prot:P64596,Genbank:NP_417619.1,ASAP:ABE-0010350,ECOCYC:G7644,EcoGene:EG12781,GeneID:947659;Name=NP_417619.1;gbkey=CDS;gene=yraP;locus_tag=b3150;orig_transcript_id=gnl|b3150|mrna.b3150;product=divisome-associated lipoprotein YraP;protein_id=NP_417619.1;transl_table=11	nonsyn	-
S1	NC_000913.3	3327884	G	A	Genic	+	GGG>GAG	G>E	ID=cds-NP_417647.1;Parent=gene-b3180;Dbxref=UniProtKB/Swiss-Prot:P0AGK4,Genbank:NP_417647.1,ASAP:ABE-0010452,ECOCYC:EG12794,EcoGene:EG12794,GeneID:947688;Name=NP_417647.1;gbkey=CDS;gene=yhbY;locus_tag=b3180;orig_transcript_id=gnl|b3180|mrna.b3180;product=ribosome assembly factor YhbY;protein_id=NP_417647.1;transl_table=11	nonsyn	4g
S1	NC_000913.3	3340497	G	A	Genic	+	GGC>AGC	G>S	ID=cds-NP_417663.1;Parent=gene-b3196;Dbxref=UniProtKB/Swiss-Prot:P45394,Genbank:NP_417663.1,ASAP:ABE-0010502,ECOCYC:EG12802,EcoGene:EG12802,GeneID:947730;Name=NP_417663.1;gbkey=CDS;gene=yrbG;locus_tag=b3196;orig_transcript_id=gnl|b3196|mrna.b3196;product=putative transport protein YrbG;protein_id=NP_417663.1;transl_table=11	nonsyn	-
S1	NC_000913.3	3346146	T	C	Genic	+	GTT>GCT	V>A	ID=cds-NP_417669.1;Parent=gene-b3202;Dbxref=UniProtKB/Swiss-Prot:P24255,Genbank:NP_417669.1,ASAP:ABE-0010514,ECOCYC:EG10898,EcoGene:EG10898,GeneID:947714;Name=NP_417669.1;gbkey=CDS;gene=rpoN;locus_tag=b3202;orig_transcript_id=gnl|b3202|mrna.b3202;product=RNA polymerase%2C sigma 54 (sigma N) factor;protein_id=NP_417669.1;transl_table=11	nonsyn	3t
S1	NC_000913.3	3349692	G	A	Genic	-	CCC>TCC	P>S	ID=cds-NP_417675.1;Parent=gene-b3208;Dbxref=UniProtKB/Swiss-Prot:P46022,Genbank:NP_417675.1,ASAP:ABE-0010530,ECOCYC:G7668,EcoGene:EG12808,GeneID:947728;Name=NP_417675.1;gbkey=CDS;gene=mtgA;locus_tag=b3208;orig_transcript_id=gnl|b3208|mrna.b3208;product=peptidoglycan glycosyltransferase MtgA;protein_id=NP_417675.1;transl_table=11	nonsyn	-
S1	NC_000913.3	3381319	G	A	Genic	+	GGG>AGG	G>R	ID=cds-NP_417701.1;Parent=gene-b3234;Dbxref=UniProtKB/Swiss-Prot:P39099,Genbank:NP_417701.1,ASAP:ABE-0010609,ECOCYC:G7682,EcoGene:EG12612,GeneID:947812;Name=NP_417701.1;gbkey=CDS;gene=degQ;locus_tag=b3234;orig_transcript_id=gnl|b3234|mrna.b3234;product=periplasmic serine endoprotease;protein_id=NP_417701.1;transl_table=11	nonsyn	3g
S1	NC_000913.3	3405684	A	G	Genic	+	GTA>GTG	V>V	ID=cds-NP_417721.1;Parent=gene-b3255;Dbxref=UniProtKB/Swiss-Prot:P0ABD8,Genbank:NP_417721.1,ASAP:ABE-0010675,ECOCYC:EG10275,EcoGene:EG10275,GeneID:947758;Name=NP_417721.1;gbkey=CDS;gene=accB;locus_tag=b3255;orig_transcript_id=gnl|b3255|mrna.b3255;product=biotin carboxyl carrier protein;protein_id=NP_417721.1;transl_table=11	syn	-
S1	NC_000913.3	3418165	G	A	IG						-
S1	NC_000913.3	3438899	T	C	Genic	-	ACC>GCC	T>A	ID=cds-NP_417751.1;Parent=gene-b3292;Dbxref=UniProtKB/Swiss-Prot:P0ACS5,Genbank:NP_417751.1,ASAP:ABE-0010793,ECOCYC:EG11969,EcoGene:EG11969,GeneID:947786;Name=NP_417751.1;gbkey=CDS;gene=zntR;locus_tag=b3292;orig_transcript_id=gnl|b3292|mrna.b3292;product=DNA-binding transcriptional activator ZntR;protein_id=NP_417751.1;transl_table=11	nonsyn	-
S1	NC_000913.3	3460992	A	G	Genic	+	CAA>CAG	Q>Q	ID=cds-NP_417786.1;Parent=gene-b3327;Dbxref=UniProtKB/Swiss-Prot:P41441,Genbank:NP_417786.1,ASAP:ABE-0010883,ECOCYC:G7705,EcoGene:EG12885,GeneID:947829;Name=NP_417786.1;gbkey=CDS;gene=gspF;locus_tag=b3327;orig_transcript_id=gnl|b3327|mrna.b3327;product=Type II secretion system protein GspF;protein_id=NP_417786.1;transl_table=11	syn	-
S1	NC_000913.3	3547093	A	G	Genic	+	ACT>GCT	T>A	ID=cds-YP_026217.1;Parent=gene-b3415;Dbxref=UniProtKB/Swiss-Prot:P39835,Genbank:YP_026217.1,ASAP:ABE-0011148,ECOCYC:EG12380,EcoGene:EG12380,GeneID:947924;Name=YP_026217.1;gbkey=CDS;gene=gntT;locus_tag=b3415;orig_transcript_id=gnl|b3415|mrna.b3415;product=high-affinity gluconate transporter;protein_id=YP_026217.1;transl_table=11	nonsyn	-
S1	NC_000913.3	3585369	G	A	Genic	-	AGC>AGT	S>S	ID=cds-NP_417904.1;Parent=gene-b3447;Dbxref=UniProtKB/Swiss-Prot:P18956,Genbank:NP_417904.1,ASAP:ABE-0011257,ECOCYC:EG10374,EcoGene:EG10374,GeneID:947947;Name=NP_417904.1;gbkey=CDS;gene=ggt;locus_tag=b3447;orig_transcript_id=gnl|b3447|mrna.b3447;product=glutathione hydrolase proenzyme;protein_id=NP_417904.1;transl_table=11	syn	-
S1	NC_000913.3	3604016	T	C	Genic	-	GAA>GAG	E>E	ID=cds-NP_417921.1;Parent=gene-b3464;Dbxref=UniProtKB/Swiss-Prot:P10121,Genbank:NP_417921.1,ASAP:ABE-0011318,ECOCYC:EG10346,EcoGene:EG10346,GeneID:947978;Name=NP_417921.1;gbkey=CDS;gene=ftsY;locus_tag=b3464;orig_transcript_id=gnl|b3464|mrna.b3464;product=signal recognition particle receptor;protein_id=NP_417921.1;transl_table=11	syn	-
S1	NC_000913.3	3699972	A	C	IG						-
S1	NC_000913.3	3700477	T	C	IG						-
S1	NC_000913.3	3706389	A	T	Genic	-	GAT>GAA	D>E	ID=cds-NP_418001.1;Parent=gene-b3544;Dbxref=UniProtKB/Swiss-Prot:P23847,Genbank:NP_418001.1,ASAP:ABE-0011576,ECOCYC:EG10248,EcoGene:EG10248,GeneID:948062;Name=NP_418001.1;gbkey=CDS;gene=dppA;locus_tag=b3544;orig_transcript_id=gnl|b3544|mrna.b3544;product=dipeptide ABC transporter periplasmic binding protein;protein_id=NP_418001.1;transl_table=11	nonsyn	-
S1	NC_000913.3	3739429	G	A	Genic	+	GCG>ACG	A>T	ID=cds-NP_418028.1;Parent=gene-b3571;Dbxref=UniProtKB/Swiss-Prot:P25718,Genbank:NP_418028.1,ASAP:ABE-0011668,ECOCYC:EG11316,EcoGene:EG11316,GeneID:948088;Name=NP_418028.1;gbkey=CDS;gene=malS;locus_tag=b3571;orig_transcript_id=gnl|b3571|mrna.b3571;product=alpha-amylase;protein_id=NP_418028.1;transl_table=11	nonsyn	-
S1	NC_000913.3	3758956	A	G	Genic	-	GAT>GAC	D>D	ID=cds-NP_418047.1;Parent=gene-b3590;Dbxref=UniProtKB/Swiss-Prot:P14081,Genbank:NP_418047.1,ASAP:ABE-0011729,ECOCYC:EG10942,EcoGene:EG10942,GeneID:948103;Name=NP_418047.1;gbkey=CDS;gene=selB;locus_tag=b3590;orig_transcript_id=gnl|b3590|mrna.b3590;product=selenocysteyl-tRNA-specific translation elongation factor;protein_id=NP_418047.1;transl_table=11	syn	-
S1	NC_000913.3	3773722	G	A	Genic	+	AGC>AAC	S>N	ID=cds-NP_418056.1;Parent=gene-b3599;Dbxref=UniProtKB/Swiss-Prot:P00550,Genbank:NP_418056.1,ASAP:ABE-0011761,ECOCYC:EG10615,EcoGene:EG10615,GeneID:948118;Name=NP_418056.1;gbkey=CDS;gene=mtlA;locus_tag=b3599;orig_transcript_id=gnl|b3599|mrna.b3599;product=mannitol-specific PTS enzyme IICBA component;protein_id=NP_418056.1;transl_table=11	nonsyn	-
S1	NC_000913.3	3803111	A	G	Genic	-	TAT>CAT	Y>H	ID=cds-NP_418085.2;Parent=gene-b3628;Dbxref=UniProtKB/Swiss-Prot:P27127,Genbank:NP_418085.2,ASAP:ABE-0011862,ECOCYC:EG11351,EcoGene:EG11351,GeneID:948144;Name=NP_418085.2;gbkey=CDS;gene=waaB;locus_tag=b3628;orig_transcript_id=gnl|b3628|mrna.b3628;product=UDP-D-galactose:(glucosyl)lipopolysaccharide-1%2C6-D-galactosyltransferase;protein_id=NP_418085.2;transl_table=11	nonsyn	-
S1	NC_000913.3	3888764	G	A	Genic	+	CGC>CAC	R>H	ID=cds-NP_418164.4;Parent=gene-b3708;Dbxref=UniProtKB/Swiss-Prot:P0A853,Genbank:NP_418164.4,ASAP:ABE-0012133,ECOCYC:EG11005,EcoGene:EG11005,GeneID:948221;Name=NP_418164.4;gbkey=CDS;gene=tnaA;locus_tag=b3708;orig_transcript_id=gnl|b3708|mrna.b3708;product=tryptophanase;protein_id=NP_418164.4;transl_table=11	nonsyn	-
S1	NC_000913.3	3900721	T	C	Genic	-	GAA>GAG	E>E	ID=cds-NP_418176.1;Parent=gene-b3720;Dbxref=UniProtKB/Swiss-Prot:P26218,Genbank:NP_418176.1,ASAP:ABE-0012165,ECOCYC:EG11364,EcoGene:EG11364,GeneID:948228;Name=NP_418176.1;gbkey=CDS;gene=bglH;locus_tag=b3720;orig_transcript_id=gnl|b3720|mrna.b3720;product=carbohydrate-specific outer membrane porin%2C cryptic;protein_id=NP_418176.1;transl_table=11	syn	3t
S1	NC_000913.3	3913190	A	G	Genic	-	GTG>GCG	V>A	ID=cds-NP_418185.1;Parent=gene-b3729;Dbxref=UniProtKB/Swiss-Prot:P17169,Genbank:NP_418185.1,ASAP:ABE-0012198,ECOCYC:EG10382,EcoGene:EG10382,GeneID:948241;Name=NP_418185.1;gbkey=CDS;gene=glmS;locus_tag=b3729;orig_transcript_id=gnl|b3729|mrna.b3729;product=L-glutamine--D-fructose-6-phosphate aminotransferase;protein_id=NP_418185.1;transl_table=11	nonsyn	-
S1	NC_000913.3	3921327	G	A	Genic	-	GCC>GTC	A>V	ID=cds-NP_418194.1;Parent=gene-b3738;Dbxref=UniProtKB/Swiss-Prot:P0AB98,Genbank:NP_418194.1,ASAP:ABE-0012222,ECOCYC:EG10099,EcoGene:EG10099,GeneID:948252;Name=NP_418194.1;gbkey=CDS;gene=atpB;locus_tag=b3738;orig_transcript_id=gnl|b3738|mrna.b3738;product=ATP synthase Fo complex subunit a;protein_id=NP_418194.1;transl_table=11	nonsyn	3c
S1	NC_000913.3	3926346	T	C	Genic	-	CAC>CGC	H>R	ID=cds-NP_418198.1;Parent=gene-b3742;Dbxref=UniProtKB/Swiss-Prot:P03817,Genbank:NP_418198.1,ASAP:ABE-0012235,ECOCYC:EG11199,EcoGene:EG11199,GeneID:948249;Name=NP_418198.1;gbkey=CDS;gene=mioC;locus_tag=b3742;orig_transcript_id=gnl|b3742|mrna.b3742;product=flavoprotein MioC;protein_id=NP_418198.1;transl_table=11	nonsyn	-
S1	NC_000913.3	3952260	T	C	Genic	+	GTT>GTC	V>V	ID=cds-NP_418217.1;Parent=gene-b3769;Dbxref=UniProtKB/Swiss-Prot:P0ADG1,Genbank:NP_418217.1,ASAP:ABE-0012313,ECOCYC:EG10501,EcoGene:EG10501,GeneID:948279;Name=NP_418217.1;gbkey=CDS;gene=ilvM;locus_tag=b3769;orig_transcript_id=gnl|b3769|mrna.b3769;product=acetolactate synthase II subunit IlvM;protein_id=NP_418217.1;transl_table=11	syn	4t
S1	NC_000913.3	3952817	C	T	Genic	+	CCG>TCG	P>S	ID=cds-YP_026247.1;Parent=gene-b3770;Dbxref=UniProtKB/Swiss-Prot:P0AB80,Genbank:YP_026247.1,ASAP:ABE-0012316,ECOCYC:EG10497,EcoGene:EG10497,GeneID:948278;Name=YP_026247.1;gbkey=CDS;gene=ilvE;locus_tag=b3770;orig_transcript_id=gnl|b3770|mrna.b3770;product=branched-chain-amino-acid aminotransferase;protein_id=YP_026247.1;transl_table=11	nonsyn	3c
S1	NC_000913.3	4042977	A	G	Genic	+	CAC>CGC	H>R	ID=cds-NP_418296.1;Parent=gene-b3859;Dbxref=UniProtKB/Swiss-Prot:P0C0K3,Genbank:NP_418296.1,ASAP:ABE-0012604,ECOCYC:EG11831,EcoGene:EG11831,GeneID:948346;Name=NP_418296.1;gbkey=CDS;gene=srkA;locus_tag=b3859;orig_transcript_id=gnl|b3859|mrna.b3859;product=stress response kinase A;protein_id=NP_418296.1;transl_table=11	nonsyn	-
S1	NC_000913.3	4045057	T	C	Genic	+	TGG>CGG	W>R	ID=cds-NP_418298.4;Parent=gene-b3861;Dbxref=UniProtKB/Swiss-Prot:P32128,Genbank:NP_418298.4,ASAP:ABE-0012609,ECOCYC:EG11832,EcoGene:EG11832,GeneID:948352;Name=NP_418298.4;gbkey=CDS;gene=yihF;locus_tag=b3861;orig_transcript_id=gnl|b3861|mrna.b3861;product=uncharacterized protein YihF;protein_id=NP_418298.4;transl_table=11	nonsyn	-
S1	NC_000913.3	4060298	A	G	IG						-
S1	NC_000913.3	4108384	C	T	Genic	+	GCA>GTA	A>V	ID=cds-NP_418351.1;Parent=gene-b3916;Dbxref=UniProtKB/Swiss-Prot:P0A796,Genbank:NP_418351.1,ASAP:ABE-0012789,ECOCYC:EG10699,EcoGene:EG10699,GeneID:948412;Name=NP_418351.1;gbkey=CDS;gene=pfkA;locus_tag=b3916;orig_transcript_id=gnl|b3916|mrna.b3916;product=6-phosphofructokinase I;protein_id=NP_418351.1;transl_table=11	nonsyn	-
S1	NC_000913.3	4110962	C	T	Genic	-	CAG>CAA	Q>Q	ID=cds-NP_418354.1;Parent=gene-b3919;Dbxref=UniProtKB/Swiss-Prot:P0A858,Genbank:NP_418354.1,ASAP:ABE-0012799,ECOCYC:EG11015,EcoGene:EG11015,GeneID:948409;Name=NP_418354.1;gbkey=CDS;gene=tpiA;locus_tag=b3919;orig_transcript_id=gnl|b3919|mrna.b3919;product=triose-phosphate isomerase;protein_id=NP_418354.1;transl_table=11	syn	-
S1	NC_000913.3	4189188	T	C	Genic	+	GTT>GCT	V>A	ID=cds-NP_418415.1;Parent=gene-b3988;Dbxref=UniProtKB/Swiss-Prot:P0A8T7,Genbank:NP_418415.1,ASAP:ABE-0013043,ECOCYC:EG10895,EcoGene:EG10895,GeneID:948487;Name=NP_418415.1;gbkey=CDS;gene=rpoC;locus_tag=b3988;orig_transcript_id=gnl|b3988|mrna.b3988;product=RNA polymerase subunit beta';protein_id=NP_418415.1;transl_table=11	nonsyn	-
S1	NC_000913.3	4205232	A	G	Genic	-	TCC>CCC	S>P	ID=cds-NP_418433.1;Parent=gene-b4005;Dbxref=UniProtKB/Swiss-Prot:P15640,Genbank:NP_418433.1,ASAP:ABE-0013095,ECOCYC:EG10792,EcoGene:EG10792,GeneID:948504;Name=NP_418433.1;gbkey=CDS;gene=purD;locus_tag=b4005;orig_transcript_id=gnl|b4005|mrna.b4005;product=phosphoribosylamine--glycine ligase;protein_id=NP_418433.1;transl_table=11	nonsyn	-
S1	NC_000913.3	4230104	A	G	Genic	-	GGT>GGC	G>G	ID=cds-NP_418445.1;Parent=gene-b4021;Dbxref=UniProtKB/Swiss-Prot:P0A7C6,Genbank:NP_418445.1,ASAP:ABE-0013146,ECOCYC:EG11920,EcoGene:EG11920,GeneID:948520;Name=NP_418445.1;gbkey=CDS;gene=pepE;locus_tag=b4021;orig_transcript_id=gnl|b4021|mrna.b4021;product=peptidase E;protein_id=NP_418445.1;transl_table=11	syn	3c
S1	NC_000913.3	4280035	T	C	Genic	+	GTG>GCG	V>A	ID=cds-NP_418489.1;Parent=gene-b4065;Dbxref=UniProtKB/Swiss-Prot:P32703,Genbank:NP_418489.1,ASAP:ABE-0013323,ECOCYC:EG11940,EcoGene:EG11940,GeneID:948577;Name=NP_418489.1;gbkey=CDS;gene=yjcE;locus_tag=b4065;orig_transcript_id=gnl|b4065|mrna.b4065;product=putative transporter YjcE;protein_id=NP_418489.1;transl_table=11	nonsyn	-
S1	NC_000913.3	4320459	C	T	Genic	-	GGC>AGC	G>S	ID=cds-NP_418523.1;Parent=gene-b4099;Dbxref=UniProtKB/Swiss-Prot:P16687,Genbank:NP_418523.1,ASAP:ABE-0013428,ECOCYC:EG10718,EcoGene:EG10718,GeneID:948605;Name=NP_418523.1;gbkey=CDS;gene=phnI;locus_tag=b4099;orig_transcript_id=gnl|b4099|mrna.b4099;product=carbon-phosphorus lyase core complex subunit PhnI;protein_id=NP_418523.1;transl_table=11	nonsyn	-
S1	NC_000913.3	4332965	T	C	Genic	-	GAA>GGA	E>G	ID=cds-NP_418536.1;Parent=gene-b4112;Dbxref=UniProtKB/Swiss-Prot:P30844,Genbank:NP_418536.1,ASAP:ABE-0013464,ECOCYC:EG11614,EcoGene:EG11614,GeneID:948632;Name=NP_418536.1;gbkey=CDS;gene=basS;locus_tag=b4112;orig_transcript_id=gnl|b4112|mrna.b4112;product=sensory histidine kinase BasS;protein_id=NP_418536.1;transl_table=11	nonsyn	-
S1	NC_000913.3	4360568	A	G	Genic	-	CTT>CCT	L>P	ID=cds-NP_418557.1;Parent=gene-b4133;Dbxref=UniProtKB/Swiss-Prot:P23890,Genbank:NP_418557.1,ASAP:ABE-0013532,ECOCYC:EG10133,EcoGene:EG10133,GeneID:948653;Name=NP_418557.1;gbkey=CDS;gene=cadC;locus_tag=b4133;orig_transcript_id=gnl|b4133|mrna.b4133;product=DNA-binding transcriptional activator CadC;protein_id=NP_418557.1;transl_table=11	nonsyn	-
S1	NC_000913.3	4367514	A	G	Genic	-	TCT>CCT	S>P	ID=cds-NP_418562.4;Parent=gene-b4139;Dbxref=UniProtKB/Swiss-Prot:P0AC38,Genbank:NP_418562.4,ASAP:ABE-0013551,ECOCYC:EG10095,EcoGene:EG10095,GeneID:948658;Name=NP_418562.4;gbkey=CDS;gene=aspA;locus_tag=b4139;orig_transcript_id=gnl|b4139|mrna.b4139;product=aspartate ammonia-lyase;protein_id=NP_418562.4;transl_table=11	nonsyn	-
S1	NC_000913.3	4403224	C	T	Genic	+	ACC>ATC	T>I	ID=cds-NP_418595.1;Parent=gene-b4174;Dbxref=UniProtKB/Swiss-Prot:P0ABC7,Genbank:NP_418595.1,ASAP:ABE-0013663,ECOCYC:EG10436,EcoGene:EG10436,GeneID:948698;Name=NP_418595.1;gbkey=CDS;gene=hflK;locus_tag=b4174;orig_transcript_id=gnl|b4174|mrna.b4174;product=regulator of FtsH protease;protein_id=NP_418595.1;transl_table=11	nonsyn	-
S1	NC_000913.3	4411783	C	T	Genic	+	GCC>GTC	A>V	ID=cds-NP_418604.1;Parent=gene-b4183;Dbxref=UniProtKB/Swiss-Prot:P39293,Genbank:NP_418604.1,ASAP:ABE-0013692,ECOCYC:G7848,EcoGene:EG12486,GeneID:948702;Name=NP_418604.1;gbkey=CDS;gene=yjfK;locus_tag=b4183;orig_transcript_id=gnl|b4183|mrna.b4183;product=conserved protein YjfK;protein_id=NP_418604.1;transl_table=11	nonsyn	-
S1	NC_000913.3	4419462	C	T	Genic	-	GGC>GAC	G>D	ID=cds-NP_418613.2;Parent=gene-b4192;Dbxref=UniProtKB/Swiss-Prot:P39300,Genbank:NP_418613.2,ASAP:ABE-0013717,ECOCYC:G7855,EcoGene:EG12492,GeneID:948705;Name=NP_418613.2;gbkey=CDS;gene=ulaG;locus_tag=b4192;orig_transcript_id=gnl|b4192|mrna.b4192;product=L-ascorbate-6-phosphate lactonase;protein_id=NP_418613.2;transl_table=11	nonsyn	-
S1	NC_000913.3	4426200	A	G	Genic	+	GTA>GTG	V>V	ID=cds-NP_418624.1;Parent=gene-b4203;Dbxref=UniProtKB/Swiss-Prot:P0A7R1,Genbank:NP_418624.1,ASAP:ABE-0013746,ECOCYC:EG10870,EcoGene:EG10870,GeneID:948720;Name=NP_418624.1;gbkey=CDS;gene=rplI;locus_tag=b4203;orig_transcript_id=gnl|b4203|mrna.b4203;product=50S ribosomal subunit protein L9;protein_id=NP_418624.1;transl_table=11	syn	-
S1	NC_000913.3	4451423	G	A	Genic	+	ATG>ATA	M>I	ID=cds-YP_026286.1;Parent=gene-b4485;Dbxref=UniProtKB/Swiss-Prot:Q6BEX0,Genbank:YP_026286.1,ASAP:ABE-0174118,ECOCYC:EG12518,EcoGene:EG12518,GeneID:2847725;Name=YP_026286.1;gbkey=CDS;gene=ytfR;locus_tag=b4485;orig_transcript_id=gnl|b4485|mrna.b4485;product=galactofuranose ABC transporter putative ATP binding subunit;protein_id=YP_026286.1;transl_table=11	nonsyn	-
S1	NC_000913.3	4495276	A	G	Genic	-	TTC>CTC	F>L	ID=cds-NP_418690.4;Parent=gene-b4269;Dbxref=UniProtKB/Swiss-Prot:P27250,Genbank:NP_418690.4,ASAP:ABE-0013982,ECOCYC:EG11436,EcoGene:EG11436,GeneID:948802;Name=NP_418690.4;gbkey=CDS;gene=ahr;locus_tag=b4269;orig_transcript_id=gnl|b4269|mrna.b4269;product=aldehyde reductase%2C NADPH-dependent;protein_id=NP_418690.4;transl_table=11	nonsyn	-
S1	NC_000913.3	4513786	T	C	Genic	-	ACA>GCA	T>A	ID=cds-NP_418710.4;Parent=gene-b4290;Dbxref=UniProtKB/Swiss-Prot:P15028,Genbank:NP_418710.4,ASAP:ABE-0014065,ECOCYC:EG10287,EcoGene:EG10287,GeneID:946838;Name=NP_418710.4;gbkey=CDS;gene=fecB;locus_tag=b4290;orig_transcript_id=gnl|b4290|mrna.b4290;product=ferric citrate ABC transporter periplasmic binding protein;protein_id=NP_418710.4;transl_table=11	nonsyn	3c
S1	NC_000913.3	4529744	A	G	Genic	-	ATC>ACC	I>T	ID=cds-NP_418724.1;Parent=gene-b4304;Dbxref=UniProtKB/Swiss-Prot:P39365,Genbank:NP_418724.1,ASAP:ABE-0014105,ECOCYC:EG12556,EcoGene:EG12556,GeneID:946849;Name=NP_418724.1;gbkey=CDS;gene=sgcC;locus_tag=b4304;orig_transcript_id=gnl|b4304|mrna.b4304;product=putative PTS enzyme IIC component SgcC;protein_id=NP_418724.1;transl_table=11	nonsyn	-
S1	NC_000913.3	4538151	C	T	Genic	-	TCG>TCA	S>S	ID=cds-NP_418730.4;Parent=gene-b4310;Dbxref=UniProtKB/Swiss-Prot:P39371,Genbank:NP_418730.4,ASAP:ABE-0014132,ECOCYC:G7920,EcoGene:EG12562,GeneID:949106;Name=NP_418730.4;gbkey=CDS;gene=nanM;locus_tag=b4310;orig_transcript_id=gnl|b4310|mrna.b4310;product=N-acetylneuraminate mutarotase;protein_id=NP_418730.4;transl_table=11	syn	-
S1	NC_000913.3	4541266	A	G	Genic	+	AGC>GGC	S>G	ID=cds-NP_418732.1;Parent=gene-b4312;Dbxref=UniProtKB/Swiss-Prot:P0ADH5,Genbank:NP_418732.1,ASAP:ABE-0014141,ECOCYC:EG10309,EcoGene:EG10309,GeneID:948832;Name=NP_418732.1;gbkey=CDS;gene=fimB;locus_tag=b4312;orig_transcript_id=gnl|b4312|mrna.b4312;product=regulator for fimA;protein_id=NP_418732.1;transl_table=11	nonsyn	-
S1	NC_000913.3	4559992	A	G	Genic	-	ACT>ACC	T>T	ID=cds-NP_418749.1;Parent=gene-b4329;Dbxref=UniProtKB/Swiss-Prot:P0AEH8,Genbank:NP_418749.1,ASAP:ABE-0014197,ECOCYC:G7926,EcoGene:EG12568,GeneID:948854;Name=NP_418749.1;gbkey=CDS;gene=yjiG;locus_tag=b4329;orig_transcript_id=gnl|b4329|mrna.b4329;product=Gate family protein YjiG;protein_id=NP_418749.1;transl_table=11	syn	-
S1	NC_000913.3	4571347	C	T	Genic	-	CCG>CCA	P>P	ID=cds-NP_418760.1;Parent=gene-b4340;Dbxref=UniProtKB/Swiss-Prot:P39389,Genbank:NP_418760.1,ASAP:ABE-0014232,ECOCYC:G7936,EcoGene:EG12579,GeneID:949089;Name=NP_418760.1;gbkey=CDS;gene=yjiR;locus_tag=b4340;orig_transcript_id=gnl|b4340|mrna.b4340;product=fused putative DNA-binding transcriptional regulator/putative aminotransferase YjiR;protein_id=NP_418760.1;transl_table=11	syn	-
S1	NC_000913.3	4594691	C	T	Genic	-	CGT>CAT	R>H	ID=cds-NP_418776.1;Parent=gene-b4356;Dbxref=UniProtKB/Swiss-Prot:P39398,Genbank:NP_418776.1,ASAP:ABE-0014284,ECOCYC:EG12587,EcoGene:EG12587,GeneID:948879;Name=NP_418776.1;gbkey=CDS;gene=lgoT;locus_tag=b4356;orig_transcript_id=gnl|b4356|mrna.b4356;product=galactonate:H(+) symporter;protein_id=NP_418776.1;transl_table=11	nonsyn	-
S1	NC_000913.3	4603910	A	G	Genic	+	CAT>CGT	H>R	ID=cds-NP_418785.1;Parent=gene-b4365;Dbxref=UniProtKB/Swiss-Prot:P0ADD7,Genbank:NP_418785.1,ASAP:ABE-0014322,ECOCYC:G7947,EcoGene:EG12593,GeneID:948896;Name=NP_418785.1;gbkey=CDS;gene=yjjQ;locus_tag=b4365;orig_transcript_id=gnl|b4365|mrna.b4365;product=DNA-binding transcriptional repressor YjjQ;protein_id=NP_418785.1;transl_table=11	nonsyn	-
S1	NC_000913.3	4619294	A	G	Genic	+	ACC>GCC	T>A	ID=cds-NP_418799.1;Parent=gene-b4382;Dbxref=UniProtKB/Swiss-Prot:P07650,Genbank:NP_418799.1,ASAP:ABE-0014374,ECOCYC:EG10219,EcoGene:EG10219,GeneID:948901;Name=NP_418799.1;gbkey=CDS;gene=deoA;locus_tag=b4382;orig_transcript_id=gnl|b4382|mrna.b4382;product=thymidine phosphorylase;protein_id=NP_418799.1;transl_table=11	nonsyn	3c
S1	NC_000913.3	4640637	T	C	IG						-
S2	NC_000913.3	3761	A	G	Genic	+	AAC>GAC	N>D	ID=cds-NP_414545.1;Parent=gene-b0004;Dbxref=UniProtKB/Swiss-Prot:P00934,Genbank:NP_414545.1,ASAP:ABE-0000012,ECOCYC:EG11000,EcoGene:EG11000,GeneID:945198;Name=NP_414545.1;gbkey=CDS;gene=thrC;locus_tag=b0004;orig_transcript_id=gnl|b0004|mrna.b0004;product=threonine synthase;protein_id=NP_414545.1;transl_table=11	nonsyn	-
S2	NC_000913.3	23390	A	G	Genic	+	ACC>GCC	T>A	ID=cds-NP_414567.1;Parent=gene-b0026;Dbxref=UniProtKB/Swiss-Prot:P00956,Genbank:NP_414567.1,ASAP:ABE-0000094,ECOCYC:EG10492,EcoGene:EG10492,GeneID:944761;Name=NP_414567.1;gbkey=CDS;gene=ileS;locus_tag=b0026;orig_transcript_id=gnl|b0026|mrna.b0026;product=isoleucine--tRNA ligase;protein_id=NP_414567.1;transl_table=11	nonsyn	-
S2	NC_000913.3	51352	A	G	Genic	-	GGT>GGC	G>G	ID=cds-NP_414592.1;Parent=gene-b0050;Dbxref=UniProtKB/Swiss-Prot:P62672,Genbank:NP_414592.1,ASAP:ABE-0000169,ECOCYC:EG10047,EcoGene:EG10047,GeneID:944772;Name=NP_414592.1;gbkey=CDS;gene=apaG;locus_tag=b0050;orig_transcript_id=gnl|b0050|mrna.b0050;product=DUF525 domain-containing protein ApaG;protein_id=NP_414592.1;transl_table=11	syn	-
S2	NC_000913.3	59008	A	G	Genic	+	AAT>GAT	N>D	ID=cds-YP_009518734.1;Parent=gene-b0056;Dbxref=UniProtKB/Swiss-Prot:P39220,Genbank:YP_009518734.1,ASAP:ABE-0000192,ECOCYC:EG12610,EcoGene:EG12610,GeneID:945039;Name=YP_009518734.1;gbkey=CDS;gene=yabP;locus_tag=b0056;orig_transcript_id=gnl|b0056|mrna.CDS66;product=putative uncharacterized protein YabP;protein_id=YP_009518734.1;transl_table=11	nonsyn	-
S2	NC_000913.3	79310	A	G	Genic	-	CGT>CGC	R>R	ID=cds-NP_414613.1;Parent=gene-b0071;Dbxref=UniProtKB/Swiss-Prot:P30126,Genbank:NP_414613.1,ASAP:ABE-0000259,ECOCYC:EG11575,EcoGene:EG11575,GeneID:945642;Name=NP_414613.1;gbkey=CDS;gene=leuD;locus_tag=b0071;orig_transcript_id=gnl|b0071|mrna.b0071;product=3-isopropylmalate dehydratase subunit LeuD;protein_id=NP_414613.1;transl_table=11	syn	-
S2	NC_000913.3	97078	A	G	Genic	+	GTA>GTG	V>V	ID=cds-NP_414629.1;Parent=gene-b0087;Dbxref=UniProtKB/Swiss-Prot:P0A6W3,Genbank:NP_414629.1,ASAP:ABE-0000316,ECOCYC:EG10604,EcoGene:EG10604,GeneID:944814;Name=NP_414629.1;gbkey=CDS;gene=mraY;locus_tag=b0087;orig_transcript_id=gnl|b0087|mrna.b0087;product=phospho-N-acetylmuramoyl-pentapeptide-transferase;protein_id=NP_414629.1;transl_table=11	syn	-
S2	NC_000913.3	108412	G	A	Genic	+	GGG>GAG	G>E	ID=cds-NP_414640.1;Parent=gene-b0098;Dbxref=UniProtKB/Swiss-Prot:P10408,Genbank:NP_414640.1,ASAP:ABE-0000343,ECOCYC:EG10936,EcoGene:EG10936,GeneID:944821;Name=NP_414640.1;gbkey=CDS;gene=secA;locus_tag=b0098;orig_transcript_id=gnl|b0098|mrna.b0098;product=protein translocation ATPase;protein_id=NP_414640.1;transl_table=11	nonsyn	3g
S2	NC_000913.3	111273	A	G	Genic	+	GAC>GGC	D>G	ID=cds-NP_414641.1;Parent=gene-b0099;Dbxref=UniProtKB/Swiss-Prot:P08337,Genbank:NP_414641.1,ASAP:ABE-0000346,ECOCYC:EG10626,EcoGene:EG10626,GeneID:944824;Name=NP_414641.1;gbkey=CDS;gene=mutT;locus_tag=b0099;orig_transcript_id=gnl|b0099|mrna.b0099;product=8-oxo-dGTP diphosphatase;protein_id=NP_414641.1;transl_table=11	nonsyn	-
S2	NC_000913.3	119818	A	G	Genic	+	ACG>GCG	T>A	ID=cds-NP_414653.1;Parent=gene-b0111;Dbxref=UniProtKB/Swiss-Prot:P0AE14,Genbank:NP_414653.1,ASAP:ABE-0000382,ECOCYC:EG10042,EcoGene:EG10042,GeneID:946678;Name=NP_414653.1;gbkey=CDS;gene=ampE;locus_tag=b0111;orig_transcript_id=gnl|b0111|mrna.b0111;product=protein AmpE;protein_id=NP_414653.1;transl_table=11	nonsyn	-
S2	NC_000913.3	124442	C	T	Genic	+	CTG>TTG	L>L	ID=cds-NP_414656.1;Parent=gene-b0114;Dbxref=UniProtKB/Swiss-Prot:P0AFG8,Genbank:NP_414656.1,ASAP:ABE-0000397,ECOCYC:EG10024,EcoGene:EG10024,GeneID:944834;Name=NP_414656.1;gbkey=CDS;gene=aceE;locus_tag=b0114;orig_transcript_id=gnl|b0114|mrna.b0114;product=pyruvate dehydrogenase E1 component;protein_id=NP_414656.1;transl_table=11	syn	-
S2	NC_000913.3	127146	C	T	Genic	+	GAC>GAT	D>D	ID=cds-NP_414657.1;Parent=gene-b0115;Dbxref=UniProtKB/Swiss-Prot:P06959,Genbank:NP_414657.1,ASAP:ABE-0000400,ECOCYC:EG10025,EcoGene:EG10025,GeneID:944794;Name=NP_414657.1;gbkey=CDS;gene=aceF;locus_tag=b0115;orig_transcript_id=gnl|b0115|mrna.b0115;product=pyruvate dehydrogenase%2C E2 subunit;protein_id=NP_414657.1;transl_table=11	syn	-
S2	NC_000913.3	154236	G	A	Genic	-	ACC>ACT	T>T	ID=cds-NP_414681.1;Parent=gene-b0139;Dbxref=UniProtKB/Swiss-Prot:P33129,Genbank:NP_414681.1,ASAP:ABE-0000479,ECOCYC:EG11972,EcoGene:EG11972,GeneID:944819;Name=NP_414681.1;gbkey=CDS;gene=htrE;locus_tag=b0139;orig_transcript_id=gnl|b0139|mrna.b0139;product=putative fimbrial usher protein HtrE;protein_id=NP_414681.1;transl_table=11	syn	-
S2	NC_000913.3	154451	A	G	Genic	-	TAC>CAC	Y>H	ID=cds-NP_414681.1;Parent=gene-b0139;Dbxref=UniProtKB/Swiss-Prot:P33129,Genbank:NP_414681.1,ASAP:ABE-0000479,ECOCYC:EG11972,EcoGene:EG11972,GeneID:944819;Name=NP_414681.1;gbkey=CDS;gene=htrE;locus_tag=b0139;orig_transcript_id=gnl|b0139|mrna.b0139;product=putative fimbrial usher protein HtrE;protein_id=NP_414681.1;transl_table=11	nonsyn	3c
S2	NC_000913.3	157505	A	G	Genic	-	CGT>CGC	R>R	ID=cds-NP_414684.1;Parent=gene-b0142;Dbxref=UniProtKB/Swiss-Prot:P26281,Genbank:NP_414684.1,ASAP:ABE-0000491,ECOCYC:EG11374,EcoGene:EG11374,GeneID:948792;Name=NP_414684.1;gbkey=CDS;gene=folK;locus_tag=b0142;orig_transcript_id=gnl|b0142|mrna.b0142;product=2-amino-4-hydroxy-6-hydroxymethyldihydropteridine diphosphokinase;protein_id=NP_414684.1;transl_table=11	syn	-
S2	NC_000913.3	158393	C	T	Genic	-	CGC>CAC	R>H	ID=cds-NP_414685.4;Parent=gene-b0143;Dbxref=UniProtKB/Swiss-Prot:P0ABF1,Genbank:NP_414685.4,ASAP:ABE-0000493,ECOCYC:EG10690,EcoGene:EG10690,GeneID:947318;Name=NP_414685.4;gbkey=CDS;gene=pcnB;locus_tag=b0143;orig_transcript_id=gnl|b0143|mrna.b0143;product=poly(A) polymerase I;protein_id=NP_414685.4;transl_table=11	nonsyn	-
S2	NC_000913.3	171136	A	G	Genic	+	ATG>GTG	M>V	ID=cds-NP_414694.1;Parent=gene-b0152;Dbxref=UniProtKB/Swiss-Prot:P07822,Genbank:NP_414694.1,ASAP:ABE-0000524,ECOCYC:EG10305,EcoGene:EG10305,GeneID:947510;Name=NP_414694.1;gbkey=CDS;gene=fhuD;locus_tag=b0152;orig_transcript_id=gnl|b0152|mrna.b0152;product=iron(III) hydroxamate ABC transporter periplasmic binding protein;protein_id=NP_414694.1;transl_table=11	nonsyn	-
S2	NC_000913.3	172587	A	G	Genic	+	ACG>GCG	T>A	ID=cds-NP_414695.1;Parent=gene-b0153;Dbxref=UniProtKB/Swiss-Prot:P06972,Genbank:NP_414695.1,ASAP:ABE-0000526,ECOCYC:EG10303,EcoGene:EG10303,GeneID:946890;Name=NP_414695.1;gbkey=CDS;gene=fhuB;locus_tag=b0153;orig_transcript_id=gnl|b0153|mrna.b0153;product=iron(III) hydroxamate ABC transporter membrane subunit;protein_id=NP_414695.1;transl_table=11	nonsyn	-
S2	NC_000913.3	175097	T	C	IG						-
S2	NC_000913.3	184461	A	G	Genic	-	GAT>GAC	D>D	ID=cds-NP_414706.2;Parent=gene-b0164;Dbxref=UniProtKB/Swiss-Prot:P37049,Genbank:NP_414706.2,ASAP:ABE-0000559,ECOCYC:EG12337,EcoGene:EG12337,GeneID:945002;Name=NP_414706.2;gbkey=CDS;gene=yaeI;locus_tag=b0164;orig_transcript_id=gnl|b0164|mrna.b0164;product=phosphodiesterase YaeI;protein_id=NP_414706.2;transl_table=11	syn	-
S2	NC_000913.3	207183	T	C	Genic	+	TAT>TAC	Y>Y	ID=cds-NP_414726.1;Parent=gene-b0184;Dbxref=UniProtKB/Swiss-Prot:P10443,Genbank:NP_414726.1,ASAP:ABE-0000624,ECOCYC:EG10238,EcoGene:EG10238,GeneID:944877;Name=NP_414726.1;gbkey=CDS;gene=dnaE;locus_tag=b0184;orig_transcript_id=gnl|b0184|mrna.b0184;product=DNA polymerase III subunit alpha;protein_id=NP_414726.1;transl_table=11	syn	-
S2	NC_000913.3	231229	A	G	Genic	+	GAA>GAG	E>E	ID=cds-NP_414745.1;Parent=gene-b0209;Dbxref=UniProtKB/Swiss-Prot:P0A8U2,Genbank:NP_414745.1,ASAP:ABE-0000700,ECOCYC:EG11650,EcoGene:EG11650,GeneID:946286;Name=NP_414745.1;gbkey=CDS;gene=yafD;locus_tag=b0209;orig_transcript_id=gnl|b0209|mrna.b0209;product=endonuclease/exonuclease/phosphatase domain-containing protein YafD;protein_id=NP_414745.1;transl_table=11	syn	-
S2	NC_000913.3	236186	C	T	Genic	+	AAC>AAT	N>N	ID=cds-NP_414751.1;Parent=gene-b0215;Dbxref=UniProtKB/Swiss-Prot:P03007,Genbank:NP_414751.1,ASAP:ABE-0000722,ECOCYC:EG10243,EcoGene:EG10243,GeneID:946441;Name=NP_414751.1;gbkey=CDS;gene=dnaQ;locus_tag=b0215;orig_transcript_id=gnl|b0215|mrna.b0215;product=DNA polymerase III subunit epsilon;protein_id=NP_414751.1;transl_table=11	syn	-
S2	NC_000913.3	238968	A	G	Genic	-	TGT>TGC	C>C	ID=cds-gnl|b0218|CDS255;Parent=gene-b0218;Dbxref=UniProtKB/Swiss-Prot:P77354,ASAP:ABE-0000729,ECOCYC:G6102,EcoGene:EG13333,GeneID:946644;gbkey=CDS;gene=yafU;locus_tag=b0218;orig_protein_id=gnl|b0218|CDS255;orig_transcript_id=gnl|b0218|mrna.CDS255;product=putative inner membrane protein;transl_table=11	syn	-
S2	NC_000913.3	243451	T	C	IG						-
S2	NC_000913.3	249595	A	G	Genic	-	GTG>GCG	V>A	ID=cds-gnl|b0229|CDS276;Parent=gene-b0229;Dbxref=UniProtKB/Swiss-Prot:Q47153,ASAP:ABE-0000782,ECOCYC:G6113,EcoGene:EG13144,GeneID:944908;gbkey=CDS;gene=lfhA;locus_tag=b0229;orig_protein_id=gnl|b0229|CDS276;orig_transcript_id=gnl|b0229|mrna.CDS276;product=flagellar system protein%2C promoterless fragment;transl_table=11	nonsyn	-
S2	NC_000913.3	252802	C	T	Genic	+	CAT>TAT	H>Y	ID=cds-NP_414769.1;Parent=gene-b0234;Dbxref=UniProtKB/Swiss-Prot:Q47158,Genbank:NP_414769.1,ASAP:ABE-0000801,ECOCYC:G6118,EcoGene:EG13153,GeneID:944912;Name=NP_414769.1;gbkey=CDS;gene=yafP;locus_tag=b0234;orig_transcript_id=gnl|b0234|mrna.b0234;product=putative acyltransferase with acyl-CoA N-acyltransferase domain;protein_id=NP_414769.1;transl_table=11	nonsyn	-
S2	NC_000913.3	255340	A	G	Genic	-	GTT>GCT	V>A	ID=cds-NP_414772.1;Parent=gene-b0237;Dbxref=UniProtKB/Swiss-Prot:P15288,Genbank:NP_414772.1,ASAP:ABE-0000809,ECOCYC:EG10695,EcoGene:EG10695,GeneID:945013;Name=NP_414772.1;gbkey=CDS;gene=pepD;locus_tag=b0237;orig_transcript_id=gnl|b0237|mrna.b0237;product=peptidase D;protein_id=NP_414772.1;transl_table=11	nonsyn	-
S2	NC_000913.3	257137	A	G	Genic	+	GAT>GGT	D>G	ID=cds-NP_414774.1;Parent=gene-b0239;Dbxref=UniProtKB/Swiss-Prot:P04335,Genbank:NP_414774.1,ASAP:ABE-0000817,ECOCYC:EG11091,EcoGene:EG11091,GeneID:946039;Name=NP_414774.1;gbkey=CDS;gene=frsA;locus_tag=b0239;orig_transcript_id=gnl|b0239|mrna.b0239;product=fermentation-respiration switch protein;protein_id=NP_414774.1;transl_table=11	nonsyn	-
S2	NC_000913.3	263946	A	G	Genic	-	GTG>GCG	V>A	ID=cds-NP_414780.1;Parent=gene-b0246;Dbxref=UniProtKB/Swiss-Prot:Q47684,Genbank:NP_414780.1,ASAP:ABE-0000838,ECOCYC:G6121,EcoGene:EG13335,GeneID:944929;Name=NP_414780.1;gbkey=CDS;gene=yafW;locus_tag=b0246;orig_transcript_id=gnl|b0246|mrna.b0246;product=antitoxin of the YkfI-YafW toxin-antitoxin pair;protein_id=NP_414780.1;transl_table=11	nonsyn	-
S2	NC_000913.3	266336	C	T	Genic	-	CGC>CAC	R>H	ID=cds-NP_414785.4;Parent=gene-b0251;Dbxref=UniProtKB/Swiss-Prot:P77365,Genbank:NP_414785.4,ASAP:ABE-0000853,ECOCYC:G6126,EcoGene:EG13337,GeneID:944934;Name=NP_414785.4;gbkey=CDS;gene=yafY;locus_tag=b0251;orig_transcript_id=gnl|b0251|mrna.b0251;product=CP4-6 prophage%3B inner membrane lipoprotein YafY;protein_id=NP_414785.4;transl_table=11	nonsyn	3g
S2	NC_000913.3	272414	A	G	sequence_feature	+	-	-	ID=id-NC_000913.3:262898..297205;Note=cryptic prophage CP4-6;gbkey=misc_feature	-	-
S2	NC_000913.3	290157	A	G	Genic	-	CTC>CCC	L>P	ID=cds-NP_414807.1;Parent=gene-b0273;Dbxref=UniProtKB/Swiss-Prot:P06960,Genbank:NP_414807.1,ASAP:ABE-0000939,ECOCYC:EG10067,EcoGene:EG10067,GeneID:944844;Name=NP_414807.1;gbkey=CDS;gene=argF;locus_tag=b0273;orig_transcript_id=gnl|b0273|mrna.b0273;product=CP4-6 prophage%3B ornithine carbamoyltransferase ArgF;protein_id=NP_414807.1;transl_table=11	nonsyn	-
S2	NC_000913.3	292370	C	T	Genic	-	GTG>GTA	V>V	ID=cds-NP_414811.1;Parent=gene-b0277;Dbxref=UniProtKB/Swiss-Prot:P77657,Genbank:NP_414811.1,ASAP:ABE-0000965,ECOCYC:G6148,EcoGene:EG13550,GeneID:945847;Name=NP_414811.1;gbkey=CDS;gene=yagK;locus_tag=b0277;orig_transcript_id=gnl|b0277|mrna.b0277;product=CP4-6 prophage%3B uncharacterized protein YagK;protein_id=NP_414811.1;transl_table=11	syn	-
S2	NC_000913.3	296324	A	G	Genic	-	GTA>GCA	V>A	ID=cds-NP_414815.1;Parent=gene-b0281;Dbxref=UniProtKB/Swiss-Prot:P71298,Genbank:NP_414815.1,ASAP:ABE-0000979,ECOCYC:G6152,EcoGene:EG13554,GeneID:947351;Name=NP_414815.1;gbkey=CDS;gene=intF;locus_tag=b0281;orig_transcript_id=gnl|b0281|mrna.b0281;product=CP4-6 prophage%3B putative phage integrase;protein_id=NP_414815.1;transl_table=11	nonsyn	-
S2	NC_000913.3	299818	C	T	Genic	-	GGC>AGC	G>S	ID=cds-NP_414818.1;Parent=gene-b0284;Dbxref=UniProtKB/Swiss-Prot:P77489,Genbank:NP_414818.1,ASAP:ABE-0000988,ECOCYC:G6155,EcoGene:EG13557,GeneID:944961;Name=NP_414818.1;gbkey=CDS;gene=paoC;locus_tag=b0284;orig_transcript_id=gnl|b0284|mrna.b0284;product=aldehyde dehydrogenase: molybdenum cofactor-binding subunit;protein_id=NP_414818.1;transl_table=11	nonsyn	3c
S2	NC_000913.3	303924	A	G	Genic	-	TCT>CCT	S>P	ID=cds-NP_414822.1;Parent=gene-b0288;Dbxref=UniProtKB/Swiss-Prot:P0AAL9,Genbank:NP_414822.1,ASAP:ABE-0000997,ECOCYC:G6159,EcoGene:EG14323,GeneID:945905;Name=NP_414822.1;gbkey=CDS;gene=ykgJ;locus_tag=b0288;orig_transcript_id=gnl|b0288|mrna.b0288;product=putative zinc- or iron-chelating domain-containing protein YkgJ;protein_id=NP_414822.1;transl_table=11	nonsyn	-
S2	NC_000913.3	305543	C	T	Genic	-	GTG>GTA	V>V	ID=cds-NP_414824.1;Parent=gene-b0290;Dbxref=UniProtKB/Swiss-Prot:P77694,Genbank:NP_414824.1,ASAP:ABE-0001002,ECOCYC:G6161,EcoGene:EG13562,GeneID:947349;Name=NP_414824.1;gbkey=CDS;gene=ecpD;locus_tag=b0290;orig_transcript_id=gnl|b0290|mrna.b0290;product=fimbrial adhesin EcpD;protein_id=NP_414824.1;transl_table=11	syn	-
S2	NC_000913.3	308797	A	G	Genic	-	GTC>GCC	V>A	ID=cds-NP_414825.1;Parent=gene-b0291;Dbxref=UniProtKB/Swiss-Prot:P77802,Genbank:NP_414825.1,ASAP:ABE-0001005,ECOCYC:G6162,EcoGene:EG13563,GeneID:947606;Name=NP_414825.1;gbkey=CDS;gene=ecpC;locus_tag=b0291;orig_transcript_id=gnl|b0291|mrna.b0291;product=putative fimbrial usher protein EcpC;protein_id=NP_414825.1;transl_table=11	nonsyn	-
S2	NC_000913.3	315161	T	C	Genic	+	TTT>CTT	F>L	ID=cds-gnl|b0297|CDS371;Parent=gene-b0297;Dbxref=UniProtKB/Swiss-Prot:P36943,ASAP:ABE-0001025,ECOCYC:EG12161,EcoGene:EG12161,GeneID:944957;gbkey=CDS;gene=eaeH;locus_tag=b0297;orig_protein_id=gnl|b0297|CDS371;orig_transcript_id=gnl|b0297|mrna.CDS371;product=putative porin domain-containing protein EaeH;transl_table=11	nonsyn	3t
S2	NC_000913.3	321565	A	G	IG						3a
S2	NC_000913.3	323072	C	T	Genic	+	GCC>GCT	A>A	ID=cds-NP_414841.1;Parent=gene-b0307;Dbxref=UniProtKB/Swiss-Prot:P77536,Genbank:NP_414841.1,ASAP:ABE-0001060,ECOCYC:G6177,EcoGene:EG13583,GeneID:944980;Name=NP_414841.1;gbkey=CDS;gene=ykgF;locus_tag=b0307;orig_transcript_id=gnl|b0307|mrna.b0307;product=putative amino acid dehydrogenase with NAD(P)-binding domain and ferridoxin-like domain;protein_id=NP_414841.1;transl_table=11	syn	5c
S2	NC_000913.3	323123	C	T	Genic	+	GCC>GCT	A>A	ID=cds-NP_414841.1;Parent=gene-b0307;Dbxref=UniProtKB/Swiss-Prot:P77536,Genbank:NP_414841.1,ASAP:ABE-0001060,ECOCYC:G6177,EcoGene:EG13583,GeneID:944980;Name=NP_414841.1;gbkey=CDS;gene=ykgF;locus_tag=b0307;orig_transcript_id=gnl|b0307|mrna.b0307;product=putative amino acid dehydrogenase with NAD(P)-binding domain and ferridoxin-like domain;protein_id=NP_414841.1;transl_table=11	syn	-
S2	NC_000913.3	323999	T	C	Genic	+	CTG>CCG	L>P	ID=cds-NP_414842.4;Parent=gene-b0308;Dbxref=UniProtKB/Swiss-Prot:P77433,Genbank:NP_414842.4,ASAP:ABE-0001062,ECOCYC:G6178,EcoGene:EG13584,GeneID:945906;Name=NP_414842.4;gbkey=CDS;gene=ykgG;locus_tag=b0308;orig_transcript_id=gnl|b0308|mrna.b0308;product=DUF162 domain-containing lactate utilization protein YkgG;protein_id=NP_414842.4;transl_table=11	nonsyn	3g
S2	NC_000913.3	326326	A	G	Genic	-	TGC>CGC	C>R	ID=cds-NP_414845.1;Parent=gene-b0311;Dbxref=UniProtKB/Swiss-Prot:P17444,Genbank:NP_414845.1,ASAP:ABE-0001070,ECOCYC:EG10109,EcoGene:EG10109,GeneID:945716;Name=NP_414845.1;gbkey=CDS;gene=betA;locus_tag=b0311;orig_transcript_id=gnl|b0311|mrna.b0311;product=choline dehydrogenase;protein_id=NP_414845.1;transl_table=11	nonsyn	-
S2	NC_000913.3	326912	A	G	Genic	-	GGT>GGC	G>G	ID=cds-NP_414845.1;Parent=gene-b0311;Dbxref=UniProtKB/Swiss-Prot:P17444,Genbank:NP_414845.1,ASAP:ABE-0001070,ECOCYC:EG10109,EcoGene:EG10109,GeneID:945716;Name=NP_414845.1;gbkey=CDS;gene=betA;locus_tag=b0311;orig_transcript_id=gnl|b0311|mrna.b0311;product=choline dehydrogenase;protein_id=NP_414845.1;transl_table=11	syn	-
S2	NC_000913.3	332618	A	G	Genic	+	TAC>TGC	Y>C	ID=cds-NP_414849.1;Parent=gene-b0315;Dbxref=UniProtKB/Swiss-Prot:P21514,Genbank:NP_414849.1,ASAP:ABE-0001086,ECOCYC:EG11236,EcoGene:EG11236,GeneID:947459;Name=NP_414849.1;gbkey=CDS;gene=pdeL;locus_tag=b0315;orig_transcript_id=gnl|b0315|mrna.b0315;product=DNA-binding transcriptional activator/c-di-GMP phosphodiesterase PdeL;protein_id=NP_414849.1;transl_table=11	nonsyn	-
S2	NC_000913.3	336356	T	C	Genic	+	CAT>CAC	H>H	ID=cds-NP_414853.1;Parent=gene-b0319;Dbxref=UniProtKB/Swiss-Prot:P77297,Genbank:NP_414853.1,ASAP:ABE-0001097,ECOCYC:G6184,EcoGene:EG13589,GeneID:947134;Name=NP_414853.1;gbkey=CDS;gene=yahE;locus_tag=b0319;orig_transcript_id=gnl|b0319|mrna.b0319;product=DUF2877 domain-containing protein YahE;protein_id=NP_414853.1;transl_table=11	syn	-
S2	NC_000913.3	339069	A	G	Genic	+	ACG>GCG	T>A	ID=cds-NP_414855.1;Parent=gene-b0321;Dbxref=UniProtKB/Swiss-Prot:P77221,Genbank:NP_414855.1,ASAP:ABE-0001101,ECOCYC:G6186,EcoGene:EG13591,GeneID:945379;Name=NP_414855.1;gbkey=CDS;gene=yahG;locus_tag=b0321;orig_transcript_id=gnl|b0321|mrna.b0321;product=DUF1116 domain-containing protein YahG;protein_id=NP_414855.1;transl_table=11	nonsyn	-
S2	NC_000913.3	346670	G	A	Genic	+	GAT>AAT	D>N	ID=cds-NP_414863.1;Parent=gene-b0329;Dbxref=UniProtKB/Swiss-Prot:P75694,Genbank:NP_414863.1,ASAP:ABE-0001130,ECOCYC:G6194,EcoGene:EG13599,GeneID:944985;Name=NP_414863.1;gbkey=CDS;gene=yahO;locus_tag=b0329;orig_transcript_id=gnl|b0329|mrna.b0329;product=DUF1471 domain-containing protein YahO;protein_id=NP_414863.1;transl_table=11	nonsyn	-
S2	NC_000913.3	350972	T	C	Genic	+	TTC>CTC	F>L	ID=cds-NP_414867.1;Parent=gene-b0333;Dbxref=UniProtKB/Swiss-Prot:P31660,Genbank:NP_414867.1,ASAP:ABE-0001148,ECOCYC:G6198,EcoGene:EG11756,GeneID:947528;Name=NP_414867.1;gbkey=CDS;gene=prpC;locus_tag=b0333;orig_transcript_id=gnl|b0333|mrna.b0333;product=2-methylcitrate synthase;protein_id=NP_414867.1;transl_table=11	nonsyn	-
S2	NC_000913.3	353389	G	A	Genic	+	TGG>TGA	W>Sec/*	ID=cds-NP_414869.1;Parent=gene-b0335;Dbxref=UniProtKB/Swiss-Prot:P77495,Genbank:NP_414869.1,ASAP:ABE-0001154,ECOCYC:G6200,EcoGene:EG13604,GeneID:946891;Name=NP_414869.1;gbkey=CDS;gene=prpE;locus_tag=b0335;orig_transcript_id=gnl|b0335|mrna.b0335;product=propionyl-CoA synthetase;protein_id=NP_414869.1;transl_table=11	nonsyn	-
S2	NC_000913.3	355341	C	T	Genic	+	ACC>ACT	T>T	ID=cds-NP_414870.1;Parent=gene-b0336;Dbxref=UniProtKB/Swiss-Prot:P0AA82,Genbank:NP_414870.1,ASAP:ABE-0001159,ECOCYC:EG11327,EcoGene:EG11327,GeneID:944994;Name=NP_414870.1;gbkey=CDS;gene=codB;locus_tag=b0336;orig_transcript_id=gnl|b0336|mrna.b0336;product=cytosine transporter;protein_id=NP_414870.1;transl_table=11	syn	-
S2	NC_000913.3	357394	A	G	Genic	+	ACA>ACG	T>T	ID=cds-NP_414871.1;Parent=gene-b0337;Dbxref=UniProtKB/Swiss-Prot:P25524,Genbank:NP_414871.1,ASAP:ABE-0001161,ECOCYC:EG11326,EcoGene:EG11326,GeneID:944996;Name=NP_414871.1;gbkey=CDS;gene=codA;locus_tag=b0337;orig_transcript_id=gnl|b0337|mrna.b0337;product=cytosine/isoguanine deaminase;protein_id=NP_414871.1;transl_table=11	syn	3ca
S2	NC_000913.3	373157	C	T	Genic	+	AGC>AGT	S>S	ID=cds-NP_414885.1;Parent=gene-b0351;Dbxref=UniProtKB/Swiss-Prot:P77580,Genbank:NP_414885.1,ASAP:ABE-0001207,ECOCYC:M014,EcoGene:EG13625,GeneID:945008;Name=NP_414885.1;gbkey=CDS;gene=mhpF;locus_tag=b0351;orig_transcript_id=gnl|b0351|mrna.b0351;product=acetaldehyde dehydrogenase (acylating);protein_id=NP_414885.1;transl_table=11	syn	-
S2	NC_000913.3	400815	C	T	Genic	-	GAC>AAC	D>N	ID=cds-NP_414915.1;Parent=gene-b0381;Dbxref=UniProtKB/Swiss-Prot:P0A6J8,Genbank:NP_414915.1,ASAP:ABE-0001309,ECOCYC:EG10213,EcoGene:EG10213,GeneID:945313;Name=NP_414915.1;gbkey=CDS;gene=ddlA;locus_tag=b0381;orig_transcript_id=gnl|b0381|mrna.b0381;product=D-alanine--D-alanine ligase A;protein_id=NP_414915.1;transl_table=11	nonsyn	-
S2	NC_000913.3	413458	G	A	Genic	-	CAG>TAG	Q>*	ID=cds-NP_414931.1;Parent=gene-b0397;Dbxref=UniProtKB/Swiss-Prot:P13458,Genbank:NP_414931.1,ASAP:ABE-0001381,ECOCYC:EG10927,EcoGene:EG10927,GeneID:949076;Name=NP_414931.1;gbkey=CDS;gene=sbcC;locus_tag=b0397;orig_transcript_id=gnl|b0397|mrna.b0397;product=ATP dependent%2C structure specific DNA nuclease - SbcC subunit;protein_id=NP_414931.1;transl_table=11	nonsyn	-
S2	NC_000913.3	422617	C	T	Genic	+	CGC>TGC	R>C	ID=cds-NP_414937.2;Parent=gene-b0403;Dbxref=UniProtKB/Swiss-Prot:P21517,Genbank:NP_414937.2,ASAP:ABE-0001402,ECOCYC:EG10565,EcoGene:EG10565,GeneID:949131;Name=NP_414937.2;gbkey=CDS;gene=malZ;locus_tag=b0403;orig_transcript_id=gnl|b0403|mrna.b0403;product=maltodextrin glucosidase;protein_id=NP_414937.2;transl_table=11	nonsyn	-
S2	NC_000913.3	430263	T	C	Genic	+	GGT>GGC	G>G	ID=cds-NP_414943.1;Parent=gene-b0409;Dbxref=UniProtKB/Swiss-Prot:P0AG93,Genbank:NP_414943.1,ASAP:ABE-0001419,ECOCYC:EG10940,EcoGene:EG10940,GeneID:949120;Name=NP_414943.1;gbkey=CDS;gene=secF;locus_tag=b0409;orig_transcript_id=gnl|b0409|mrna.b0409;product=Sec translocon accessory complex subunit SecF;protein_id=NP_414943.1;transl_table=11	syn	-
S2	NC_000913.3	433009	G	A	Genic	+	TGC>TAC	C>Y	ID=cds-NP_414947.1;Parent=gene-b0413;Dbxref=UniProtKB/Swiss-Prot:P0A8D0,Genbank:NP_414947.1,ASAP:ABE-0001437,ECOCYC:EG11320,EcoGene:EG11320,GeneID:947437;Name=NP_414947.1;gbkey=CDS;gene=nrdR;locus_tag=b0413;orig_transcript_id=gnl|b0413|mrna.b0413;product=NrdR transcriptional repressor;protein_id=NP_414947.1;transl_table=11	nonsyn	3c
S2	NC_000913.3	437535	A	G	Genic	-	TGT>CGT	C>R	ID=cds-NP_414953.2;Parent=gene-b0419;Dbxref=UniProtKB/Swiss-Prot:P77735,Genbank:NP_414953.2,ASAP:ABE-0001457,ECOCYC:G6236,EcoGene:EG13611,GeneID:946903;Name=NP_414953.2;gbkey=CDS;gene=yajO;locus_tag=b0419;orig_transcript_id=gnl|b0419|mrna.b0419;product=1-deoxyxylulose-5-phosphate synthase YajO;protein_id=NP_414953.2;transl_table=11	nonsyn	-
S2	NC_000913.3	452443	A	G	Genic	-	GTC>GCC	V>A	ID=cds-NP_414967.1;Parent=gene-b0433;Dbxref=UniProtKB/Swiss-Prot:P0AE16,Genbank:NP_414967.1,ASAP:ABE-0001501,ECOCYC:EG12183,EcoGene:EG12183,GeneID:946438;Name=NP_414967.1;gbkey=CDS;gene=ampG;locus_tag=b0433;orig_transcript_id=gnl|b0433|mrna.b0433;product=muropeptide:H(+) symporter;protein_id=NP_414967.1;transl_table=11	nonsyn	-
S2	NC_000913.3	456746	A	G	Genic	+	ACC>GCC	T>A	ID=cds-NP_414971.1;Parent=gene-b0437;Dbxref=UniProtKB/Swiss-Prot:P0A6G7,Genbank:NP_414971.1,ASAP:ABE-0001515,ECOCYC:EG10158,EcoGene:EG10158,GeneID:945082;Name=NP_414971.1;gbkey=CDS;gene=clpP;locus_tag=b0437;orig_transcript_id=gnl|b0437|mrna.b0437;product=ATP-dependent Clp protease proteolytic subunit;protein_id=NP_414971.1;transl_table=11	nonsyn	-
S2	NC_000913.3	460413	A	G	Genic	+	AAG>AGG	K>R	ID=cds-NP_414973.1;Parent=gene-b0439;Dbxref=UniProtKB/Swiss-Prot:P0A9M0,Genbank:NP_414973.1,ASAP:ABE-0001521,ECOCYC:EG10542,EcoGene:EG10542,GeneID:945085;Name=NP_414973.1;gbkey=CDS;gene=lon;locus_tag=b0439;orig_transcript_id=gnl|b0439|mrna.b0439;product=Lon protease;protein_id=NP_414973.1;transl_table=11	nonsyn	-
S2	NC_000913.3	460619	T	C	Genic	+	TAT>CAT	Y>H	ID=cds-NP_414973.1;Parent=gene-b0439;Dbxref=UniProtKB/Swiss-Prot:P0A9M0,Genbank:NP_414973.1,ASAP:ABE-0001521,ECOCYC:EG10542,EcoGene:EG10542,GeneID:945085;Name=NP_414973.1;gbkey=CDS;gene=lon;locus_tag=b0439;orig_transcript_id=gnl|b0439|mrna.b0439;product=Lon protease;protein_id=NP_414973.1;transl_table=11	nonsyn	-
S2	NC_000913.3	471541	C	T	Genic	+	ACC>ACT	T>T	ID=cds-NP_414983.1;Parent=gene-b0449;Dbxref=UniProtKB/Swiss-Prot:P0AAG5,Genbank:NP_414983.1,ASAP:ABE-0001557,ECOCYC:EG11622,EcoGene:EG14374,GeneID:945088;Name=NP_414983.1;gbkey=CDS;gene=mdlB;locus_tag=b0449;orig_transcript_id=gnl|b0449|mrna.b0449;product=ABC transporter family protein MdlB;protein_id=NP_414983.1;transl_table=11	syn	-
S2	NC_000913.3	473251	T	C	Genic	+	TTC>CTC	F>L	ID=cds-NP_414985.1;Parent=gene-b0451;Dbxref=UniProtKB/Swiss-Prot:P69681,Genbank:NP_414985.1,ASAP:ABE-0001564,ECOCYC:EG11821,EcoGene:EG11821,GeneID:945084;Name=NP_414985.1;gbkey=CDS;gene=amtB;locus_tag=b0451;orig_transcript_id=gnl|b0451|mrna.b0451;product=ammonia/ammonium transporter;protein_id=NP_414985.1;transl_table=11	nonsyn	-
S2	NC_000913.3	473374	A	G	Genic	+	ATA>GTA	I>V	ID=cds-NP_414985.1;Parent=gene-b0451;Dbxref=UniProtKB/Swiss-Prot:P69681,Genbank:NP_414985.1,ASAP:ABE-0001564,ECOCYC:EG11821,EcoGene:EG11821,GeneID:945084;Name=NP_414985.1;gbkey=CDS;gene=amtB;locus_tag=b0451;orig_transcript_id=gnl|b0451|mrna.b0451;product=ammonia/ammonium transporter;protein_id=NP_414985.1;transl_table=11	nonsyn	-
S2	NC_000913.3	473735	T	C	Genic	+	GTG>GCG	V>A	ID=cds-NP_414985.1;Parent=gene-b0451;Dbxref=UniProtKB/Swiss-Prot:P69681,Genbank:NP_414985.1,ASAP:ABE-0001564,ECOCYC:EG11821,EcoGene:EG11821,GeneID:945084;Name=NP_414985.1;gbkey=CDS;gene=amtB;locus_tag=b0451;orig_transcript_id=gnl|b0451|mrna.b0451;product=ammonia/ammonium transporter;protein_id=NP_414985.1;transl_table=11	nonsyn	-
S2	NC_000913.3	482008	A	G	Genic	-	GTG>GCG	V>A	ID=cds-NP_414995.1;Parent=gene-b0462;Dbxref=UniProtKB/Swiss-Prot:P31224,Genbank:NP_414995.1,ASAP:ABE-0001601,ECOCYC:EG11704,EcoGene:EG11704,GeneID:945108;Name=NP_414995.1;gbkey=CDS;gene=acrB;locus_tag=b0462;orig_transcript_id=gnl|b0462|mrna.b0462;product=multidrug efflux pump RND permease AcrB;protein_id=NP_414995.1;transl_table=11	nonsyn	-
S2	NC_000913.3	486913	C	T	Genic	+	AGC>AGT	S>S	ID=cds-NP_414998.1;Parent=gene-b0465;Dbxref=UniProtKB/Swiss-Prot:P77338,Genbank:NP_414998.1,ASAP:ABE-0001613,ECOCYC:G6255,EcoGene:EG14240,GeneID:945132;Name=NP_414998.1;gbkey=CDS;gene=mscK;locus_tag=b0465;orig_transcript_id=gnl|b0465|mrna.b0465;product=potassium dependent%2C small conductance mechanosensitive channel;protein_id=NP_414998.1;transl_table=11	syn	-
S2	NC_000913.3	495173	C	T	Genic	+	CAC>CAT	H>H	ID=cds-NP_415006.1;Parent=gene-b0473;Dbxref=UniProtKB/Swiss-Prot:P0A6Z3,Genbank:NP_415006.1,ASAP:ABE-0001642,ECOCYC:EG10461,EcoGene:EG10461,GeneID:945099;Name=NP_415006.1;gbkey=CDS;gene=htpG;locus_tag=b0473;orig_transcript_id=gnl|b0473|mrna.b0473;product=chaperone protein HtpG;protein_id=NP_415006.1;transl_table=11	syn	-
S2	NC_000913.3	495244	C	T	Genic	+	GCG>GTG	A>V	ID=cds-NP_415006.1;Parent=gene-b0473;Dbxref=UniProtKB/Swiss-Prot:P0A6Z3,Genbank:NP_415006.1,ASAP:ABE-0001642,ECOCYC:EG10461,EcoGene:EG10461,GeneID:945099;Name=NP_415006.1;gbkey=CDS;gene=htpG;locus_tag=b0473;orig_transcript_id=gnl|b0473|mrna.b0473;product=chaperone protein HtpG;protein_id=NP_415006.1;transl_table=11	nonsyn	-
S2	NC_000913.3	509842	C	T	Genic	-	CGC>CAC	R>H	ID=cds-NP_415017.1;Parent=gene-b0484;Dbxref=UniProtKB/Swiss-Prot:Q59385,Genbank:NP_415017.1,ASAP:ABE-0001681,ECOCYC:G6260,EcoGene:EG13246,GeneID:946106;Name=NP_415017.1;gbkey=CDS;gene=copA;locus_tag=b0484;orig_transcript_id=gnl|b0484|mrna.b0484;product=Cu(+) exporting P-type ATPase;protein_id=NP_415017.1;transl_table=11	nonsyn	-
S2	NC_000913.3	513551	A	G	Genic	+	ACC>GCC	T>A	ID=cds-NP_415019.1;Parent=gene-b0486;Dbxref=UniProtKB/Swiss-Prot:P77400,Genbank:NP_415019.1,ASAP:ABE-0001690,ECOCYC:G6262,EcoGene:EG13248,GeneID:945363;Name=NP_415019.1;gbkey=CDS;gene=ybaT;locus_tag=b0486;orig_transcript_id=gnl|b0486|mrna.b0486;product=putative transporter YbaT;protein_id=NP_415019.1;transl_table=11	nonsyn	-
S2	NC_000913.3	513887	A	G	IG						-
S2	NC_000913.3	518369	G	A	Genic	-	CGC>TGC	R>C	ID=cds-NP_415026.1;Parent=gene-b0493;Dbxref=UniProtKB/Swiss-Prot:P0AFP4,Genbank:NP_415026.1,ASAP:ABE-0001709,ECOCYC:G6269,EcoGene:EG13262,GeneID:945337;Name=NP_415026.1;gbkey=CDS;gene=ybbO;locus_tag=b0493;orig_transcript_id=gnl|b0493|mrna.b0493;product=NADP(+)-dependent aldehyde reductase;protein_id=NP_415026.1;transl_table=11	nonsyn	4c
S2	NC_000913.3	518848	C	T	Genic	-	GGC>GAC	G>D	ID=cds-NP_415026.1;Parent=gene-b0493;Dbxref=UniProtKB/Swiss-Prot:P0AFP4,Genbank:NP_415026.1,ASAP:ABE-0001709,ECOCYC:G6269,EcoGene:EG13262,GeneID:945337;Name=NP_415026.1;gbkey=CDS;gene=ybbO;locus_tag=b0493;orig_transcript_id=gnl|b0493|mrna.b0493;product=NADP(+)-dependent aldehyde reductase;protein_id=NP_415026.1;transl_table=11	nonsyn	-
S2	NC_000913.3	521474	A	G	Genic	+	CTA>CTG	L>L	ID=cds-NP_415029.1;Parent=gene-b0496;Dbxref=UniProtKB/Swiss-Prot:P77504,Genbank:NP_415029.1,ASAP:ABE-0001720,ECOCYC:G6270,EcoGene:EG13263,GeneID:945118;Name=NP_415029.1;gbkey=CDS;gene=ybbP;locus_tag=b0496;orig_transcript_id=gnl|b0496|mrna.b0496;product=putative ABC transporter membrane subunit YbbP;protein_id=NP_415029.1;transl_table=11	syn	-
S2	NC_000913.3	533134	T	C	Genic	+	TCG>CCG	S>P	ID=cds-NP_415039.1;Parent=gene-b0506;Dbxref=UniProtKB/Swiss-Prot:P0ACN4,Genbank:NP_415039.1,ASAP:ABE-0001750,ECOCYC:G6276,EcoGene:EG13616,GeneID:945333;Name=NP_415039.1;gbkey=CDS;gene=allR;locus_tag=b0506;orig_transcript_id=gnl|b0506|mrna.b0506;product=DNA-binding transcriptional repressor AllR;protein_id=NP_415039.1;transl_table=11	nonsyn	-
S2	NC_000913.3	533996	A	G	Genic	+	GGA>GGG	G>G	ID=cds-NP_415040.1;Parent=gene-b0507;Dbxref=UniProtKB/Swiss-Prot:P0AEP7,Genbank:NP_415040.1,ASAP:ABE-0001754,ECOCYC:EG11583,EcoGene:EG11583,GeneID:945394;Name=NP_415040.1;gbkey=CDS;gene=gcl;locus_tag=b0507;orig_transcript_id=gnl|b0507|mrna.b0507;product=glyoxylate carboligase;protein_id=NP_415040.1;transl_table=11	syn	-
S2	NC_000913.3	541251	C	T	Genic	+	TTC>TTT	F>F	ID=cds-NP_415046.4;Parent=gene-b0513;Dbxref=UniProtKB/Swiss-Prot:P77328,Genbank:NP_415046.4,ASAP:ABE-0001771,ECOCYC:G6282,EcoGene:EG13620,GeneID:945131;Name=NP_415046.4;gbkey=CDS;gene=ybbY;locus_tag=b0513;orig_transcript_id=gnl|b0513|mrna.b0513;product=putative purine transporter;protein_id=NP_415046.4;transl_table=11	syn	3c
S2	NC_000913.3	542330	C	T	Genic	+	GCG>GTG	A>V	ID=cds-NP_415047.1;Parent=gene-b0514;Dbxref=UniProtKB/Swiss-Prot:P77364,Genbank:NP_415047.1,ASAP:ABE-0001773,ECOCYC:G6283,EcoGene:EG13621,GeneID:945129;Name=NP_415047.1;gbkey=CDS;gene=glxK;locus_tag=b0514;orig_transcript_id=gnl|b0514|mrna.b0514;product=glycerate 2-kinase 2;protein_id=NP_415047.1;transl_table=11	nonsyn	-
S2	NC_000913.3	549419	A	G	Genic	+	AGC>GGC	S>G	ID=cds-YP_009029994.1;Parent=gene-b4572;Dbxref=UniProtKB/Swiss-Prot:P77129,Genbank:YP_009029994.1,ASAP:ABE-0285105,ECOCYC:G6288,EcoGene:EG13398,GeneID:4056025;Name=YP_009029994.1;gbkey=CDS;gene=ylbE;locus_tag=b4572;orig_transcript_id=gnl|b4572|mrna.b4572;product=DUF1116 domain-containing protein YlbE;protein_id=YP_009029994.1;transl_table=11	nonsyn	-
S2	NC_000913.3	553437	C	T	Genic	-	TCG>TCA	S>S	ID=cds-NP_415057.1;Parent=gene-b0524;Dbxref=UniProtKB/Swiss-Prot:P43341,Genbank:NP_415057.1,ASAP:ABE-0001804,ECOCYC:EG12666,EcoGene:EG12666,GeneID:949053;Name=NP_415057.1;gbkey=CDS;gene=lpxH;locus_tag=b0524;orig_transcript_id=gnl|b0524|mrna.b0524;product=UDP-2%2C3-diacylglucosamine diphosphatase;protein_id=NP_415057.1;transl_table=11	syn	-
S2	NC_000913.3	580240	A	G	sequence_feature	+	-	-	ID=id-NC_000913.3:564755..586056;Note=cryptic prophage DLP12;gbkey=misc_feature	-	-
S2	NC_000913.3	613609	A	G	Genic	+	GGA>GGG	G>G	ID=cds-NP_415117.2;Parent=gene-b0585;Dbxref=UniProtKB/Swiss-Prot:P13039,Genbank:NP_415117.2,ASAP:ABE-0002019,ECOCYC:EG10299,EcoGene:EG10299,GeneID:945181;Name=NP_415117.2;gbkey=CDS;gene=fes;locus_tag=b0585;orig_transcript_id=gnl|b0585|mrna.b0585;product=enterochelin esterase;protein_id=NP_415117.2;transl_table=11	syn	-
S2	NC_000913.3	620711	C	T	Genic	-	GCC>ACC	A>T	ID=cds-NP_415121.1;Parent=gene-b0589;Dbxref=UniProtKB/Swiss-Prot:P23877,Genbank:NP_415121.1,ASAP:ABE-0002027,ECOCYC:EG10298,EcoGene:EG10298,GeneID:945209;Name=NP_415121.1;gbkey=CDS;gene=fepG;locus_tag=b0589;orig_transcript_id=gnl|b0589|mrna.b0589;product=ferric enterobactin ABC transporter membrane subunit FepG;protein_id=NP_415121.1;transl_table=11	nonsyn	-
S2	NC_000913.3	637753	C	T	IG						-
S2	NC_000913.3	640499	C	T	Genic	+	ATC>ATT	I>I	ID=cds-NP_415139.2;Parent=gene-b0606;Dbxref=UniProtKB/Swiss-Prot:P35340,Genbank:NP_415139.2,ASAP:ABE-0002093,ECOCYC:EG11385,EcoGene:EG11385,GeneID:947540;Name=NP_415139.2;gbkey=CDS;gene=ahpF;locus_tag=b0606;orig_transcript_id=gnl|b0606|mrna.b0606;product=alkyl hydroperoxide reductase%2C AhpF component;protein_id=NP_415139.2;transl_table=11	syn	-
S2	NC_000913.3	646917	T	C	Genic	-	TAC>TGC	Y>C	ID=cds-NP_415146.1;Parent=gene-b0613;Dbxref=UniProtKB/Swiss-Prot:P77231,Genbank:NP_415146.1,ASAP:ABE-0002114,ECOCYC:G6339,EcoGene:EG13539,GeneID:946395;Name=NP_415146.1;gbkey=CDS;gene=citG;locus_tag=b0613;orig_transcript_id=gnl|b0613|mrna.b0613;product=triphosphoribosyl-dephospho-CoA synthase;protein_id=NP_415146.1;transl_table=11	nonsyn	-
S2	NC_000913.3	651291	T	C	Genic	-	TAT>TGT	Y>C	ID=cds-NP_415151.4;Parent=gene-b0618;Dbxref=UniProtKB/Swiss-Prot:P77390,Genbank:NP_415151.4,ASAP:ABE-0002126,ECOCYC:G6344,EcoGene:EG13645,GeneID:945231;Name=NP_415151.4;gbkey=CDS;gene=citC;locus_tag=b0618;orig_transcript_id=gnl|b0618|mrna.b0618;product=citrate lyase synthetase;protein_id=NP_415151.4;transl_table=11	nonsyn	-
S2	NC_000913.3	655012	G	A	Genic	-	GCC>GCT	A>A	ID=cds-NP_415154.1;Parent=gene-b0621;Dbxref=UniProtKB/Swiss-Prot:P0ABP3,Genbank:NP_415154.1,ASAP:ABE-0002133,ECOCYC:G6347,EcoGene:EG13545,GeneID:945000;Name=NP_415154.1;gbkey=CDS;gene=dcuC;locus_tag=b0621;orig_transcript_id=gnl|b0621|mrna.b0621;product=anaerobic C4-dicarboxylate transporter DcuC;protein_id=NP_415154.1;transl_table=11	syn	-
S2	NC_000913.3	655635	A	G	Genic	-	TAT>CAT	Y>H	ID=cds-NP_415154.1;Parent=gene-b0621;Dbxref=UniProtKB/Swiss-Prot:P0ABP3,Genbank:NP_415154.1,ASAP:ABE-0002133,ECOCYC:G6347,EcoGene:EG13545,GeneID:945000;Name=NP_415154.1;gbkey=CDS;gene=dcuC;locus_tag=b0621;orig_transcript_id=gnl|b0621|mrna.b0621;product=anaerobic C4-dicarboxylate transporter DcuC;protein_id=NP_415154.1;transl_table=11	nonsyn	-
S2	NC_000913.3	661643	G	A	Genic	-	ACC>ACT	T>T	ID=cds-NP_415163.2;Parent=gene-b0630;Dbxref=UniProtKB/Swiss-Prot:P60720,Genbank:NP_415163.2,ASAP:ABE-0002160,ECOCYC:EG11591,EcoGene:EG11591,GeneID:945217;Name=NP_415163.2;gbkey=CDS;gene=lipB;locus_tag=b0630;orig_transcript_id=gnl|b0630|mrna.b0630;product=lipoyl(octanoyl) transferase;protein_id=NP_415163.2;transl_table=11	syn	-
S2	NC_000913.3	669332	G	A	Genic	-	GTC>GTT	V>V	ID=cds-NP_415171.1;Parent=gene-b0638;Dbxref=UniProtKB/Swiss-Prot:P52086,Genbank:NP_415171.1,ASAP:ABE-0002185,ECOCYC:G6349,EcoGene:EG13240,GeneID:945246;Name=NP_415171.1;gbkey=CDS;gene=cobC;locus_tag=b0638;orig_transcript_id=gnl|b0638|mrna.b0638;product=putative adenosylcobalamin phosphatase/alpha-ribazole phosphatase;protein_id=NP_415171.1;transl_table=11	syn	-
S2	NC_000913.3	672054	C	T	Genic	-	GGG>AGG	G>R	ID=cds-NP_415174.1;Parent=gene-b0641;Dbxref=UniProtKB/Swiss-Prot:P0ADC1,Genbank:NP_415174.1,ASAP:ABE-0002194,ECOCYC:EG10855,EcoGene:EG10855,GeneID:946257;Name=NP_415174.1;gbkey=CDS;gene=lptE;locus_tag=b0641;orig_transcript_id=gnl|b0641|mrna.b0641;product=lipopolysaccharide assembly protein LptE;protein_id=NP_415174.1;transl_table=11	nonsyn	-
S2	NC_000913.3	672059	G	A	Genic	-	CCG>CTG	P>L	ID=cds-NP_415174.1;Parent=gene-b0641;Dbxref=UniProtKB/Swiss-Prot:P0ADC1,Genbank:NP_415174.1,ASAP:ABE-0002194,ECOCYC:EG10855,EcoGene:EG10855,GeneID:946257;Name=NP_415174.1;gbkey=CDS;gene=lptE;locus_tag=b0641;orig_transcript_id=gnl|b0641|mrna.b0641;product=lipopolysaccharide assembly protein LptE;protein_id=NP_415174.1;transl_table=11	nonsyn	-
S2	NC_000913.3	674220	G	A	Genic	-	ATC>ATT	I>I	ID=cds-NP_415175.1;Parent=gene-b0642;Dbxref=UniProtKB/Swiss-Prot:P07813,Genbank:NP_415175.1,ASAP:ABE-0002196,ECOCYC:EG10532,EcoGene:EG10532,GeneID:947497;Name=NP_415175.1;gbkey=CDS;gene=leuS;locus_tag=b0642;orig_transcript_id=gnl|b0642|mrna.b0642;product=leucine--tRNA ligase;protein_id=NP_415175.1;transl_table=11	syn	-
S2	NC_000913.3	678374	A	G	Genic	+	AAA>AAG	K>K	ID=cds-NP_415179.1;Parent=gene-b0646;Dbxref=UniProtKB/Swiss-Prot:P77381,Genbank:NP_415179.1,ASAP:ABE-0002210,ECOCYC:G6353,EcoGene:EG13649,GeneID:945245;Name=NP_415179.1;gbkey=CDS;gene=djlB;locus_tag=b0646;orig_transcript_id=gnl|b0646|mrna.b0646;product=putative chaperone;protein_id=NP_415179.1;transl_table=11	syn	-
S2	NC_000913.3	690743	A	G	Genic	-	TTG>CTG	L>L	ID=cds-NP_415190.1;Parent=gene-b0657;Dbxref=UniProtKB/Swiss-Prot:P23930,Genbank:NP_415190.1,ASAP:ABE-0002250,ECOCYC:EG10168,EcoGene:EG10168,GeneID:946201;Name=NP_415190.1;gbkey=CDS;gene=lnt;locus_tag=b0657;orig_transcript_id=gnl|b0657|mrna.b0657;product=apolipoprotein N-acyltransferase;protein_id=NP_415190.1;transl_table=11	syn	-
S2	NC_000913.3	696361	T	C	repeat_region	-	-	-	ID=id-NC_000913.3:696343..696378;Note=REP60b;gbkey=repeat_region;rpt_type=other	-	-
S2	NC_000913.3	704778	C	T	Genic	+	CCG>TCG	P>S	ID=cds-NP_415205.1;Parent=gene-b0679;Dbxref=UniProtKB/Swiss-Prot:P09323,Genbank:NP_415205.1,ASAP:ABE-0002312,ECOCYC:EG10635,EcoGene:EG10635,GeneID:945292;Name=NP_415205.1;gbkey=CDS;gene=nagE;locus_tag=b0679;orig_transcript_id=gnl|b0679|mrna.b0679;product=N-acetylglucosamine specific PTS enzyme IIABC component;protein_id=NP_415205.1;transl_table=11	nonsyn	-
S2	NC_000913.3	718547	A	G	Genic	-	GGT>GGC	G>G	ID=cds-NP_415220.1;Parent=gene-b0693;Dbxref=UniProtKB/Swiss-Prot:P24169,Genbank:NP_415220.1,ASAP:ABE-0002362,ECOCYC:EG10964,EcoGene:EG10964,GeneID:945297;Name=NP_415220.1;gbkey=CDS;gene=speF;locus_tag=b0693;orig_transcript_id=gnl|b0693|mrna.b0693;product=ornithine decarboxylase%2C degradative;protein_id=NP_415220.1;transl_table=11	syn	-
S2	NC_000913.3	722457	T	C	Genic	-	CAG>CGG	Q>R	ID=cds-NP_415223.1;Parent=gene-b0695;Dbxref=UniProtKB/Swiss-Prot:P21865,Genbank:NP_415223.1,ASAP:ABE-0002368,ECOCYC:EG10516,EcoGene:EG10516,GeneID:946744;Name=NP_415223.1;gbkey=CDS;gene=kdpD;locus_tag=b0695;orig_transcript_id=gnl|b0695|mrna.b0695;product=sensory histidine kinase KdpD;protein_id=NP_415223.1;transl_table=11	nonsyn	-
S2	NC_000913.3	723077	C	T	Genic	-	TGG>TGA	W>Sec/*	ID=cds-NP_415223.1;Parent=gene-b0695;Dbxref=UniProtKB/Swiss-Prot:P21865,Genbank:NP_415223.1,ASAP:ABE-0002368,ECOCYC:EG10516,EcoGene:EG10516,GeneID:946744;Name=NP_415223.1;gbkey=CDS;gene=kdpD;locus_tag=b0695;orig_transcript_id=gnl|b0695|mrna.b0695;product=sensory histidine kinase KdpD;protein_id=NP_415223.1;transl_table=11	nonsyn	-
S2	NC_000913.3	740457	G	A	Genic	+	TGG>TGA	W>Sec/*	ID=cds-NP_415236.1;Parent=gene-b0708;Dbxref=UniProtKB/Swiss-Prot:P00914,Genbank:NP_415236.1,ASAP:ABE-0002417,ECOCYC:EG10736,EcoGene:EG10736,GeneID:947005;Name=NP_415236.1;gbkey=CDS;gene=phr;locus_tag=b0708;orig_transcript_id=gnl|b0708|mrna.b0708;product=deoxyribodipyrimidine photolyase (photoreactivation);protein_id=NP_415236.1;transl_table=11	nonsyn	-
S2	NC_000913.3	746994	A	G	Genic	-	CTA>CCA	L>P	ID=cds-NP_415243.4;Parent=gene-b0715;Dbxref=UniProtKB/Swiss-Prot:P75747,Genbank:NP_415243.4,ASAP:ABE-0002435,ECOCYC:G6384,EcoGene:EG13310,GeneID:945321;Name=NP_415243.4;gbkey=CDS;gene=abrB;locus_tag=b0715;orig_transcript_id=gnl|b0715|mrna.b0715;product=putative regulator;protein_id=NP_415243.4;transl_table=11	nonsyn	-
S2	NC_000913.3	760526	A	G	Genic	+	GAA>GAG	E>E	ID=cds-NP_415254.1;Parent=gene-b0726;Dbxref=UniProtKB/Swiss-Prot:P0AFG3,Genbank:NP_415254.1,ASAP:ABE-0002478,ECOCYC:EG10979,EcoGene:EG10979,GeneID:945303;Name=NP_415254.1;gbkey=CDS;gene=sucA;locus_tag=b0726;orig_transcript_id=gnl|b0726|mrna.b0726;product=subunit of E1(0) component of 2-oxoglutarate dehydrogenase;protein_id=NP_415254.1;transl_table=11	syn	-
S2	NC_000913.3	788670	A	G	Genic	-	TGT>TGC	C>C	ID=cds-NP_415277.1;Parent=gene-b0756;Dbxref=UniProtKB/Swiss-Prot:P0A9C3,Genbank:NP_415277.1,ASAP:ABE-0002566,ECOCYC:EG11698,EcoGene:EG11698,GeneID:944943;Name=NP_415277.1;gbkey=CDS;gene=galM;locus_tag=b0756;orig_transcript_id=gnl|b0756|mrna.b0756;product=galactose-1-epimerase;protein_id=NP_415277.1;transl_table=11	syn	-
S2	NC_000913.3	792523	C	T	Genic	-	TTG>TTA	L>L	ID=cds-NP_415281.1;Parent=gene-b0760;Dbxref=UniProtKB/Swiss-Prot:P31060,Genbank:NP_415281.1,ASAP:ABE-0002582,ECOCYC:EG11677,EcoGene:EG11677,GeneID:945368;Name=NP_415281.1;gbkey=CDS;gene=modF;locus_tag=b0760;orig_transcript_id=gnl|b0760|mrna.b0760;product=ABC family protein ModF;protein_id=NP_415281.1;transl_table=11	syn	-
S2	NC_000913.3	817380	C	T	Genic	+	CGC>TGC	R>C	ID=cds-NP_415302.1;Parent=gene-b0781;Dbxref=UniProtKB/Swiss-Prot:P30745,Genbank:NP_415302.1,ASAP:ABE-0002669,ECOCYC:EG11595,EcoGene:EG11595,GeneID:945392;Name=NP_415302.1;gbkey=CDS;gene=moaA;locus_tag=b0781;orig_transcript_id=gnl|b0781|mrna.b0781;product=GTP 3'%2C8'-cyclase;protein_id=NP_415302.1;transl_table=11	nonsyn	-
S2	NC_000913.3	821424	A	G	Genic	+	TAC>TGC	Y>C	ID=cds-NP_415308.1;Parent=gene-b0787;Dbxref=UniProtKB/Swiss-Prot:P75769,Genbank:NP_415308.1,ASAP:ABE-0002688,ECOCYC:G6404,EcoGene:EG13669,GeneID:949001;Name=NP_415308.1;gbkey=CDS;gene=ybhM;locus_tag=b0787;orig_transcript_id=gnl|b0787|mrna.b0787;product=Bax1-I family protein YbhM;protein_id=NP_415308.1;transl_table=11	nonsyn	-
S2	NC_000913.3	829578	T	C	Genic	-	AAC>AGC	N>S	ID=cds-NP_415316.1;Parent=gene-b0795;Dbxref=UniProtKB/Swiss-Prot:P75777,Genbank:NP_415316.1,ASAP:ABE-0002709,ECOCYC:G6412,EcoGene:EG13315,GeneID:945414;Name=NP_415316.1;gbkey=CDS;gene=ybhG;locus_tag=b0795;orig_transcript_id=gnl|b0795|mrna.b0795;product=HlyD_D23 family protein YbhG;protein_id=NP_415316.1;transl_table=11	nonsyn	-
S2	NC_000913.3	843012	C	T	Genic	+	GGC>GGT	G>G	ID=cds-NP_415328.4;Parent=gene-b0807;Dbxref=UniProtKB/Swiss-Prot:P75782,Genbank:NP_415328.4,ASAP:ABE-0002757,ECOCYC:G6416,EcoGene:EG13319,GeneID:944938;Name=NP_415328.4;gbkey=CDS;gene=rlmF;locus_tag=b0807;orig_transcript_id=gnl|b0807|mrna.b0807;product=23S rRNA m(6)A1618 methyltransferase;protein_id=NP_415328.4;transl_table=11	syn	-
S2	NC_000913.3	860304	A	G	Genic	-	CTG>CCG	L>P	ID=cds-NP_415344.1;Parent=gene-b0823;Dbxref=UniProtKB/Swiss-Prot:P75793,Genbank:NP_415344.1,ASAP:ABE-0002810,ECOCYC:G6426,EcoGene:EG13328,GeneID:945444;Name=NP_415344.1;gbkey=CDS;gene=ybiW;locus_tag=b0823;orig_transcript_id=gnl|b0823|mrna.b0823;product=putative pyruvate formate lyase;protein_id=NP_415344.1;transl_table=11	nonsyn	-
S2	NC_000913.3	879188	C	T	Genic	+	GGC>GGT	G>G	ID=cds-NP_415358.1;Parent=gene-b0837;Dbxref=UniProtKB/Swiss-Prot:P75804,Genbank:NP_415358.1,ASAP:ABE-0002852,ECOCYC:G6437,EcoGene:EG13480,GeneID:945467;Name=NP_415358.1;gbkey=CDS;gene=yliI;locus_tag=b0837;orig_transcript_id=gnl|b0837|mrna.b0837;product=aldose sugar dehydrogenase YliI;protein_id=NP_415358.1;transl_table=11	syn	3g
S2	NC_000913.3	879495	T	C	Genic	+	TGG>CGG	W>R	ID=cds-NP_415358.1;Parent=gene-b0837;Dbxref=UniProtKB/Swiss-Prot:P75804,Genbank:NP_415358.1,ASAP:ABE-0002852,ECOCYC:G6437,EcoGene:EG13480,GeneID:945467;Name=NP_415358.1;gbkey=CDS;gene=yliI;locus_tag=b0837;orig_transcript_id=gnl|b0837|mrna.b0837;product=aldose sugar dehydrogenase YliI;protein_id=NP_415358.1;transl_table=11	nonsyn	-
S2	NC_000913.3	907923	C	T	Genic	-	TCG>TCA	S>S	ID=cds-NP_415390.4;Parent=gene-b0869;Dbxref=UniProtKB/Swiss-Prot:P75822,Genbank:NP_415390.4,ASAP:ABE-0002951,ECOCYC:G6454,EcoGene:EG13689,GeneID:945496;Name=NP_415390.4;gbkey=CDS;gene=ybjT;locus_tag=b0869;orig_transcript_id=gnl|b0869|mrna.b0869;product=putative NAD(P)-dependent oxidoreductase YbjT;protein_id=NP_415390.4;transl_table=11	syn	-
S2	NC_000913.3	913918	A	G	IG						-
S2	NC_000913.3	934353	C	T	Genic	+	CCG>CTG	P>L	ID=cds-NP_415410.1;Parent=gene-b0890;Dbxref=UniProtKB/Swiss-Prot:P46889,Genbank:NP_415410.1,ASAP:ABE-0003027,ECOCYC:G6464,EcoGene:EG13226,GeneID:945102;Name=NP_415410.1;gbkey=CDS;gene=ftsK;locus_tag=b0890;orig_transcript_id=gnl|b0890|mrna.b0890;product=cell division DNA translocase FtsK;protein_id=NP_415410.1;transl_table=11	nonsyn	-
S2	NC_000913.3	987609	A	G	Genic	-	CGT>CGC	R>R	ID=cds-NP_415450.1;Parent=gene-b0930;Dbxref=UniProtKB/Swiss-Prot:P0A8M0,Genbank:NP_415450.1,ASAP:ABE-0003162,ECOCYC:EG10094,EcoGene:EG10094,GeneID:945555;Name=NP_415450.1;gbkey=CDS;gene=asnS;locus_tag=b0930;orig_transcript_id=gnl|b0930|mrna.b0930;product=asparagine--tRNA ligase;protein_id=NP_415450.1;transl_table=11	syn	-
S2	NC_000913.3	992462	C	T	Genic	+	GCA>GTA	A>V	ID=cds-NP_415452.1;Parent=gene-b0932;Dbxref=UniProtKB/Swiss-Prot:P04825,Genbank:NP_415452.1,ASAP:ABE-0003171,ECOCYC:EG10696,EcoGene:EG10696,GeneID:947253;Name=NP_415452.1;gbkey=CDS;gene=pepN;locus_tag=b0932;orig_transcript_id=gnl|b0932|mrna.b0932;product=aminopeptidase N;protein_id=NP_415452.1;transl_table=11	nonsyn	-
S2	NC_000913.3	996856	C	T	Genic	-	CGT>CAT	R>H	ID=cds-NP_415456.4;Parent=gene-b0936;Dbxref=UniProtKB/Swiss-Prot:P75853,Genbank:NP_415456.4,ASAP:ABE-0003180,ECOCYC:G6478,EcoGene:EG13707,GeneID:945560;Name=NP_415456.4;gbkey=CDS;gene=ssuA;locus_tag=b0936;orig_transcript_id=gnl|b0936|mrna.b0936;product=aliphatic sulfonate ABC transporter periplasmic binding protein;protein_id=NP_415456.4;transl_table=11	nonsyn	-
S2	NC_000913.3	1027627	G	A	Genic	-	AGC>AGT	S>S	ID=cds-NP_415484.1;Parent=gene-b0964;Dbxref=UniProtKB/Swiss-Prot:P0A8X4,Genbank:NP_415484.1,ASAP:ABE-0003262,ECOCYC:G6498,EcoGene:EG13722,GeneID:945577;Name=NP_415484.1;gbkey=CDS;gene=yccT;locus_tag=b0964;orig_transcript_id=gnl|b0964|mrna.b0964;product=DUF2057 domain-containing protein YccT;protein_id=NP_415484.1;transl_table=11	syn	-
S2	NC_000913.3	1046958	T	C	Genic	-	ACA>GCA	T>A	ID=cds-NP_415504.1;Parent=gene-b0984;Dbxref=UniProtKB/Swiss-Prot:P75882,Genbank:NP_415504.1,ASAP:ABE-0003319,ECOCYC:G6505,EcoGene:EG13729,GeneID:945588;Name=NP_415504.1;gbkey=CDS;gene=gfcD;locus_tag=b0984;orig_transcript_id=gnl|b0984|mrna.b0984;product=putative lipoprotein GfcD;protein_id=NP_415504.1;transl_table=11	nonsyn	-
S2	NC_000913.3	1055754	T	C	Genic	-	CAG>CGG	Q>R	ID=cds-NP_415513.2;Parent=gene-b0993;Dbxref=UniProtKB/Swiss-Prot:P39453,Genbank:NP_415513.2,ASAP:ABE-0003354,ECOCYC:G6514,EcoGene:EG12617,GeneID:945595;Name=NP_415513.2;gbkey=CDS;gene=torS;locus_tag=b0993;orig_transcript_id=gnl|b0993|mrna.b0993;product=sensory histidine kinase TorS;protein_id=NP_415513.2;transl_table=11	nonsyn	-
S2	NC_000913.3	1065250	A	G	Genic	+	GAA>GAG	E>E	ID=cds-NP_415521.1;Parent=gene-b1001;Dbxref=UniProtKB/Swiss-Prot:P36661,Genbank:NP_415521.1,ASAP:ABE-0003384,ECOCYC:EG12196,EcoGene:EG12196,GeneID:947468;Name=NP_415521.1;gbkey=CDS;gene=yccE;locus_tag=b1001;orig_transcript_id=gnl|b1001|mrna.b1001;product=uncharacterized protein YccE;protein_id=NP_415521.1;transl_table=11	syn	3a
S2	NC_000913.3	1067052	A	G	Genic	-	TGG>CGG	W>R	ID=cds-NP_415523.1;Parent=gene-b1003;Dbxref=UniProtKB/Swiss-Prot:P0AB14,Genbank:NP_415523.1,ASAP:ABE-0003390,ECOCYC:EG12703,EcoGene:EG12703,GeneID:948930;Name=NP_415523.1;gbkey=CDS;gene=yccJ;locus_tag=b1003;orig_transcript_id=gnl|b1003|mrna.b1003;product=PF13993 family protein YccJ;protein_id=NP_415523.1;transl_table=11	nonsyn	-
S2	NC_000913.3	1070790	A	G	Genic	-	TTT>CTT	F>L	ID=cds-NP_415528.1;Parent=gene-b1008;Dbxref=UniProtKB/Swiss-Prot:P75894,Genbank:NP_415528.1,ASAP:ABE-0003407,ECOCYC:G6519,EcoGene:EG13855,GeneID:946591;Name=NP_415528.1;gbkey=CDS;gene=rutE;locus_tag=b1008;orig_transcript_id=gnl|b1008|mrna.b1008;product=putative malonic semialdehyde reductase;protein_id=NP_415528.1;transl_table=11	nonsyn	-
S2	NC_000913.3	1073222	C	T	Genic	-	GCC>ACC	A>T	ID=cds-NP_415532.3;Parent=gene-b1012;Dbxref=UniProtKB/Swiss-Prot:P75898,Genbank:NP_415532.3,ASAP:ABE-0003416,ECOCYC:G6523,EcoGene:EG13859,GeneID:945643;Name=NP_415532.3;gbkey=CDS;gene=rutA;locus_tag=b1012;orig_transcript_id=gnl|b1012|mrna.b1012;product=pyrimidine oxygenase;protein_id=NP_415532.3;transl_table=11	nonsyn	-
S2	NC_000913.3	1080958	A	G	IG						-
S2	NC_000913.3	1082917	C	T	Genic	+	GGC>GGT	G>G	ID=cds-NP_415537.1;Parent=gene-b1018;Dbxref=UniProtKB/Swiss-Prot:P0AB24,Genbank:NP_415537.1,ASAP:ABE-0003448,ECOCYC:G6527,EcoGene:EG13861,GeneID:945603;Name=NP_415537.1;gbkey=CDS;gene=efeO;locus_tag=b1018;orig_transcript_id=gnl|b1018|mrna.b1018;product=ferrous iron transport system protein EfeO;protein_id=NP_415537.1;transl_table=11	syn	-
S2	NC_000913.3	1085125	T	C	Genic	+	GTA>GCA	V>A	ID=cds-NP_415539.1;Parent=gene-b1020;Dbxref=UniProtKB/Swiss-Prot:P0A9K1,Genbank:NP_415539.1,ASAP:ABE-0003458,ECOCYC:EG11734,EcoGene:EG11734,GeneID:948010;Name=NP_415539.1;gbkey=CDS;gene=phoH;locus_tag=b1020;orig_transcript_id=gnl|b1020|mrna.b1020;product=ATP-binding protein PhoH;protein_id=NP_415539.1;transl_table=11	nonsyn	3a
S2	NC_000913.3	1095669	T	C	Genic	+	CAT>CAC	H>H	ID=cds-gnl|b1028|CDS1272;Parent=gene-b1028;Dbxref=UniProtKB/Swiss-Prot:Q7DFV4,ASAP:ABE-0003486,ECOCYC:G6535,EcoGene:EG14357,GeneID:945589;gbkey=CDS;gene=ymdE;locus_tag=b1028;orig_protein_id=gnl|b1028|CDS1272;orig_transcript_id=gnl|b1028|mrna.CDS1272;product=protein YmdE;transl_table=11	syn	-
S2	NC_000913.3	1104441	T	G	IG						4t
S2	NC_000913.3	1105518	C	T	Genic	+	GGC>GGT	G>G	ID=cds-NP_415562.1;Parent=gene-b1044;Dbxref=UniProtKB/Swiss-Prot:P75917,Genbank:NP_415562.1,ASAP:ABE-0003545,ECOCYC:G6549,EcoGene:EG13873,GeneID:949012;Name=NP_415562.1;gbkey=CDS;gene=ymdA;locus_tag=b1044;orig_transcript_id=gnl|b1044|mrna.b1044;product=uncharacterized protein YmdA;protein_id=NP_415562.1;transl_table=11	syn	-
S2	NC_000913.3	1117778	A	G	Genic	+	GGA>GGG	G>G	ID=cds-NP_415573.1;Parent=gene-b1055;Dbxref=UniProtKB/Swiss-Prot:P24188,Genbank:NP_415573.1,ASAP:ABE-0003581,ECOCYC:EG11116,EcoGene:EG11116,GeneID:945601;Name=NP_415573.1;gbkey=CDS;gene=yceA;locus_tag=b1055;orig_transcript_id=gnl|b1055|mrna.b1055;product=UPF0176 protein YceA;protein_id=NP_415573.1;transl_table=11	syn	-
S2	NC_000913.3	1121625	A	G	Genic	-	CTG>CCG	L>P	ID=cds-NP_415580.1;Parent=gene-b1062;Dbxref=UniProtKB/Swiss-Prot:P05020,Genbank:NP_415580.1,ASAP:ABE-0003607,ECOCYC:EG10806,EcoGene:EG10806,GeneID:945787;Name=NP_415580.1;gbkey=CDS;gene=pyrC;locus_tag=b1062;orig_transcript_id=gnl|b1062|mrna.b1062;product=dihydroorotase;protein_id=NP_415580.1;transl_table=11	nonsyn	-
S2	NC_000913.3	1139212	T	C	Genic	+	TCG>CCG	S>P	ID=cds-NP_415600.1;Parent=gene-b1082;Dbxref=UniProtKB/Swiss-Prot:P33235,Genbank:NP_415600.1,ASAP:ABE-0003660,ECOCYC:EG11967,EcoGene:EG11967,GeneID:945648;Name=NP_415600.1;gbkey=CDS;gene=flgK;locus_tag=b1082;orig_transcript_id=gnl|b1082|mrna.b1082;product=flagellar hook-filament junction protein 1;protein_id=NP_415600.1;transl_table=11	nonsyn	-
S2	NC_000913.3	1142799	A	G	Genic	-	CGT>CGC	R>R	ID=cds-NP_415602.1;Parent=gene-b1084;Dbxref=UniProtKB/Swiss-Prot:P21513,Genbank:NP_415602.1,ASAP:ABE-0003668,ECOCYC:EG10859,EcoGene:EG10859,GeneID:945641;Name=NP_415602.1;gbkey=CDS;gene=rne;locus_tag=b1084;orig_transcript_id=gnl|b1084|mrna.b1084;product=ribonuclease E;protein_id=NP_415602.1;transl_table=11	syn	-
S2	NC_000913.3	1157694	T	C	IG						-
S2	NC_000913.3	1170213	A	G	Genic	-	GGT>GGC	G>G	ID=cds-NP_415631.1;Parent=gene-b1113;Dbxref=UniProtKB/Swiss-Prot:P75954,Genbank:NP_415631.1,ASAP:ABE-0003760,ECOCYC:G6571,EcoGene:EG13437,GeneID:945666;Name=NP_415631.1;gbkey=CDS;gene=ldtC;locus_tag=b1113;orig_transcript_id=gnl|b1113|mrna.b1113;product=L%2CD-transpeptidase YcfS;protein_id=NP_415631.1;transl_table=11	syn	-
S2	NC_000913.3	1175692	G	A	Genic	+	GGC>GAC	G>D	ID=cds-NP_415634.1;Parent=gene-b1116;Dbxref=UniProtKB/Swiss-Prot:P0ADC3,Genbank:NP_415634.1,ASAP:ABE-0003772,ECOCYC:G6573,EcoGene:EG13439,GeneID:945673;Name=NP_415634.1;gbkey=CDS;gene=lolC;locus_tag=b1116;orig_transcript_id=gnl|b1116|mrna.b1116;product=lipoprotein release complex - inner membrane subunit;protein_id=NP_415634.1;transl_table=11	nonsyn	-
S2	NC_000913.3	1176765	T	C	Genic	+	AGT>AGC	S>S	ID=cds-NP_415635.4;Parent=gene-b1117;Dbxref=UniProtKB/Swiss-Prot:P75957,Genbank:NP_415635.4,ASAP:ABE-0003774,ECOCYC:G6574,EcoGene:EG13440,GeneID:945670;Name=NP_415635.4;gbkey=CDS;gene=lolD;locus_tag=b1117;orig_transcript_id=gnl|b1117|mrna.b1117;product=lipoprotein release complex - ATP binding subunit;protein_id=NP_415635.4;transl_table=11	syn	-
S2	NC_000913.3	1177989	A	G	Genic	+	ATT>GTT	I>V	ID=cds-NP_415636.1;Parent=gene-b1118;Dbxref=UniProtKB/Swiss-Prot:P75958,Genbank:NP_415636.1,ASAP:ABE-0003776,ECOCYC:G6575,EcoGene:EG13441,GeneID:945665;Name=NP_415636.1;gbkey=CDS;gene=lolE;locus_tag=b1118;orig_transcript_id=gnl|b1118|mrna.b1118;product=lipoprotein release complex - inner membrane subunit;protein_id=NP_415636.1;transl_table=11	nonsyn	-
S2	NC_000913.3	1204258	C	T	Genic	+	GCT>GTT	A>V	ID=cds-gnl|b4692|CDS1409;Parent=gene-b4692;Dbxref=ASAP:ABE-0285251,ECOCYC:G0-16719,EcoGene:EG14495,GeneID:7751644;gbkey=CDS;gene=oweE;locus_tag=b4692;orig_protein_id=gnl|b4692|CDS1409;orig_transcript_id=gnl|b4692|mrna.CDS1409;product=phage replication protein;transl_table=11	nonsyn	-
S2	NC_000913.3	1213602	G	A	Genic	-	TCG>TTG	S>L	ID=cds-NP_415680.1;Parent=gene-b1162;Dbxref=UniProtKB/Swiss-Prot:P75989,Genbank:NP_415680.1,ASAP:ABE-0003900,ECOCYC:G6602,EcoGene:EG13886,GeneID:945735;Name=NP_415680.1;gbkey=CDS;gene=bluR;locus_tag=b1162;orig_transcript_id=gnl|b1162|mrna.b1162;product=DNA-binding transcriptional repressor BluR;protein_id=NP_415680.1;transl_table=11	nonsyn	-
S2	NC_000913.3	1234465	C	T	Genic	-	GTC>ATC	V>I	ID=cds-NP_415704.1;Parent=gene-b1186;Dbxref=UniProtKB/Swiss-Prot:P0AFA7,Genbank:NP_415704.1,ASAP:ABE-0003984,ECOCYC:EG11392,EcoGene:EG11392,GeneID:944822;Name=NP_415704.1;gbkey=CDS;gene=nhaB;locus_tag=b1186;orig_transcript_id=gnl|b1186|mrna.b1186;product=Na(+):H(+) antiporter NhaB;protein_id=NP_415704.1;transl_table=11	nonsyn	-
S2	NC_000913.3	1241942	G	A	Genic	-	CTG>TTG	L>L	ID=cds-NP_415709.2;Parent=gene-b1191;Dbxref=UniProtKB/Swiss-Prot:P76007,Genbank:NP_415709.2,ASAP:ABE-0003999,ECOCYC:G6620,EcoGene:EG13896,GeneID:945755;Name=NP_415709.2;gbkey=CDS;gene=cvrA;locus_tag=b1191;orig_transcript_id=gnl|b1191|mrna.b1191;product=putative K(+):H(+) antiporter;protein_id=NP_415709.2;transl_table=11	syn	-
S2	NC_000913.3	1253136	A	G	Genic	-	GGT>GGC	G>G	ID=cds-NP_415720.1;Parent=gene-b1202;Dbxref=UniProtKB/Swiss-Prot:P76017,Genbank:NP_415720.1,ASAP:ABE-0004035,ECOCYC:G6629,EcoGene:EG13903,GeneID:945767;Name=NP_415720.1;gbkey=CDS;gene=ycgV;locus_tag=b1202;orig_transcript_id=gnl|b1202|mrna.b1202;product=putative autotransporter adhesin YcgV;protein_id=NP_415720.1;transl_table=11	syn	3c
S2	NC_000913.3	1259262	A	G	Genic	-	CGT>CGC	R>R	ID=cds-NP_415724.2;Parent=gene-b1206;Dbxref=UniProtKB/Swiss-Prot:P0AFR2,Genbank:NP_415724.2,ASAP:ABE-0004051,ECOCYC:EG12392,EcoGene:EG12392,GeneID:945770;Name=NP_415724.2;gbkey=CDS;gene=dauA;locus_tag=b1206;orig_transcript_id=gnl|b1206|mrna.b1206;product=aerobic C4-dicarboxylate transporter DauA;protein_id=NP_415724.2;transl_table=11	syn	-
S2	NC_000913.3	1266052	A	G	Genic	+	GAA>GAG	E>E	ID=cds-NP_415729.1;Parent=gene-b1211;Dbxref=UniProtKB/Swiss-Prot:P0A7I0,Genbank:NP_415729.1,ASAP:ABE-0004066,ECOCYC:EG10761,EcoGene:EG10761,GeneID:949002;Name=NP_415729.1;gbkey=CDS;gene=prfA;locus_tag=b1211;orig_transcript_id=gnl|b1211|mrna.b1211;product=peptide chain release factor RF1;protein_id=NP_415729.1;transl_table=11	syn	-
S2	NC_000913.3	1272146	C	T	Genic	+	CCG>TCG	P>S	ID=cds-NP_415735.1;Parent=gene-b1217;Dbxref=UniProtKB/Swiss-Prot:P0AE63,Genbank:NP_415735.1,ASAP:ABE-0004087,ECOCYC:EG12402,EcoGene:EG12402,GeneID:945792;Name=NP_415735.1;gbkey=CDS;gene=chaB;locus_tag=b1217;orig_transcript_id=gnl|b1217|mrna.b1217;product=putative cation transport regulator ChaB;protein_id=NP_415735.1;transl_table=11	nonsyn	-
S2	NC_000913.3	1283154	T	C	Genic	+	GGT>GGC	G>G	ID=cds-NP_415742.1;Parent=gene-b1224;Dbxref=UniProtKB/Swiss-Prot:P09152,Genbank:NP_415742.1,ASAP:ABE-0004119,ECOCYC:EG10638,EcoGene:EG10638,GeneID:945782;Name=NP_415742.1;gbkey=CDS;gene=narG;locus_tag=b1224;orig_transcript_id=gnl|b1224|mrna.b1224;product=nitrate reductase A subunit alpha;protein_id=NP_415742.1;transl_table=11	syn	-
S2	NC_000913.3	1311057	C	T	IG						-
S2	NC_000913.3	1314322	A	G	Genic	+	CCA>CCG	P>P	ID=cds-NP_415772.1;Parent=gene-b1256;Dbxref=UniProtKB/Swiss-Prot:P0A915,Genbank:NP_415772.1,ASAP:ABE-0004210,ECOCYC:EG11124,EcoGene:EG11124,GeneID:945128;Name=NP_415772.1;gbkey=CDS;gene=ompW;locus_tag=b1256;orig_transcript_id=gnl|b1256|mrna.b1256;product=outer membrane protein W;protein_id=NP_415772.1;transl_table=11	syn	-
S2	NC_000913.3	1321602	A	G	Genic	-	TAC>CAC	Y>H	ID=cds-NP_415780.1;Parent=gene-b1264;Dbxref=UniProtKB/Swiss-Prot:P00895,Genbank:NP_415780.1,ASAP:ABE-0004244,ECOCYC:EG11028,EcoGene:EG11028,GeneID:945846;Name=NP_415780.1;gbkey=CDS;gene=trpE;locus_tag=b1264;orig_transcript_id=gnl|b1264|mrna.b1264;product=anthranilate synthase subunit TrpE;protein_id=NP_415780.1;transl_table=11	nonsyn	-
S2	NC_000913.3	1324379	G	A	Genic	+	CCG>CCA	P>P	ID=cds-NP_415783.6;Parent=gene-b1267;Dbxref=UniProtKB/Swiss-Prot:P0AFR4,Genbank:NP_415783.6,ASAP:ABE-0004254,ECOCYC:G6635,EcoGene:EG12967,GeneID:945854;Name=NP_415783.6;gbkey=CDS;gene=yciO;locus_tag=b1267;orig_transcript_id=gnl|b1267|mrna.b1267;product=putative RNA-binding protein YciO;protein_id=NP_415783.6;transl_table=11	syn	3g
S2	NC_000913.3	1326540	A	G	Genic	+	ACG>GCG	T>A	ID=cds-NP_415784.1;Parent=gene-b1268;Dbxref=UniProtKB/Swiss-Prot:P45848,Genbank:NP_415784.1,ASAP:ABE-0004256,ECOCYC:G6636,EcoGene:EG12969,GeneID:945850;Name=NP_415784.1;gbkey=CDS;gene=yciQ;locus_tag=b1268;orig_transcript_id=gnl|b1268|mrna.b1268;product=DUF2207 domain-containing protein YciQ;protein_id=NP_415784.1;transl_table=11	nonsyn	-
S2	NC_000913.3	1327670	A	G	Genic	+	AAA>AAG	K>K	ID=cds-NP_415785.1;Parent=gene-b1269;Dbxref=UniProtKB/Swiss-Prot:P37765,Genbank:NP_415785.1,ASAP:ABE-0004259,ECOCYC:EG12433,EcoGene:EG12433,GeneID:945840;Name=NP_415785.1;gbkey=CDS;gene=rluB;locus_tag=b1269;orig_transcript_id=gnl|b1269|mrna.b1269;product=23S rRNA pseudouridine(2605) synthase;protein_id=NP_415785.1;transl_table=11	syn	-
S2	NC_000913.3	1357716	A	G	IG						-
S2	NC_000913.3	1364666	A	G	Genic	+	GAA>GAG	E>E	ID=cds-NP_415817.1;Parent=gene-b1301;Dbxref=UniProtKB/Swiss-Prot:P37906,Genbank:NP_415817.1,ASAP:ABE-0004378,ECOCYC:EG11822,EcoGene:EG11822,GeneID:945072;Name=NP_415817.1;gbkey=CDS;gene=puuB;locus_tag=b1301;orig_transcript_id=gnl|b1301|mrna.b1301;product=gamma-glutamylputrescine oxidase;protein_id=NP_415817.1;transl_table=11	syn	-
S2	NC_000913.3	1387936	T	C	Genic	+	GTA>GCA	V>A	ID=cds-NP_415839.1;Parent=gene-b1323;Dbxref=UniProtKB/Swiss-Prot:P07604,Genbank:NP_415839.1,ASAP:ABE-0004440,ECOCYC:EG11042,EcoGene:EG11042,GeneID:945879;Name=NP_415839.1;gbkey=CDS;gene=tyrR;locus_tag=b1323;orig_transcript_id=gnl|b1323|mrna.b1323;product=DNA-binding transcriptional dual regulator TyrR;protein_id=NP_415839.1;transl_table=11	nonsyn	-
S2	NC_000913.3	1398197	C	T	Genic	-	GTG>GTA	V>V	ID=cds-NP_415849.1;Parent=gene-b1333;Dbxref=UniProtKB/Swiss-Prot:P0AAC0,Genbank:NP_415849.1,ASAP:ABE-0004472,ECOCYC:EG11246,EcoGene:EG11246,GeneID:945904;Name=NP_415849.1;gbkey=CDS;gene=uspE;locus_tag=b1333;orig_transcript_id=gnl|b1333|mrna.b1333;product=universal stress protein with a role cellular motility;protein_id=NP_415849.1;transl_table=11	syn	-
S2	NC_000913.3	1408277	T	C	Genic	+	CGT>CGC	R>R	ID=cds-NP_415858.1;Parent=gene-b1342;Dbxref=UniProtKB/Swiss-Prot:P64423,Genbank:NP_415858.1,ASAP:ABE-0004508,ECOCYC:G6674,EcoGene:EG13356,GeneID:945910;Name=NP_415858.1;gbkey=CDS;gene=zntB;locus_tag=b1342;orig_transcript_id=gnl|b1342|mrna.b1342;product=Zn(2(+)):H(+) symporter;protein_id=NP_415858.1;transl_table=11	syn	4c
S2	NC_000913.3	1410663	T	G	Genic	+	TTG>GTG	L>V	ID=cds-NP_415859.1;Parent=gene-b1343;Dbxref=UniProtKB/Swiss-Prot:P21693,Genbank:NP_415859.1,ASAP:ABE-0004511,ECOCYC:EG10210,EcoGene:EG10210,GeneID:947153;Name=NP_415859.1;gbkey=CDS;gene=dbpA;locus_tag=b1343;orig_transcript_id=gnl|b1343|mrna.b1343;product=ATP-dependent RNA helicase DbpA;protein_id=NP_415859.1;transl_table=11	nonsyn	-
S2	NC_000913.3	1441826	T	C	IG						4c
S2	NC_000913.3	1443766	T	C	Genic	+	CTG>CCG	L>P	ID=cds-NP_415899.1;Parent=gene-b1381;Dbxref=UniProtKB/Swiss-Prot:P52645,Genbank:NP_415899.1,ASAP:ABE-0004623,ECOCYC:G6703,EcoGene:EG13180,GeneID:945949;Name=NP_415899.1;gbkey=CDS;gene=ydbH;locus_tag=b1381;orig_transcript_id=gnl|b1381|mrna.b1381;product=PF11739 family protein YdbH;protein_id=NP_415899.1;transl_table=11	nonsyn	-
S2	NC_000913.3	1452524	G	A	Genic	-	GCC>GCT	A>A	ID=cds-NP_415905.1;Parent=gene-b1387;Dbxref=UniProtKB/Swiss-Prot:P77455,Genbank:NP_415905.1,ASAP:ABE-0004644,ECOCYC:G6708,EcoGene:EG13735,GeneID:945954;Name=NP_415905.1;gbkey=CDS;gene=paaZ;locus_tag=b1387;orig_transcript_id=gnl|b1387|mrna.b1387;product=oxepin-CoA hydrolase/3-oxo-5%2C6-dehydrosuberyl-CoA semialdehyde dehydrogenase;protein_id=NP_415905.1;transl_table=11	syn	-
S2	NC_000913.3	1453773	A	G	IG						-
S2	NC_000913.3	1454677	A	G	Genic	+	AGC>GGC	S>G	ID=cds-NP_415906.1;Parent=gene-b1388;Dbxref=UniProtKB/Swiss-Prot:P76077,Genbank:NP_415906.1,ASAP:ABE-0004649,ECOCYC:G6709,EcoGene:EG13736,GeneID:945833;Name=NP_415906.1;gbkey=CDS;gene=paaA;locus_tag=b1388;orig_transcript_id=gnl|b1388|mrna.b1388;product=phenylacetyl-CoA 1%2C2-epoxidase%2C monooxygenase subunit;protein_id=NP_415906.1;transl_table=11	nonsyn	-
S2	NC_000913.3	1472803	G	A	Genic	+	GGC>GAC	G>D	ID=cds-gnl|b4492|CDS%3D1711;Parent=gene-b4492;Dbxref=ASAP:ABE-0285093,ECOCYC:G6722,EcoGene:EG11307,GeneID:2847750;gbkey=CDS;gene=ydbA;locus_tag=b4492;orig_protein_id=gnl|b4492|CDS%3D1711;orig_transcript_id=gnl|b4492|mrna.CDS%3D1711;product=putative outer membrane protein%2C N-terminal fragment;transl_table=11	nonsyn	-
S2	NC_000913.3	1509604	G	A	Genic	+	GCT>ACT	A>T	ID=cds-NP_415955.2;Parent=gene-b1438;Dbxref=UniProtKB/Swiss-Prot:P67697,Genbank:NP_415955.2,ASAP:ABE-0004796,ECOCYC:G6749,EcoGene:EG13760,GeneID:946001;Name=NP_415955.2;gbkey=CDS;gene=hicB;locus_tag=b1438;orig_transcript_id=gnl|b1438|mrna.b1438;product=antitoxin of the HicA-HicB toxin-antitoxin system;protein_id=NP_415955.2;transl_table=11	nonsyn	-
S2	NC_000913.3	1511564	T	C	IG						-
S2	NC_000913.3	1525260	T	C	Genic	-	ACA>GCA	T>A	ID=cds-NP_415970.4;Parent=gene-b1453;Dbxref=UniProtKB/Swiss-Prot:P77610,Genbank:NP_415970.4,ASAP:ABE-0004845,ECOCYC:G6764,EcoGene:EG13776,GeneID:946019;Name=NP_415970.4;gbkey=CDS;gene=ansP;locus_tag=b1453;orig_transcript_id=gnl|b1453|mrna.b1453;product=L-asparagine transporter;protein_id=NP_415970.4;transl_table=11	nonsyn	-
S2	NC_000913.3	1527881	T	C	IG						-
S2	NC_000913.3	1548701	A	G	Genic	+	AAC>AGC	N>S	ID=cds-NP_415991.1;Parent=gene-b1474;Dbxref=UniProtKB/Swiss-Prot:P24183,Genbank:NP_415991.1,ASAP:ABE-0004917,ECOCYC:EG11227,EcoGene:EG11227,GeneID:946035;Name=NP_415991.1;gbkey=CDS;gene=fdnG;locus_tag=b1474;orig_transcript_id=gnl|b1474|mrna.b1474;product=formate dehydrogenase N subunit alpha;protein_id=NP_415991.1;transl_except=(pos:1547986..1547988%2Caa:Sec);transl_table=11	nonsyn	-
S2	NC_000913.3	1557922	G	A	Genic	-	ATC>ATT	I>I	ID=cds-NP_416000.1;Parent=gene-b1483;Dbxref=UniProtKB/Swiss-Prot:P77622,Genbank:NP_416000.1,ASAP:ABE-0004947,ECOCYC:G6777,EcoGene:EG13786,GeneID:946020;Name=NP_416000.1;gbkey=CDS;gene=ddpF;locus_tag=b1483;orig_transcript_id=gnl|b1483|mrna.b1483;product=putative D%2CD-dipeptide ABC transporter ATP-binding subunit DdpF;protein_id=NP_416000.1;transl_table=11	syn	-
S2	NC_000913.3	1564013	C	T	Genic	-	GGC>GAC	G>D	ID=cds-NP_416006.4;Parent=gene-b1489;Dbxref=UniProtKB/Swiss-Prot:P76129,Genbank:NP_416006.4,ASAP:ABE-0004963,ECOCYC:G6783,EcoGene:EG13792,GeneID:945815;Name=NP_416006.4;gbkey=CDS;gene=dosP;locus_tag=b1489;orig_transcript_id=gnl|b1489|mrna.b1489;product=oxygen-sensing c-di-GMP phosphodiesterase DosP;protein_id=NP_416006.4;transl_table=11	nonsyn	-
S2	NC_000913.3	1582293	C	T	Genic	-	GGA>AGA	G>R	ID=cds-NP_416015.2;Parent=gene-b1498;Dbxref=UniProtKB/Swiss-Prot:P77318,Genbank:NP_416015.2,ASAP:ABE-0004988,ECOCYC:G6788,EcoGene:EG13796,GeneID:945957;Name=NP_416015.2;gbkey=CDS;gene=ydeN;locus_tag=b1498;orig_transcript_id=gnl|b1498|mrna.b1498;product=putative sulfatase;protein_id=NP_416015.2;transl_table=11	nonsyn	3c
S2	NC_000913.3	1593463	A	G	Genic	-	TCA>CCA	S>P	ID=cds-gnl|b4696|CDS1838;Parent=gene-b4696;Dbxref=UniProtKB/Swiss-Prot:P32051,ASAP:ABE-0285161,ECOCYC:EG11780,EcoGene:EG11780,GeneID:7751623;gbkey=CDS;gene=yneO;locus_tag=b4696;orig_protein_id=gnl|b4696|CDS1838;orig_transcript_id=gnl|b4696|mrna.CDS1838;product=AIDA-I family autotransporter YneO;transl_table=11	nonsyn	-
S2	NC_000913.3	1595611	C	T	Genic	-	GAC>AAC	D>N	ID=cds-gnl|b4696|CDS1838;Parent=gene-b4696;Dbxref=UniProtKB/Swiss-Prot:P32051,ASAP:ABE-0285161,ECOCYC:EG11780,EcoGene:EG11780,GeneID:7751623;gbkey=CDS;gene=yneO;locus_tag=b4696;orig_protein_id=gnl|b4696|CDS1838;orig_transcript_id=gnl|b4696|mrna.CDS1838;product=AIDA-I family autotransporter YneO;transl_table=11	nonsyn	-
S2	NC_000913.3	1607256	T	C	Genic	+	CGT>CGC	R>R	ID=cds-NP_416035.1;Parent=gene-b1518;Dbxref=UniProtKB/Swiss-Prot:P64461,Genbank:NP_416035.1,ASAP:ABE-0005067,ECOCYC:G6805,EcoGene:EG13811,GeneID:946073;Name=NP_416035.1;gbkey=CDS;gene=lsrG;locus_tag=b1518;orig_transcript_id=gnl|b1518|mrna.b1518;product=(4S)-4-hydroxy-5-phosphonooxypentane-2%2C3-dione isomerase;protein_id=NP_416035.1;transl_table=11	syn	6a
S2	NC_000913.3	1621289	T	C	IG						-
S2	NC_000913.3	1623077	A	G	Genic	-	CCT>CCC	P>P	ID=cds-NP_416052.1;Parent=gene-b1535;Dbxref=UniProtKB/Swiss-Prot:P31129,Genbank:NP_416052.1,ASAP:ABE-0005123,ECOCYC:EG11643,EcoGene:EG11643,GeneID:946075;Name=NP_416052.1;gbkey=CDS;gene=dgcZ;locus_tag=b1535;orig_transcript_id=gnl|b1535|mrna.b1535;product=diguanylate cyclase DgcZ;protein_id=NP_416052.1;transl_table=11	syn	-
S2	NC_000913.3	1627012	A	G	Genic	-	CGT>CGC	R>R	ID=cds-NP_416056.1;Parent=gene-b1538;Dbxref=UniProtKB/Swiss-Prot:P24171,Genbank:NP_416056.1,ASAP:ABE-0005133,ECOCYC:EG10212,EcoGene:EG10212,GeneID:946084;Name=NP_416056.1;gbkey=CDS;gene=dcp;locus_tag=b1538;orig_transcript_id=gnl|b1538|mrna.b1538;product=peptidyl-dipeptidase Dcp;protein_id=NP_416056.1;transl_table=11	syn	-
S2	NC_000913.3	1641835	A	G	sequence_feature	+	-	-	ID=id-NC_000913.3:1632277..1652745;Note=cryptic prophage Qin;gbkey=misc_feature	-	-
S2	NC_000913.3	1662578	G	A	Genic	+	GGC>AGC	G>S	ID=cds-NP_416105.4;Parent=gene-b1588;Dbxref=UniProtKB/Swiss-Prot:P77783,Genbank:NP_416105.4,ASAP:ABE-0005307,ECOCYC:G6846,EcoGene:EG13844,GeneID:945268;Name=NP_416105.4;gbkey=CDS;gene=ynfF;locus_tag=b1588;orig_transcript_id=gnl|b1588|mrna.b1588;product=putative selenate reductase YnfF;protein_id=NP_416105.4;transl_table=11	nonsyn	-
S2	NC_000913.3	1664310	T	C	Genic	+	GGT>GGC	G>G	ID=cds-NP_416107.1;Parent=gene-b1590;Dbxref=UniProtKB/Swiss-Prot:P76173,Genbank:NP_416107.1,ASAP:ABE-0005311,ECOCYC:G6848,EcoGene:EG13846,GeneID:945822;Name=NP_416107.1;gbkey=CDS;gene=ynfH;locus_tag=b1590;orig_transcript_id=gnl|b1590|mrna.b1590;product=putative menaquinol dehydrogenase;protein_id=NP_416107.1;transl_table=11	syn	-
S2	NC_000913.3	1664462	A	G	Genic	+	TAA>TGA	Q>Sec/*	ID=cds-NP_416107.1;Parent=gene-b1590;Dbxref=UniProtKB/Swiss-Prot:P76173,Genbank:NP_416107.1,ASAP:ABE-0005311,ECOCYC:G6848,EcoGene:EG13846,GeneID:945822;Name=NP_416107.1;gbkey=CDS;gene=ynfH;locus_tag=b1590;orig_transcript_id=gnl|b1590|mrna.b1590;product=putative menaquinol dehydrogenase;protein_id=NP_416107.1;transl_table=11	nonsyn	-
S2	NC_000913.3	1665747	A	G	Genic	+	AAA>GAA	K>E	ID=cds-NP_416109.2;Parent=gene-b1592;Dbxref=UniProtKB/Swiss-Prot:P76175,Genbank:NP_416109.2,ASAP:ABE-0005317,ECOCYC:G6850,EcoGene:EG13848,GeneID:947179;Name=NP_416109.2;gbkey=CDS;gene=clcB;locus_tag=b1592;orig_transcript_id=gnl|b1592|mrna.b1592;product=putative chloride:H(+) antiporter ClcB;protein_id=NP_416109.2;transl_table=11	nonsyn	3a
S2	NC_000913.3	1666394	G	T	Genic	+	GCG>GCT	A>A	ID=cds-NP_416109.2;Parent=gene-b1592;Dbxref=UniProtKB/Swiss-Prot:P76175,Genbank:NP_416109.2,ASAP:ABE-0005317,ECOCYC:G6850,EcoGene:EG13848,GeneID:947179;Name=NP_416109.2;gbkey=CDS;gene=clcB;locus_tag=b1592;orig_transcript_id=gnl|b1592|mrna.b1592;product=putative chloride:H(+) antiporter ClcB;protein_id=NP_416109.2;transl_table=11	syn	-
S2	NC_000913.3	1668569	T	C	IG						-
S2	NC_000913.3	1670983	T	G	IG						-
S2	NC_000913.3	1675417	T	C	Genic	-	TAC>TGC	Y>C	ID=cds-NP_416119.1;Parent=gene-b1602;Dbxref=UniProtKB/Swiss-Prot:P0AB67,Genbank:NP_416119.1,ASAP:ABE-0005352,ECOCYC:EG10745,EcoGene:EG10745,GeneID:946144;Name=NP_416119.1;gbkey=CDS;gene=pntB;locus_tag=b1602;orig_transcript_id=gnl|b1602|mrna.b1602;product=pyridine nucleotide transhydrogenase subunit beta;protein_id=NP_416119.1;transl_table=11	nonsyn	-
S2	NC_000913.3	1679690	T	C	Genic	+	ATT>ACT	I>T	ID=cds-NP_416122.1;Parent=gene-b1605;Dbxref=UniProtKB/Swiss-Prot:P0AAE5,Genbank:NP_416122.1,ASAP:ABE-0005362,ECOCYC:G6861,EcoGene:EG13930,GeneID:945159;Name=NP_416122.1;gbkey=CDS;gene=ydgI;locus_tag=b1605;orig_transcript_id=gnl|b1605|mrna.b1605;product=putative arginine:ornithine antiporter;protein_id=NP_416122.1;transl_table=11	nonsyn	-
S2	NC_000913.3	1688434	T	C	IG						-
S2	NC_000913.3	1696711	A	G	Genic	-	CGT>CGC	R>R	ID=cds-NP_416135.1;Parent=gene-b1618;Dbxref=UniProtKB/Swiss-Prot:P0ACT6,Genbank:NP_416135.1,ASAP:ABE-0005415,ECOCYC:G6867,EcoGene:EG12667,GeneID:946150;Name=NP_416135.1;gbkey=CDS;gene=uidR;locus_tag=b1618;orig_transcript_id=gnl|b1618|mrna.b1618;product=DNA-binding transcriptional repressor UidR;protein_id=NP_416135.1;transl_table=11	syn	-
S2	NC_000913.3	1719016	T	C	Genic	-	GAT>GGT	D>G	ID=cds-NP_416157.1;Parent=gene-b1640;Dbxref=UniProtKB/Swiss-Prot:P77570,Genbank:NP_416157.1,ASAP:ABE-0005488,ECOCYC:G6880,EcoGene:EG13942,GeneID:946810;Name=NP_416157.1;gbkey=CDS;gene=anmK;locus_tag=b1640;orig_transcript_id=gnl|b1640|mrna.b1640;product=anhydro-N-acetylmuramic acid kinase;protein_id=NP_416157.1;transl_table=11	nonsyn	-
S2	NC_000913.3	1727089	T	C	Genic	+	GTT>GCT	V>A	ID=cds-NP_416167.1;Parent=gene-b1650;Dbxref=UniProtKB/Swiss-Prot:P77258,Genbank:NP_416167.1,ASAP:ABE-0005516,ECOCYC:G6890,EcoGene:EG13546,GeneID:946164;Name=NP_416167.1;gbkey=CDS;gene=nemA;locus_tag=b1650;orig_transcript_id=gnl|b1650|mrna.b1650;product=N-ethylmaleimide reductase;protein_id=NP_416167.1;transl_table=11	nonsyn	-
S2	NC_000913.3	1730714	T	C	Genic	+	GTT>GCT	V>A	ID=cds-NP_416170.1;Parent=gene-b1653;Dbxref=UniProtKB/Swiss-Prot:P30015,Genbank:NP_416170.1,ASAP:ABE-0005525,ECOCYC:EG11548,EcoGene:EG11548,GeneID:946156;Name=NP_416170.1;gbkey=CDS;gene=lhr;locus_tag=b1653;orig_transcript_id=gnl|b1653|mrna.b1653;product=putative ATP-dependent helicase Lhr;protein_id=NP_416170.1;transl_table=11	nonsyn	-
S2	NC_000913.3	1735741	G	A	Genic	+	GGC>AGC	G>S	ID=cds-NP_416173.1;Parent=gene-b1656;Dbxref=UniProtKB/Swiss-Prot:P0AGD3,Genbank:NP_416173.1,ASAP:ABE-0005537,ECOCYC:EG10954,EcoGene:EG10954,GeneID:944953;Name=NP_416173.1;gbkey=CDS;gene=sodB;locus_tag=b1656;orig_transcript_id=gnl|b1656|mrna.b1656;product=superoxide dismutase (Fe);protein_id=NP_416173.1;transl_table=11	nonsyn	-
S2	NC_000913.3	1737233	T	C	Genic	-	ACG>GCG	T>A	ID=cds-NP_416174.1;Parent=gene-b1657;Dbxref=UniProtKB/Swiss-Prot:P77389,Genbank:NP_416174.1,ASAP:ABE-0005540,ECOCYC:G6893,EcoGene:EG13950,GeneID:947340;Name=NP_416174.1;gbkey=CDS;gene=ydhP;locus_tag=b1657;orig_transcript_id=gnl|b1657|mrna.b1657;product=putative transporter YdhP;protein_id=NP_416174.1;transl_table=11	nonsyn	-
S2	NC_000913.3	1742779	G	A	Genic	-	ACG>ATG	T>M	ID=cds-NP_416179.1;Parent=gene-b1662;Dbxref=UniProtKB/Swiss-Prot:P0AFU8,Genbank:NP_416179.1,ASAP:ABE-0005557,ECOCYC:EG11406,EcoGene:EG11406,GeneID:945848;Name=NP_416179.1;gbkey=CDS;gene=ribC;locus_tag=b1662;orig_transcript_id=gnl|b1662|mrna.b1662;product=riboflavin synthase;protein_id=NP_416179.1;transl_table=11	nonsyn	-
S2	NC_000913.3	1746262	T	C	IG						-
S2	NC_000913.3	1747190	T	C	Genic	+	CTT>CTC	L>L	ID=cds-NP_416183.1;Parent=gene-b1668;Dbxref=UniProtKB/Swiss-Prot:P77148,Genbank:NP_416183.1,ASAP:ABE-0005575,ECOCYC:G6896,EcoGene:EG13953,GeneID:945786;Name=NP_416183.1;gbkey=CDS;gene=ydhS;locus_tag=b1668;orig_transcript_id=gnl|b1668|mrna.b1668;product=FAD/NAD(P) binding domain-containing protein YdhS;protein_id=NP_416183.1;transl_table=11	syn	-
S2	NC_000913.3	1801600	T	C	Genic	-	AAC>AGC	N>S	ID=cds-NP_416234.1;Parent=gene-b1719;Dbxref=UniProtKB/Swiss-Prot:P0A8M3,Genbank:NP_416234.1,ASAP:ABE-0005736,ECOCYC:EG11001,EcoGene:EG11001,GeneID:946222;Name=NP_416234.1;gbkey=CDS;gene=thrS;locus_tag=b1719;orig_transcript_id=gnl|b1719|mrna.b1719;product=threonine--tRNA ligase;protein_id=NP_416234.1;transl_table=11	nonsyn	-
S2	NC_000913.3	1821049	C	T	Genic	-	GGG>AGG	G>R	ID=cds-NP_416251.1;Parent=gene-b1737;Dbxref=UniProtKB/Swiss-Prot:P17334,Genbank:NP_416251.1,ASAP:ABE-0005795,ECOCYC:EG10141,EcoGene:EG10141,GeneID:945982;Name=NP_416251.1;gbkey=CDS;gene=chbC;locus_tag=b1737;orig_transcript_id=gnl|b1737|mrna.b1737;product=N%2CN'-diacetylchitobiose-specific PTS enzyme IIC component;protein_id=NP_416251.1;transl_table=11	nonsyn	3a
S2	NC_000913.3	1835872	G	A	Genic	+	GCC>ACC	A>T	ID=cds-NP_416267.1;Parent=gene-b1753;Dbxref=UniProtKB/Swiss-Prot:P76222,Genbank:NP_416267.1,ASAP:ABE-0005839,ECOCYC:G6948,EcoGene:EG14003,GeneID:946270;Name=NP_416267.1;gbkey=CDS;gene=ynjA;locus_tag=b1753;orig_transcript_id=gnl|b1753|mrna.b1753;product=AhpD-like domain-containing protein YnjA;protein_id=NP_416267.1;transl_table=11	nonsyn	-
S2	NC_000913.3	1836984	T	C	Genic	+	CCT>CCC	P>P	ID=cds-NP_416268.2;Parent=gene-b1754;Dbxref=UniProtKB/Swiss-Prot:P76223,Genbank:NP_416268.2,ASAP:ABE-0005841,ECOCYC:G6949,EcoGene:EG14004,GeneID:946271;Name=NP_416268.2;gbkey=CDS;gene=ynjB;locus_tag=b1754;orig_transcript_id=gnl|b1754|mrna.b1754;product=putative ABC transporter periplasmic binding protein YnjB;protein_id=NP_416268.2;transl_table=11	syn	-
S2	NC_000913.3	1838058	G	A	Genic	+	GGC>AGC	G>S	ID=cds-NP_416269.4;Parent=gene-b1755;Dbxref=UniProtKB/Swiss-Prot:P76224,Genbank:NP_416269.4,ASAP:ABE-0005843,ECOCYC:G6950,EcoGene:EG14005,GeneID:946273;Name=NP_416269.4;gbkey=CDS;gene=ynjC;locus_tag=b1755;orig_transcript_id=gnl|b1755|mrna.b1755;product=putative ABC transporter membrane subunit YnjC;protein_id=NP_416269.4;transl_table=11	nonsyn	3g
S2	NC_000913.3	1846446	T	C	Genic	-	TAC>TGC	Y>C	ID=cds-NP_416277.1;Parent=gene-b1763;Dbxref=UniProtKB/Swiss-Prot:P14294,Genbank:NP_416277.1,ASAP:ABE-0005869,ECOCYC:EG11014,EcoGene:EG11014,GeneID:946141;Name=NP_416277.1;gbkey=CDS;gene=topB;locus_tag=b1763;orig_transcript_id=gnl|b1763|mrna.b1763;product=DNA topoisomerase III;protein_id=NP_416277.1;transl_table=11	nonsyn	-
S2	NC_000913.3	1852369	G	A	Genic	+	GTG>GTA	V>V	ID=cds-NP_416282.4;Parent=gene-b1768;Dbxref=UniProtKB/Swiss-Prot:P21369,Genbank:NP_416282.4,ASAP:ABE-0005891,ECOCYC:EG11135,EcoGene:EG11135,GeneID:946276;Name=NP_416282.4;gbkey=CDS;gene=pncA;locus_tag=b1768;orig_transcript_id=gnl|b1768|mrna.b1768;product=nicotinamidase;protein_id=NP_416282.4;transl_table=11	syn	-
S2	NC_000913.3	1855982	T	C	Genic	-	TAA>TGA	Q>Sec/*	ID=cds-NP_416286.4;Parent=gene-b1772;Dbxref=UniProtKB/Swiss-Prot:P77493,Genbank:NP_416286.4,ASAP:ABE-0005903,ECOCYC:G6959,EcoGene:EG13484,GeneID:946285;Name=NP_416286.4;gbkey=CDS;gene=ydjH;locus_tag=b1772;orig_transcript_id=gnl|b1772|mrna.b1772;product=putative sugar kinase YdjH;protein_id=NP_416286.4;transl_table=11	nonsyn	-
S2	NC_000913.3	1876273	G	A	Genic	+	GCC>ACC	A>T	ID=cds-NP_416305.1;Parent=gene-b1791;Dbxref=UniProtKB/Swiss-Prot:P76242,Genbank:NP_416305.1,ASAP:ABE-0005962,ECOCYC:G6977,EcoGene:EG13500,GeneID:946309;Name=NP_416305.1;gbkey=CDS;gene=nimT;locus_tag=b1791;orig_transcript_id=gnl|b1791|mrna.b1791;product=2-nitroimidazole exporter;protein_id=NP_416305.1;transl_table=11	nonsyn	-
S2	NC_000913.3	1897735	G	A	Genic	+	GCG>GCA	A>A	ID=cds-NP_416328.1;Parent=gene-b1814;Dbxref=UniProtKB/Swiss-Prot:P16095,Genbank:NP_416328.1,ASAP:ABE-0006039,ECOCYC:EG10930,EcoGene:EG10930,GeneID:946331;Name=NP_416328.1;gbkey=CDS;gene=sdaA;locus_tag=b1814;orig_transcript_id=gnl|b1814|mrna.b1814;product=L-serine deaminase I;protein_id=NP_416328.1;transl_table=11	syn	-
S2	NC_000913.3	1900479	C	T	Genic	-	GCG>GCA	A>A	ID=cds-NP_416330.1;Parent=gene-b1816;Dbxref=UniProtKB/Swiss-Prot:P0AEC0,Genbank:NP_416330.1,ASAP:ABE-0006045,ECOCYC:G6997,EcoGene:EG13517,GeneID:946335;Name=NP_416330.1;gbkey=CDS;gene=yoaE;locus_tag=b1816;orig_transcript_id=gnl|b1816|mrna.b1816;product=putative inner membrane protein;protein_id=NP_416330.1;transl_table=11	syn	-
S2	NC_000913.3	1900782	G	A	Genic	-	GCC>GCT	A>A	ID=cds-NP_416330.1;Parent=gene-b1816;Dbxref=UniProtKB/Swiss-Prot:P0AEC0,Genbank:NP_416330.1,ASAP:ABE-0006045,ECOCYC:G6997,EcoGene:EG13517,GeneID:946335;Name=NP_416330.1;gbkey=CDS;gene=yoaE;locus_tag=b1816;orig_transcript_id=gnl|b1816|mrna.b1816;product=putative inner membrane protein;protein_id=NP_416330.1;transl_table=11	syn	-
S2	NC_000913.3	1906622	T	C	Genic	-	ACC>GCC	T>A	ID=cds-NP_416336.1;Parent=gene-b1822;Dbxref=UniProtKB/Swiss-Prot:P36999,Genbank:NP_416336.1,ASAP:ABE-0006067,ECOCYC:EG12207,EcoGene:EG12207,GeneID:946340;Name=NP_416336.1;gbkey=CDS;gene=rlmA;locus_tag=b1822;orig_transcript_id=gnl|b1822|mrna.b1822;product=23S rRNA m(1)G745 methyltransferase;protein_id=NP_416336.1;transl_table=11	nonsyn	-
S2	NC_000913.3	1910794	T	C	Genic	+	TTT>TTC	F>F	ID=cds-NP_416342.4;Parent=gene-b1828;Dbxref=UniProtKB/Swiss-Prot:P76269,Genbank:NP_416342.4,ASAP:ABE-0006085,ECOCYC:G7004,EcoGene:EG14019,GeneID:946048;Name=NP_416342.4;gbkey=CDS;gene=yebQ;locus_tag=b1828;orig_transcript_id=gnl|b1828|mrna.b1828;product=putative transporter YebQ;protein_id=NP_416342.4;transl_table=11	syn	5t
S2	NC_000913.3	1918528	G	A	Genic	+	CGC>CAC	R>H	ID=cds-NP_416348.2;Parent=gene-b1834;Dbxref=UniProtKB/Swiss-Prot:P76272,Genbank:NP_416348.2,ASAP:ABE-0006101,ECOCYC:G7007,EcoGene:EG14022,GeneID:946352;Name=NP_416348.2;gbkey=CDS;gene=yebT;locus_tag=b1834;orig_transcript_id=gnl|b1834|mrna.b1834;product=intermembrane transport protein YebT;protein_id=NP_416348.2;transl_table=11	nonsyn	-
S2	NC_000913.3	1940715	C	T	Genic	-	GTG>GTA	V>V	ID=cds-NP_416370.2;Parent=gene-b1856;Dbxref=UniProtKB/Swiss-Prot:P0AFS9,Genbank:NP_416370.2,ASAP:ABE-0006189,ECOCYC:EG10013,EcoGene:EG10013,GeneID:946376;Name=NP_416370.2;gbkey=CDS;gene=mepM;locus_tag=b1856;orig_transcript_id=gnl|b1856|mrna.b1856;product=peptidoglycan DD-endopeptidase MepM;protein_id=NP_416370.2;transl_table=11	syn	-
S2	NC_000913.3	1943150	T	C	Genic	+	ATT>ATC	I>I	ID=cds-NP_416372.1;Parent=gene-b1858;Dbxref=UniProtKB/Swiss-Prot:P0A9X1,Genbank:NP_416372.1,ASAP:ABE-0006198,ECOCYC:G7018,EcoGene:EG13132,GeneID:946374;Name=NP_416372.1;gbkey=CDS;gene=znuC;locus_tag=b1858;orig_transcript_id=gnl|b1858|mrna.b1858;product=Zn(2(+)) ABC transporter ATP binding subunit;protein_id=NP_416372.1;transl_table=11	syn	-
S2	NC_000913.3	1948996	T	C	Genic	-	GAA>GAG	E>E	ID=cds-NP_416380.1;Parent=gene-b1866;Dbxref=UniProtKB/Swiss-Prot:P21889,Genbank:NP_416380.1,ASAP:ABE-0006226,ECOCYC:EG10097,EcoGene:EG10097,GeneID:946385;Name=NP_416380.1;gbkey=CDS;gene=aspS;locus_tag=b1866;orig_transcript_id=gnl|b1866|mrna.b1866;product=aspartate--tRNA ligase;protein_id=NP_416380.1;transl_table=11	syn	-
S2	NC_000913.3	1964343	T	C	Genic	-	GGA>GGG	G>G	ID=cds-NP_416393.1;Parent=gene-b1879;Dbxref=UniProtKB/Swiss-Prot:P76298,Genbank:NP_416393.1,ASAP:ABE-0006272,ECOCYC:G370,EcoGene:EG14273,GeneID:946390;Name=NP_416393.1;gbkey=CDS;gene=flhA;locus_tag=b1879;orig_transcript_id=gnl|b1879|mrna.b1879;product=flagellar biosynthesis protein FlhA;protein_id=NP_416393.1;transl_table=11	syn	3c
S2	NC_000913.3	1975098	G	A	Genic	-	GCC>GTC	A>V	ID=cds-NP_416402.1;Parent=gene-b1888;Dbxref=Genbank:NP_416402.1,ASAP:ABE-0006294,ECOCYC:EG10146,EcoGene:EG10146,GeneID:946401;Name=NP_416402.1;gbkey=CDS;gene=cheA;locus_tag=b1888;orig_transcript_id=gnl|b1888|mrna.b1888;product=chemotaxis protein CheA;protein_id=NP_416402.1;transl_table=11	nonsyn	-
S2	NC_000913.3	1989122	C	T	Genic	+	TCG>TTG	S>L	ID=cds-NP_416418.1;Parent=gene-b1905;Dbxref=UniProtKB/Swiss-Prot:P0A998,Genbank:NP_416418.1,ASAP:ABE-0006342,ECOCYC:EG10921,EcoGene:EG10921,GeneID:946410;Name=NP_416418.1;gbkey=CDS;gene=ftnA;locus_tag=b1905;orig_transcript_id=gnl|b1905|mrna.b1905;product=ferritin iron storage protein;protein_id=NP_416418.1;transl_table=11	nonsyn	-
S2	NC_000913.3	1990615	T	C	Genic	+	TTG>TCG	L>S	ID=cds-NP_416420.1;Parent=gene-b1907;Dbxref=UniProtKB/Swiss-Prot:P0AAD4,Genbank:NP_416420.1,ASAP:ABE-0006355,ECOCYC:EG11041,EcoGene:EG11041,GeneID:946412;Name=NP_416420.1;gbkey=CDS;gene=tyrP;locus_tag=b1907;orig_transcript_id=gnl|b1907|mrna.b1907;product=tyrosine:H(+) symporter;protein_id=NP_416420.1;transl_table=11	nonsyn	-
S2	NC_000913.3	1994449	T	C	Genic	-	AAA>AAG	K>K	ID=cds-NP_416423.4;Parent=gene-b1913;Dbxref=UniProtKB/Swiss-Prot:P0A8G0,Genbank:NP_416423.4,ASAP:ABE-0006370,ECOCYC:EG11063,EcoGene:EG11063,GeneID:947203;Name=NP_416423.4;gbkey=CDS;gene=uvrC;locus_tag=b1913;orig_transcript_id=gnl|b1913|mrna.b1913;product=excision nuclease subunit C;protein_id=NP_416423.4;transl_table=11	syn	3t
S2	NC_000913.3	2004703	T	C	Genic	+	TGG>CGG	W>R	ID=cds-NP_416434.1;Parent=gene-b1924;Dbxref=UniProtKB/Swiss-Prot:P24216,Genbank:NP_416434.1,ASAP:ABE-0006407,ECOCYC:EG10841,EcoGene:EG10841,GeneID:946428;Name=NP_416434.1;gbkey=CDS;gene=fliD;locus_tag=b1924;orig_transcript_id=gnl|b1924|mrna.b1924;product=flagellar filament capping protein;protein_id=NP_416434.1;transl_table=11	nonsyn	3g
S2	NC_000913.3	2017451	T	C	Genic	+	TCG>CCG	S>P	ID=cds-NP_416451.1;Parent=gene-b1941;Dbxref=UniProtKB/Swiss-Prot:P52612,Genbank:NP_416451.1,ASAP:ABE-0006460,ECOCYC:G377,EcoGene:EG20266,GeneID:946457;Name=NP_416451.1;gbkey=CDS;gene=fliI;locus_tag=b1941;orig_transcript_id=gnl|b1941|mrna.b1941;product=flagellum-specific ATP synthase FliI;protein_id=NP_416451.1;transl_table=11	nonsyn	-
S2	NC_000913.3	2020245	G	A	Genic	+	GCG>GCA	A>A	ID=cds-NP_416455.1;Parent=gene-b1945;Dbxref=UniProtKB/Swiss-Prot:P06974,Genbank:NP_416455.1,ASAP:ABE-0006469,ECOCYC:EG10323,EcoGene:EG10323,GeneID:946442;Name=NP_416455.1;gbkey=CDS;gene=fliM;locus_tag=b1945;orig_transcript_id=gnl|b1945|mrna.b1945;product=flagellar motor switch protein FliM;protein_id=NP_416455.1;transl_table=11	syn	-
S2	NC_000913.3	2022856	T	C	Genic	+	TTC>CTC	F>L	ID=cds-NP_416459.1;Parent=gene-b1949;Dbxref=UniProtKB/Swiss-Prot:P0AC07,Genbank:NP_416459.1,ASAP:ABE-0006477,ECOCYC:EG11976,EcoGene:EG11976,GeneID:946463;Name=NP_416459.1;gbkey=CDS;gene=fliQ;locus_tag=b1949;orig_transcript_id=gnl|b1949|mrna.b1949;product=flagellar biosynthesis protein FliQ;protein_id=NP_416459.1;transl_table=11	nonsyn	-
S2	NC_000913.3	2024252	A	G	Genic	+	CTA>CTG	L>L	ID=cds-NP_416461.1;Parent=gene-b1951;Dbxref=UniProtKB/Swiss-Prot:P0DMC9,Genbank:NP_416461.1,ASAP:ABE-0006482,ECOCYC:EG10820,EcoGene:EG10820,GeneID:946467;Name=NP_416461.1;gbkey=CDS;gene=rcsA;locus_tag=b1951;orig_transcript_id=gnl|b1951|mrna.b1951;product=DNA-binding transcriptional activator RcsA;protein_id=NP_416461.1;transl_table=11	syn	-
S2	NC_000913.3	2029721	A	G	Genic	+	AAA>AAG	K>K	ID=cds-NP_416468.1;Parent=gene-b1959;Dbxref=UniProtKB/Swiss-Prot:P0AA70,Genbank:NP_416468.1,ASAP:ABE-0006505,ECOCYC:EG11141,EcoGene:EG11141,GeneID:946461;Name=NP_416468.1;gbkey=CDS;gene=yedA;locus_tag=b1959;orig_transcript_id=gnl|b1959|mrna.b1959;product=putative transporter YedA;protein_id=NP_416468.1;transl_table=11	syn	-
S2	NC_000913.3	2030050	G	A	Genic	+	CGC>CAC	R>H	ID=cds-NP_416468.1;Parent=gene-b1959;Dbxref=UniProtKB/Swiss-Prot:P0AA70,Genbank:NP_416468.1,ASAP:ABE-0006505,ECOCYC:EG11141,EcoGene:EG11141,GeneID:946461;Name=NP_416468.1;gbkey=CDS;gene=yedA;locus_tag=b1959;orig_transcript_id=gnl|b1959|mrna.b1959;product=putative transporter YedA;protein_id=NP_416468.1;transl_table=11	nonsyn	-
S2	NC_000913.3	2031427	A	G	Genic	-	CGT>CGC	R>R	ID=cds-NP_416470.1;Parent=gene-b1961;Dbxref=UniProtKB/Swiss-Prot:P0AED9,Genbank:NP_416470.1,ASAP:ABE-0006509,ECOCYC:EG10211,EcoGene:EG10211,GeneID:946479;Name=NP_416470.1;gbkey=CDS;gene=dcm;locus_tag=b1961;orig_transcript_id=gnl|b1961|mrna.b1961;product=DNA-cytosine methyltransferase;protein_id=NP_416470.1;transl_table=11	syn	-
S2	NC_000913.3	2043843	A	G	Genic	+	AGC>GGC	S>G	ID=cds-NP_416484.2;Parent=gene-b1976;Dbxref=UniProtKB/Swiss-Prot:P76346,Genbank:NP_416484.2,ASAP:ABE-0006558,ECOCYC:G7063,EcoGene:EG13377,GeneID:946489;Name=NP_416484.2;gbkey=CDS;gene=mtfA;locus_tag=b1976;orig_transcript_id=gnl|b1976|mrna.b1976;product=Mlc titration factor;protein_id=NP_416484.2;transl_table=11	nonsyn	-
S2	NC_000913.3	2045273	T	C	Genic	+	GGT>GGC	G>G	ID=cds-NP_416485.4;Parent=gene-b1978;Dbxref=UniProtKB/Swiss-Prot:P76347,Genbank:NP_416485.4,ASAP:ABE-0006563,ECOCYC:G7064,EcoGene:EG13378,GeneID:946498;Name=NP_416485.4;gbkey=CDS;gene=yeeJ;locus_tag=b1978;orig_transcript_id=gnl|b1978|mrna.b1978;product=inverse autotransporter adhesin;protein_id=NP_416485.4;transl_table=11	syn	-
S2	NC_000913.3	2076235	T	C	Genic	+	GTC>GCC	V>A	ID=cds-NP_416505.2;Parent=gene-b2001;Dbxref=UniProtKB/Swiss-Prot:P76361,Genbank:NP_416505.2,ASAP:ABE-0006648,ECOCYC:G7081,EcoGene:EG13385,GeneID:946512;Name=NP_416505.2;gbkey=CDS;gene=yeeR;locus_tag=b2001;orig_transcript_id=gnl|b2001|mrna.b2001;product=CP4-44 prophage%3B inner membrane protein YeeR;protein_id=NP_416505.2;transl_table=11	nonsyn	5c
S2	NC_000913.3	2084201	T	C	IG						-
S2	NC_000913.3	2085141	T	C	Genic	-	AGT>GGT	S>G	ID=cds-NP_416517.1;Parent=gene-b2013;Dbxref=UniProtKB/Swiss-Prot:P33015,Genbank:NP_416517.1,ASAP:ABE-0006691,ECOCYC:EG11895,EcoGene:EG11895,GeneID:946526;Name=NP_416517.1;gbkey=CDS;gene=yeeE;locus_tag=b2013;orig_transcript_id=gnl|b2013|mrna.b2013;product=inner membrane protein YeeE;protein_id=NP_416517.1;transl_table=11	nonsyn	-
S2	NC_000913.3	2088408	T	C	Genic	-	AGT>GGT	S>G	ID=cds-NP_416520.1;Parent=gene-b2016;Dbxref=UniProtKB/Swiss-Prot:P0AD12,Genbank:NP_416520.1,ASAP:ABE-0006702,ECOCYC:G7089,EcoGene:EG13393,GeneID:946538;Name=NP_416520.1;gbkey=CDS;gene=yeeZ;locus_tag=b2016;orig_transcript_id=gnl|b2016|mrna.b2016;product=putative epimerase YeeZ;protein_id=NP_416520.1;transl_table=11	nonsyn	-
S2	NC_000913.3	2089064	G	A	Genic	-	GCG>GTG	A>V	ID=cds-NP_416520.1;Parent=gene-b2016;Dbxref=UniProtKB/Swiss-Prot:P0AD12,Genbank:NP_416520.1,ASAP:ABE-0006702,ECOCYC:G7089,EcoGene:EG13393,GeneID:946538;Name=NP_416520.1;gbkey=CDS;gene=yeeZ;locus_tag=b2016;orig_transcript_id=gnl|b2016|mrna.b2016;product=putative epimerase YeeZ;protein_id=NP_416520.1;transl_table=11	nonsyn	-
S2	NC_000913.3	2089273	G	A	Genic	-	CGT>TGT	R>C	ID=cds-YP_588458.1;Parent=gene-b4539;Dbxref=UniProtKB/Swiss-Prot:P69348,Genbank:YP_588458.1,ASAP:ABE-0285060,ECOCYC:G0-9121,EcoGene:EG14356,GeneID:1450274;Name=YP_588458.1;gbkey=CDS;gene=yoeB;locus_tag=b4539;orig_transcript_id=gnl|b4539|mrna.b4539;product=ribosome-dependent mRNA interferase toxin YoeB;protein_id=YP_588458.1;transl_table=11	nonsyn	-
S2	NC_000913.3	2105276	T	C	Genic	-	GAT>GGT	D>G	ID=cds-NP_416538.1;Parent=gene-b2034;Dbxref=UniProtKB/Swiss-Prot:P37749,Genbank:NP_416538.1,ASAP:ABE-0006751,ECOCYC:EG11983,EcoGene:EG11983,GeneID:947041;Name=NP_416538.1;gbkey=CDS;gene=wbbI;locus_tag=b2034;orig_transcript_id=gnl|b2034|mrna.b2034;product=beta-1%2C6-galactofuranosyltransferase;protein_id=NP_416538.1;transl_table=11	nonsyn	3c
S2	NC_000913.3	2120690	T	A	Genic	-	ATC>TTC	I>F	ID=cds-NP_416551.1;Parent=gene-b2047;Dbxref=UniProtKB/Swiss-Prot:P71241,Genbank:NP_416551.1,ASAP:ABE-0006785,ECOCYC:G7098,EcoGene:EG13575,GeneID:946583;Name=NP_416551.1;gbkey=CDS;gene=wcaJ;locus_tag=b2047;orig_transcript_id=gnl|b2047|mrna.b2047;product=undecaprenyl-phosphate glucose phosphotransferase;protein_id=NP_416551.1;transl_table=11	nonsyn	3cag
S2	NC_000913.3	2133240	T	C	Genic	-	TAC>TGC	Y>C	ID=cds-NP_416563.1;Parent=gene-b2059;Dbxref=UniProtKB/Swiss-Prot:P77414,Genbank:NP_416563.1,ASAP:ABE-0006816,ECOCYC:G7104,EcoGene:EG13569,GeneID:946570;Name=NP_416563.1;gbkey=CDS;gene=wcaA;locus_tag=b2059;orig_transcript_id=gnl|b2059|mrna.b2059;product=putative colanic acid biosynthesis glycosyl transferase;protein_id=NP_416563.1;transl_table=11	nonsyn	-
S2	NC_000913.3	2144587	G	A	Genic	+	GGC>GAC	G>D	ID=cds-NP_416571.1;Parent=gene-b2067;Dbxref=UniProtKB/Swiss-Prot:P38097,Genbank:NP_416571.1,ASAP:ABE-0006845,ECOCYC:EG12396,EcoGene:EG12396,GeneID:946600;Name=NP_416571.1;gbkey=CDS;gene=dgcE;locus_tag=b2067;orig_transcript_id=gnl|b2067|mrna.b2067;product=putative diguanylate cyclase DgcE;protein_id=NP_416571.1;transl_table=11	nonsyn	-
S2	NC_000913.3	2150146	G	A	Genic	-	TTC>TTT	F>F	ID=cds-NP_416574.1;Parent=gene-b2070;Dbxref=UniProtKB/Swiss-Prot:P76393,Genbank:NP_416574.1,ASAP:ABE-0006858,ECOCYC:G7109,EcoGene:EG14052,GeneID:947159;Name=NP_416574.1;gbkey=CDS;gene=yegI;locus_tag=b2070;orig_transcript_id=gnl|b2070|mrna.b2070;product=protein kinase YegI;protein_id=NP_416574.1;transl_table=11	syn	-
S2	NC_000913.3	2183045	T	C	Genic	-	ACC>GCC	T>A	ID=cds-NP_416605.2;Parent=gene-b2102;Dbxref=UniProtKB/Swiss-Prot:P76421,Genbank:NP_416605.2,ASAP:ABE-0006955,ECOCYC:G7134,EcoGene:EG14067,GeneID:945543;Name=NP_416605.2;gbkey=CDS;gene=yegX;locus_tag=b2102;orig_transcript_id=gnl|b2102|mrna.b2102;product=putative hydrolase;protein_id=NP_416605.2;transl_table=11	nonsyn	-
S2	NC_000913.3	2183931	G	A	Genic	-	CAA>TAA	Q>Q	ID=cds-NP_416606.1;Parent=gene-b2103;Dbxref=UniProtKB/Swiss-Prot:P76422,Genbank:NP_416606.1,ASAP:ABE-0006958,ECOCYC:G7135,EcoGene:EG14068,EcoGene:EG20225,GeneID:946459;Name=NP_416606.1;gbkey=CDS;gene=thiD;locus_tag=b2103;orig_transcript_id=gnl|b2103|mrna.b2103;product=bifunctional hydroxymethylpyrimidine kinase/phosphomethylpyrimidine kinase;protein_id=NP_416606.1;transl_table=11	syn	-
S2	NC_000913.3	2189260	G	A	Genic	-	CGT>TGT	R>C	ID=cds-NP_416612.1;Parent=gene-b2109;Dbxref=UniProtKB/Swiss-Prot:P33341,Genbank:NP_416612.1,ASAP:ABE-0006974,ECOCYC:EG11988,EcoGene:EG11988,GeneID:946617;Name=NP_416612.1;gbkey=CDS;gene=yehB;locus_tag=b2109;orig_transcript_id=gnl|b2109|mrna.b2109;product=putative fimbrial usher protein YehB;protein_id=NP_416612.1;transl_table=11	nonsyn	3t
S2	NC_000913.3	2195406	T	C	Genic	+	GAT>GAC	D>D	ID=cds-NP_416617.1;Parent=gene-b2114;Dbxref=UniProtKB/Swiss-Prot:P00959,Genbank:NP_416617.1,ASAP:ABE-0006991,ECOCYC:EG10586,EcoGene:EG10586,GeneID:946643;Name=NP_416617.1;gbkey=CDS;gene=metG;locus_tag=b2114;orig_transcript_id=gnl|b2114|mrna.b2114;product=methionine--tRNA ligase;protein_id=NP_416617.1;transl_table=11	syn	-
S2	NC_000913.3	2215254	G	A	Genic	+	TGC>TAC	C>Y	ID=cds-NP_416631.1;Parent=gene-b2127;Dbxref=UniProtKB/Swiss-Prot:P33358,Genbank:NP_416631.1,ASAP:ABE-0007030,ECOCYC:EG12008,EcoGene:EG12008,GeneID:949029;Name=NP_416631.1;gbkey=CDS;gene=mlrA;locus_tag=b2127;orig_transcript_id=gnl|b2127|mrna.b2127;product=DNA-binding transcriptional activator MlrA;protein_id=NP_416631.1;transl_table=11	nonsyn	-
S2	NC_000913.3	2240113	A	G	Genic	-	CTG>CCG	L>P	ID=cds-NP_416655.1;Parent=gene-b2150;Dbxref=UniProtKB/Swiss-Prot:P0AEE5,Genbank:NP_416655.1,ASAP:ABE-0007108,ECOCYC:EG10593,EcoGene:EG10593,GeneID:949041;Name=NP_416655.1;gbkey=CDS;gene=mglB;locus_tag=b2150;orig_transcript_id=gnl|b2150|mrna.b2150;product=D-galactose/methyl-galactoside ABC transporter periplasmic binding protein;protein_id=NP_416655.1;transl_table=11	nonsyn	-
S2	NC_000913.3	2242736	G	A	Genic	-	CCC>TCC	P>S	ID=cds-NP_416657.1;Parent=gene-b2152;Dbxref=UniProtKB/Swiss-Prot:P25747,Genbank:NP_416657.1,ASAP:ABE-0007115,ECOCYC:EG11290,EcoGene:EG11290,GeneID:949044;Name=NP_416657.1;gbkey=CDS;gene=yeiB;locus_tag=b2152;orig_transcript_id=gnl|b2152|mrna.b2152;product=DUF418 domain-containing protein YeiB;protein_id=NP_416657.1;transl_table=11	nonsyn	-
S2	NC_000913.3	2246519	T	C	Genic	-	GAT>GGT	D>G	ID=cds-NP_416660.1;Parent=gene-b2155;Dbxref=UniProtKB/Swiss-Prot:P17315,Genbank:NP_416660.1,ASAP:ABE-0007126,ECOCYC:EG10155,EcoGene:EG10155,GeneID:949042;Name=NP_416660.1;gbkey=CDS;gene=cirA;locus_tag=b2155;orig_transcript_id=gnl|b2155|mrna.b2155;product=ferric dihyroxybenzoylserine outer membrane transporter;protein_id=NP_416660.1;transl_table=11	nonsyn	4c
S2	NC_000913.3	2248745	G	A	Genic	-	CCG>TCG	P>S	ID=cds-NP_416662.1;Parent=gene-b2157;Dbxref=UniProtKB/Swiss-Prot:P0ACR4,Genbank:NP_416662.1,ASAP:ABE-0007138,ECOCYC:EG12105,EcoGene:EG12105,GeneID:946657;Name=NP_416662.1;gbkey=CDS;gene=yeiE;locus_tag=b2157;orig_transcript_id=gnl|b2157|mrna.b2157;product=putative LysR-type transcriptional regulator YeiE;protein_id=NP_416662.1;transl_table=11	nonsyn	-
S2	NC_000913.3	2263421	G	A	Genic	-	GTC>GTT	V>V	ID=cds-NP_416674.1;Parent=gene-b2169;Dbxref=UniProtKB/Swiss-Prot:P69811,Genbank:NP_416674.1,ASAP:ABE-0007180,ECOCYC:G7990,EcoGene:EG10005,GeneID:946677;Name=NP_416674.1;gbkey=CDS;gene=fruB;locus_tag=b2169;orig_transcript_id=gnl|b2169|mrna.b2169;product=fructose-specific PTS multiphosphoryl transfer protein FruB;protein_id=NP_416674.1;transl_table=11	syn	-
S2	NC_000913.3	2269726	T	C	IG						-
S2	NC_000913.3	2286577	T	C	Genic	-	AAC>AGC	N>S	ID=cds-gnl|b2190|CDS%3D2618;Parent=gene-b2190;Dbxref=ASAP:ABE-0007244,ECOCYC:EG12051,EcoGene:EG12051,GeneID:946867;gbkey=CDS;gene=yejO;locus_tag=b2190;orig_protein_id=gnl|b2190|CDS%3D2618;orig_transcript_id=gnl|b2190|mrna.CDS%3D2618;product=adhesin-like autotransporter YejO;transl_table=11	nonsyn	-
S2	NC_000913.3	2302691	G	A	Genic	-	GCC>GCT	A>A	ID=cds-NP_416710.1;Parent=gene-b2206;Dbxref=UniProtKB/Swiss-Prot:P33937,Genbank:NP_416710.1,ASAP:ABE-0007289,ECOCYC:EG12067,EcoGene:EG12067,GeneID:947093;Name=NP_416710.1;gbkey=CDS;gene=napA;locus_tag=b2206;orig_transcript_id=gnl|b2206|mrna.b2206;product=periplasmic nitrate reductase subunit NapA;protein_id=NP_416710.1;transl_table=11	syn	-
S2	NC_000913.3	2310439	T	C	IG						-
S2	NC_000913.3	2330693	T	C	Genic	-	AAC>AGC	N>S	ID=cds-gnl|b4500|CDS2677;Parent=gene-b4500;Dbxref=ASAP:ABE-0285101,ECOCYC:G7155,EcoGene:EG14081,GeneID:1450231;gbkey=CDS;gene=yfaS;locus_tag=b4500;orig_protein_id=gnl|b4500|CDS2677;orig_transcript_id=gnl|b4500|mrna.CDS2677;product=putative macroglobulin family protein%2C N-terminal fragment;transl_table=11	nonsyn	3t
S2	NC_000913.3	2338551	G	A	Genic	-	AGC>AGT	S>S	ID=cds-NP_416734.1;Parent=gene-b2231;Dbxref=UniProtKB/Swiss-Prot:P0AES4,Genbank:NP_416734.1,ASAP:ABE-0007370,ECOCYC:EG10423,EcoGene:EG10423,GeneID:946614;Name=NP_416734.1;gbkey=CDS;gene=gyrA;locus_tag=b2231;orig_transcript_id=gnl|b2231|mrna.b2231;product=DNA gyrase subunit A;protein_id=NP_416734.1;transl_table=11	syn	3gc
S2	NC_000913.3	2348766	T	C	Genic	+	TGA>CGA	Sec/*>R	ID=cds-NP_416739.1;Parent=gene-b2236;Dbxref=UniProtKB/Swiss-Prot:P0ABW3,Genbank:NP_416739.1,ASAP:ABE-0007390,ECOCYC:EG12360,EcoGene:EG12360,GeneID:946729;Name=NP_416739.1;gbkey=CDS;gene=yfaE;locus_tag=b2236;orig_transcript_id=gnl|b2236|mrna.b2236;product=ferredoxin-like diferric-tyrosyl radical cofactor maintenance protein YfaE;protein_id=NP_416739.1;transl_table=11	nonsyn	-
S2	NC_000913.3	2360834	T	C	Genic	-	GAT>GGT	D>G	ID=cds-NP_416750.2;Parent=gene-b2247;Dbxref=UniProtKB/Swiss-Prot:P77215,Genbank:NP_416750.2,ASAP:ABE-0007436,ECOCYC:G7160,EcoGene:EG14085,GeneID:945881;Name=NP_416750.2;gbkey=CDS;gene=rhmD;locus_tag=b2247;orig_transcript_id=gnl|b2247|mrna.b2247;product=L-rhamnonate dehydratase;protein_id=NP_416750.2;transl_table=11	nonsyn	-
S2	NC_000913.3	2366479	T	C	Genic	+	ATT>ATC	I>I	ID=cds-NP_416756.6;Parent=gene-b2253;Dbxref=UniProtKB/Swiss-Prot:P77690,Genbank:NP_416756.6,ASAP:ABE-0007456,ECOCYC:G7166,EcoGene:EG14089,GeneID:947375;Name=NP_416756.6;gbkey=CDS;gene=arnB;locus_tag=b2253;orig_transcript_id=gnl|b2253|mrna.b2253;product=UDP-4-amino-4-deoxy-L-arabinose aminotransferase;protein_id=NP_416756.6;transl_table=11	syn	-
S2	NC_000913.3	2382248	G	A	Genic	+	GGC>GAC	G>D	ID=cds-NP_416771.4;Parent=gene-b2268;Dbxref=UniProtKB/Swiss-Prot:P0A8V0,Genbank:NP_416771.4,ASAP:ABE-0007496,ECOCYC:G7175,EcoGene:EG14260,GeneID:946760;Name=NP_416771.4;gbkey=CDS;gene=rbn;locus_tag=b2268;orig_transcript_id=gnl|b2268|mrna.b2268;product=ribonuclease BN;protein_id=NP_416771.4;transl_table=11	nonsyn	4c
S2	NC_000913.3	2383296	T	C	Genic	+	GTC>GCC	V>A	ID=cds-NP_416772.1;Parent=gene-b2269;Dbxref=UniProtKB/Swiss-Prot:Q47013,Genbank:NP_416772.1,ASAP:ABE-0007499,ECOCYC:G7176,EcoGene:EG14261,GeneID:946742;Name=NP_416772.1;gbkey=CDS;gene=elaD;locus_tag=b2269;orig_transcript_id=gnl|b2269|mrna.b2269;product=protease ElaD;protein_id=NP_416772.1;transl_table=11	nonsyn	4c
S2	NC_000913.3	2389622	T	C	Genic	+	GTT>GTC	V>V	ID=cds-NP_416778.2;Parent=gene-b2275;Dbxref=UniProtKB/Swiss-Prot:P76486,Genbank:NP_416778.2,ASAP:ABE-0007524,ECOCYC:G7182,EcoGene:EG14100,GeneID:946754;Name=NP_416778.2;gbkey=CDS;gene=yfbP;locus_tag=b2275;orig_transcript_id=gnl|b2275|mrna.b2275;product=uncharacterized protein YfbP;protein_id=NP_416778.2;transl_table=11	syn	-
S2	NC_000913.3	2390710	T	C	Genic	-	AGC>GGC	S>G	ID=cds-NP_416779.2;Parent=gene-b2276;Dbxref=UniProtKB/Swiss-Prot:P0AFF0,Genbank:NP_416779.2,ASAP:ABE-0007526,ECOCYC:EG12093,EcoGene:EG12093,GeneID:945136;Name=NP_416779.2;gbkey=CDS;gene=nuoN;locus_tag=b2276;orig_transcript_id=gnl|b2276|mrna.b2276;product=NADH:quinone oxidoreductase subunit N;protein_id=NP_416779.2;transl_table=11	nonsyn	-
S2	NC_000913.3	2396042	G	A	Genic	-	CTG>TTG	L>L	ID=cds-NP_416784.1;Parent=gene-b2281;Dbxref=UniProtKB/Swiss-Prot:P0AFD6,Genbank:NP_416784.1,ASAP:ABE-0007539,ECOCYC:EG12089,EcoGene:EG12089,GeneID:946757;Name=NP_416784.1;gbkey=CDS;gene=nuoI;locus_tag=b2281;orig_transcript_id=gnl|b2281|mrna.b2281;product=NADH:quinone oxidoreductase subunit I;protein_id=NP_416784.1;transl_table=11	syn	-
S2	NC_000913.3	2397401	G	A	Genic	-	ACC>ACT	T>T	ID=cds-NP_416785.1;Parent=gene-b2282;Dbxref=UniProtKB/Swiss-Prot:P0AFD4,Genbank:NP_416785.1,ASAP:ABE-0007541,ECOCYC:EG12088,EcoGene:EG12088,GeneID:946761;Name=NP_416785.1;gbkey=CDS;gene=nuoH;locus_tag=b2282;orig_transcript_id=gnl|b2282|mrna.b2282;product=NADH:quinone oxidoreductase subunit H;protein_id=NP_416785.1;transl_table=11	syn	-
S2	NC_000913.3	2397824	G	A	Genic	-	CCG>CTG	P>L	ID=cds-NP_416786.4;Parent=gene-b2283;Dbxref=UniProtKB/Swiss-Prot:P33602,Genbank:NP_416786.4,ASAP:ABE-0007543,ECOCYC:EG12087,EcoGene:EG12087,GeneID:946762;Name=NP_416786.4;gbkey=CDS;gene=nuoG;locus_tag=b2283;orig_transcript_id=gnl|b2283|mrna.b2283;product=NADH:quinone oxidoreductase subunit G;protein_id=NP_416786.4;transl_table=11	nonsyn	-
S2	NC_000913.3	2417973	T	C	Genic	+	GTC>GCC	V>A	ID=cds-NP_416801.2;Parent=gene-b2298;Dbxref=UniProtKB/Swiss-Prot:P39263,Genbank:NP_416801.2,ASAP:ABE-0007585,ECOCYC:G7190,EcoGene:EG12607,GeneID:946780;Name=NP_416801.2;gbkey=CDS;gene=yfcC;locus_tag=b2298;orig_transcript_id=gnl|b2298|mrna.b2298;product=putative transporter YfcC;protein_id=NP_416801.2;transl_table=11	nonsyn	-
S2	NC_000913.3	2429136	T	C	Genic	-	GAC>GGC	D>G	ID=cds-NP_416815.1;Parent=gene-b2312;Dbxref=UniProtKB/Swiss-Prot:P0AG16,Genbank:NP_416815.1,ASAP:ABE-0007631,ECOCYC:EG10794,EcoGene:EG10794,GeneID:946794;Name=NP_416815.1;gbkey=CDS;gene=purF;locus_tag=b2312;orig_transcript_id=gnl|b2312|mrna.b2312;product=amidophosphoribosyltransferase;protein_id=NP_416815.1;transl_table=11	nonsyn	-
S2	NC_000913.3	2439021	T	C	Genic	-	TAC>TGC	Y>C	ID=cds-NP_416825.1;Parent=gene-b2322;Dbxref=UniProtKB/Swiss-Prot:P77549,Genbank:NP_416825.1,ASAP:ABE-0007669,ECOCYC:G7198,EcoGene:EG14113,GeneID:946791;Name=NP_416825.1;gbkey=CDS;gene=yfcJ;locus_tag=b2322;orig_transcript_id=gnl|b2322|mrna.b2322;product=putative transporter YfcJ;protein_id=NP_416825.1;transl_table=11	nonsyn	-
S2	NC_000913.3	2440817	G	A	Genic	-	ACC>ACT	T>T	ID=cds-NP_416826.1;Parent=gene-b2323;Dbxref=UniProtKB/Swiss-Prot:P0A953,Genbank:NP_416826.1,ASAP:ABE-0007675,ECOCYC:EG10274,EcoGene:EG10274,GeneID:946799;Name=NP_416826.1;gbkey=CDS;gene=fabB;locus_tag=b2323;orig_transcript_id=gnl|b2323|mrna.b2323;product=beta-ketoacyl-[acyl carrier protein] synthase I;protein_id=NP_416826.1;transl_table=11	syn	-
S2	NC_000913.3	2441105	T	C	Genic	-	GCA>GCG	A>A	ID=cds-NP_416826.1;Parent=gene-b2323;Dbxref=UniProtKB/Swiss-Prot:P0A953,Genbank:NP_416826.1,ASAP:ABE-0007675,ECOCYC:EG10274,EcoGene:EG10274,GeneID:946799;Name=NP_416826.1;gbkey=CDS;gene=fabB;locus_tag=b2323;orig_transcript_id=gnl|b2323|mrna.b2323;product=beta-ketoacyl-[acyl carrier protein] synthase I;protein_id=NP_416826.1;transl_table=11	syn	-
S2	NC_000913.3	2447720	T	C	Genic	-	ACG>GCG	T>A	ID=cds-NP_416833.4;Parent=gene-b2330;Dbxref=UniProtKB/Swiss-Prot:P39199,Genbank:NP_416833.4,ASAP:ABE-0007695,ECOCYC:EG12449,EcoGene:EG12449,GeneID:946805;Name=NP_416833.4;gbkey=CDS;gene=prmB;locus_tag=b2330;orig_transcript_id=gnl|b2330|mrna.b2330;product=50S ribosomal subunit protein L3 N(5)-glutamine methyltransferase;protein_id=NP_416833.4;transl_table=11	nonsyn	-
S2	NC_000913.3	2485663	A	G	Genic	+	GAA>GAG	E>E	ID=cds-NP_416871.1;Parent=gene-b2370;Dbxref=UniProtKB/Swiss-Prot:P30855,Genbank:NP_416871.1,ASAP:ABE-0007819,ECOCYC:EG11610,EcoGene:EG11610,GeneID:946844;Name=NP_416871.1;gbkey=CDS;gene=evgS;locus_tag=b2370;orig_transcript_id=gnl|b2370|mrna.b2370;product=sensory histidine kinase EvgS;protein_id=NP_416871.1;transl_table=11	syn	-
S2	NC_000913.3	2493684	C	T	IG						-
S2	NC_000913.3	2494340	A	G	Genic	-	GCT>GCC	A>A	ID=cds-NP_416876.1;Parent=gene-b2375;Dbxref=UniProtKB/Swiss-Prot:P76520,Genbank:NP_416876.1,ASAP:ABE-0007835,ECOCYC:G7238,EcoGene:EG14146,GeneID:949108;Name=NP_416876.1;gbkey=CDS;gene=yfdX;locus_tag=b2375;orig_transcript_id=gnl|b2375|mrna.b2375;product=protein YfdX;protein_id=NP_416876.1;transl_table=11	syn	-
S2	NC_000913.3	2507281	G	A	Genic	-	GCC>GTC	A>V	ID=cds-NP_416887.1;Parent=gene-b2386;Dbxref=UniProtKB/Swiss-Prot:P77579,Genbank:NP_416887.1,ASAP:ABE-0007871,ECOCYC:G7249,EcoGene:EG14154,GeneID:949111;Name=NP_416887.1;gbkey=CDS;gene=fryC;locus_tag=b2386;orig_transcript_id=gnl|b2386|mrna.b2386;product=putative PTS enzyme IIC component FryC;protein_id=NP_416887.1;transl_table=11	nonsyn	-
S2	NC_000913.3	2511463	T	C	IG						-
S2	NC_000913.3	2553109	G	A	Genic	+	CGG>CAG	R>Q	ID=cds-NP_416930.1;Parent=gene-b2435;Dbxref=UniProtKB/Swiss-Prot:P36548,Genbank:NP_416930.1,ASAP:ABE-0008032,ECOCYC:EG11823,EcoGene:EG11823,GeneID:946916;Name=NP_416930.1;gbkey=CDS;gene=amiA;locus_tag=b2435;orig_transcript_id=gnl|b2435|mrna.b2435;product=N-acetylmuramoyl-L-alanine amidase A;protein_id=NP_416930.1;transl_table=11	nonsyn	-
S2	NC_000913.3	2555768	G	A	Genic	-	ATC>ATT	I>I	ID=cds-NP_416934.1;Parent=gene-b2439;Dbxref=UniProtKB/Swiss-Prot:P76541,Genbank:NP_416934.1,ASAP:ABE-0008041,ECOCYC:G7271,EcoGene:EG14171,GeneID:946914;Name=NP_416934.1;gbkey=CDS;gene=eutL;locus_tag=b2439;orig_transcript_id=gnl|b2439|mrna.b2439;product=putative structural protein%2C ethanolamine utilization microcompartment;protein_id=NP_416934.1;transl_table=11	syn	-
S2	NC_000913.3	2578756	G	A	Genic	+	GCC>ACC	A>T	ID=cds-NP_416959.1;Parent=gene-b2464;Dbxref=UniProtKB/Swiss-Prot:P0A867,Genbank:NP_416959.1,ASAP:ABE-0008115,ECOCYC:EG11797,EcoGene:EG11797,GeneID:947006;Name=NP_416959.1;gbkey=CDS;gene=talA;locus_tag=b2464;orig_transcript_id=gnl|b2464|mrna.b2464;product=transaldolase A;protein_id=NP_416959.1;transl_table=11	nonsyn	3cca
S2	NC_000913.3	2582427	G	A	Genic	-	ACC>ACT	T>T	ID=cds-NP_416961.1;Parent=gene-b2466;Dbxref=UniProtKB/Swiss-Prot:P76559,Genbank:NP_416961.1,ASAP:ABE-0008120,ECOCYC:G7295,EcoGene:EG14194,GeneID:946828;Name=NP_416961.1;gbkey=CDS;gene=ypfG;locus_tag=b2466;orig_transcript_id=gnl|b2466|mrna.b2466;product=DUF1176 domain-containing protein YpfG;protein_id=NP_416961.1;transl_table=11	syn	-
S2	NC_000913.3	2619331	G	A	Genic	-	TCC>TTC	S>F	ID=cds-NP_416992.1;Parent=gene-b2497;Dbxref=UniProtKB/Swiss-Prot:P0AGM7,Genbank:NP_416992.1,ASAP:ABE-0008219,ECOCYC:EG12129,EcoGene:EG12129,GeneID:946978;Name=NP_416992.1;gbkey=CDS;gene=uraA;locus_tag=b2497;orig_transcript_id=gnl|b2497|mrna.b2497;product=hypothetical protein;protein_id=NP_416992.1;transl_table=11	nonsyn	3a
S2	NC_000913.3	2620545	G	A	Genic	-	CCG>TCG	P>S	ID=cds-NP_416993.2;Parent=gene-b2498;Dbxref=UniProtKB/Swiss-Prot:P0A8F0,Genbank:NP_416993.2,ASAP:ABE-0008224,ECOCYC:EG11332,EcoGene:EG11332,GeneID:946979;Name=NP_416993.2;gbkey=CDS;gene=upp;locus_tag=b2498;orig_transcript_id=gnl|b2498|mrna.b2498;product=uracil phosphoribosyltransferase;protein_id=NP_416993.2;transl_table=11	nonsyn	-
S2	NC_000913.3	2646438	T	C	Genic	-	CCA>CCG	P>P	ID=cds-NP_417014.1;Parent=gene-b2519;Dbxref=UniProtKB/Swiss-Prot:P76577,Genbank:NP_417014.1,ASAP:ABE-0008294,ECOCYC:G7322,EcoGene:EG14210,GeneID:947152;Name=NP_417014.1;gbkey=CDS;gene=pbpC;locus_tag=b2519;orig_transcript_id=gnl|b2519|mrna.b2519;product=peptidoglycan glycosyltransferase PbpC;protein_id=NP_417014.1;transl_table=11	syn	-
S2	NC_000913.3	2652113	C	T	Genic	-	GCC>ACC	A>T	ID=cds-NP_417015.1;Parent=gene-b2520;Dbxref=UniProtKB/Swiss-Prot:P76578,Genbank:NP_417015.1,ASAP:ABE-0008296,ECOCYC:G7323,EcoGene:EG13394,GeneID:947302;Name=NP_417015.1;gbkey=CDS;gene=yfhM;locus_tag=b2520;orig_transcript_id=gnl|b2520|mrna.b2520;product=alpha2-macroglobulin;protein_id=NP_417015.1;transl_table=11	nonsyn	-
S2	NC_000913.3	2667103	C	T	Genic	-	GTG>GTA	V>V	ID=cds-NP_417031.1;Parent=gene-b2536;Dbxref=UniProtKB/Swiss-Prot:Q47142,Genbank:NP_417031.1,ASAP:ABE-0008348,ECOCYC:G7330,EcoGene:EG13454,GeneID:947007;Name=NP_417031.1;gbkey=CDS;gene=hcaT;locus_tag=b2536;orig_transcript_id=gnl|b2536|mrna.b2536;product=putative 3-phenylpropionate transporter;protein_id=NP_417031.1;transl_table=11	syn	-
S2	NC_000913.3	2681173	C	T	Genic	-	GCA>ACA	A>T	ID=cds-NP_417044.4;Parent=gene-b2549;Dbxref=UniProtKB/Swiss-Prot:P76585,Genbank:NP_417044.4,ASAP:ABE-0008380,ECOCYC:G7343,EcoGene:EG13468,GeneID:947021;Name=NP_417044.4;gbkey=CDS;gene=yphG;locus_tag=b2549;orig_transcript_id=gnl|b2549|mrna.b2549;product=DUF5107 domain-containing protein YphG;protein_id=NP_417044.4;transl_table=11	nonsyn	-
S2	NC_000913.3	2699427	T	C	Genic	+	CGT>CGC	R>R	ID=cds-NP_417056.2;Parent=gene-b2561;Dbxref=UniProtKB/Swiss-Prot:P37767,Genbank:NP_417056.2,ASAP:ABE-0008428,ECOCYC:EG12308,EcoGene:EG12308,GeneID:947030;Name=NP_417056.2;gbkey=CDS;gene=yfhH;locus_tag=b2561;orig_transcript_id=gnl|b2561|mrna.b2561;product=putative DNA-binding transcriptional regulator YfhH;protein_id=NP_417056.2;transl_table=11	syn	-
S2	NC_000913.3	2713427	A	G	Genic	+	ACG>GCG	T>A	ID=cds-NP_417071.1;Parent=gene-b2576;Dbxref=UniProtKB/Swiss-Prot:P21507,Genbank:NP_417071.1,ASAP:ABE-0008478,ECOCYC:EG10975,EcoGene:EG10975,GeneID:947055;Name=NP_417071.1;gbkey=CDS;gene=srmB;locus_tag=b2576;orig_transcript_id=gnl|b2576|mrna.b2576;product=ATP-dependent RNA helicase SrmB;protein_id=NP_417071.1;transl_table=11	nonsyn	-
S2	NC_000913.3	2718821	T	C	Genic	+	GGT>GGC	G>G	ID=cds-NP_417077.1;Parent=gene-b2582;Dbxref=UniProtKB/Swiss-Prot:P0AGG4,Genbank:NP_417077.1,ASAP:ABE-0008501,ECOCYC:EG11887,EcoGene:EG11887,GeneID:947062;Name=NP_417077.1;gbkey=CDS;gene=trxC;locus_tag=b2582;orig_transcript_id=gnl|b2582|mrna.b2582;product=reduced thioredoxin 2;protein_id=NP_417077.1;transl_table=11	syn	-
S2	NC_000913.3	2719089	G	A	Genic	+	GTC>ATC	V>I	ID=cds-NP_417077.1;Parent=gene-b2582;Dbxref=UniProtKB/Swiss-Prot:P0AGG4,Genbank:NP_417077.1,ASAP:ABE-0008501,ECOCYC:EG11887,EcoGene:EG11887,GeneID:947062;Name=NP_417077.1;gbkey=CDS;gene=trxC;locus_tag=b2582;orig_transcript_id=gnl|b2582|mrna.b2582;product=reduced thioredoxin 2;protein_id=NP_417077.1;transl_table=11	nonsyn	-
S2	NC_000913.3	2719748	G	A	Genic	+	GCT>ACT	A>T	ID=cds-NP_417078.4;Parent=gene-b2583;Dbxref=UniProtKB/Swiss-Prot:Q47319,Genbank:NP_417078.4,ASAP:ABE-0008503,ECOCYC:G7349,EcoGene:EG14223,GeneID:947057;Name=NP_417078.4;gbkey=CDS;gene=yfiP;locus_tag=b2583;orig_transcript_id=gnl|b2583|mrna.b2583;product=conserved protein YfiP;protein_id=NP_417078.4;transl_table=11	nonsyn	-
S2	NC_000913.3	2722040	G	A	Genic	+	CCG>CCA	P>P	ID=cds-NP_417079.1;Parent=gene-b2584;Dbxref=UniProtKB/Swiss-Prot:P76594,Genbank:NP_417079.1,ASAP:ABE-0008506,ECOCYC:G7350,EcoGene:EG14224,GeneID:947056;Name=NP_417079.1;gbkey=CDS;gene=patZ;locus_tag=b2584;orig_transcript_id=gnl|b2584|mrna.b2584;product=peptidyl-lysine acetyltransferase;protein_id=NP_417079.1;transl_table=11	syn	3t
S2	NC_000913.3	2731820	C	T	Genic	-	CGT>CAT	R>H	ID=cds-NP_417083.1;Parent=gene-b2592;Dbxref=UniProtKB/Swiss-Prot:P63284,Genbank:NP_417083.1,ASAP:ABE-0008527,ECOCYC:EG10157,EcoGene:EG10157,GeneID:947077;Name=NP_417083.1;gbkey=CDS;gene=clpB;locus_tag=b2592;orig_transcript_id=gnl|b2592|mrna.b2592;product=ClpB chaperone;protein_id=NP_417083.1;transl_table=11	nonsyn	-
S2	NC_000913.3	2735083	T	C	Genic	-	GAG>GGG	E>G	ID=cds-NP_417085.1;Parent=gene-b2594;Dbxref=UniProtKB/Swiss-Prot:P33643,Genbank:NP_417085.1,ASAP:ABE-0008532,ECOCYC:EG12098,EcoGene:EG12098,GeneID:947087;Name=NP_417085.1;gbkey=CDS;gene=rluD;locus_tag=b2594;orig_transcript_id=gnl|b2594|mrna.b2594;product=23S rRNA pseudouridine(1911/1915/1917) synthase;protein_id=NP_417085.1;transl_table=11	nonsyn	-
S2	NC_000913.3	2750146	G	A	Genic	-	GCG>GTG	A>V	ID=cds-NP_417104.1;Parent=gene-b2614;Dbxref=UniProtKB/Swiss-Prot:P09372,Genbank:NP_417104.1,ASAP:ABE-0008598,ECOCYC:EG10416,EcoGene:EG10416,GeneID:947097;Name=NP_417104.1;gbkey=CDS;gene=grpE;locus_tag=b2614;orig_transcript_id=gnl|b2614|mrna.b2614;product=nucleotide exchange factor GrpE;protein_id=NP_417104.1;transl_table=11	nonsyn	-
S2	NC_000913.3	2757730	T	C	Genic	-	ACT>GCT	T>A	ID=cds-NP_417112.1;Parent=gene-b2623;Dbxref=UniProtKB/Swiss-Prot:P52123,Genbank:NP_417112.1,ASAP:ABE-0008632,ECOCYC:G7359,EcoGene:EG13194,GeneID:946123;Name=NP_417112.1;gbkey=CDS;gene=yfjH;locus_tag=b2623;orig_transcript_id=gnl|b2623|mrna.b2623;product=CP4-57 prophage%3B protein YfjH;protein_id=NP_417112.1;transl_table=11	nonsyn	-
S2	NC_000913.3	2764043	C	T	Genic	-	GCA>ACA	A>T	ID=cds-NP_417117.1;Parent=gene-b2628;Dbxref=UniProtKB/Swiss-Prot:P52127,Genbank:NP_417117.1,ASAP:ABE-0008650,ECOCYC:G7363,EcoGene:EG13198,GeneID:947110;Name=NP_417117.1;gbkey=CDS;gene=abpA;locus_tag=b2628;orig_transcript_id=gnl|b2628|mrna.b2628;product=CP4-57 prophage%3B anti-bacteriophage protein;protein_id=NP_417117.1;transl_table=11	nonsyn	5t
S2	NC_000913.3	2764549	T	C	Genic	-	GAC>GGC	D>G	ID=cds-NP_417117.1;Parent=gene-b2628;Dbxref=UniProtKB/Swiss-Prot:P52127,Genbank:NP_417117.1,ASAP:ABE-0008650,ECOCYC:G7363,EcoGene:EG13198,GeneID:947110;Name=NP_417117.1;gbkey=CDS;gene=abpA;locus_tag=b2628;orig_transcript_id=gnl|b2628|mrna.b2628;product=CP4-57 prophage%3B anti-bacteriophage protein;protein_id=NP_417117.1;transl_table=11	nonsyn	-
S2	NC_000913.3	2768129	T	C	Genic	+	ATT>ATC	I>I	ID=cds-YP_026173.1;Parent=gene-b2632;Dbxref=UniProtKB/Swiss-Prot:P52131,Genbank:YP_026173.1,ASAP:ABE-0008669,ECOCYC:G7367,EcoGene:EG13202,GeneID:947124;Name=YP_026173.1;gbkey=CDS;gene=yfjP;locus_tag=b2632;orig_transcript_id=gnl|b2632|mrna.b2632;product=CP4-57 prophage%3B putative GTP-binding protein YfjP;protein_id=YP_026173.1;transl_table=11	syn	-
S2	NC_000913.3	2769735	G	A	Genic	+	CTG>CTA	L>L	ID=cds-NP_417123.1;Parent=gene-b2634;Dbxref=UniProtKB/Swiss-Prot:P52133,Genbank:NP_417123.1,ASAP:ABE-0008676,ECOCYC:G7369,EcoGene:EG13204,GeneID:947309;Name=NP_417123.1;gbkey=CDS;gene=yfjR;locus_tag=b2634;orig_transcript_id=gnl|b2634|mrna.b2634;product=CP4-57 prophage%3B putative DNA-binding transcriptional regulator;protein_id=NP_417123.1;transl_table=11	syn	-
S2	NC_000913.3	2770963	G	A	Genic	+	GTC>ATC	V>I	ID=cds-NP_417124.4;Parent=gene-b2636;Dbxref=UniProtKB/Swiss-Prot:O52982,Genbank:NP_417124.4,ASAP:ABE-0008680,ECOCYC:G7371,EcoGene:EG13205,GeneID:945668;Name=NP_417124.4;gbkey=CDS;gene=yfjS;locus_tag=b2636;orig_transcript_id=gnl|b2636|mrna.b2636;product=CP4-57 prophage%3B inner membrane lipoprotein YfjS;protein_id=NP_417124.4;transl_table=11	nonsyn	-
S2	NC_000913.3	2778029	A	G	IG						-
S2	NC_000913.3	2801574	T	C	Genic	+	GTT>GCT	V>A	ID=cds-NP_417161.1;Parent=gene-b2675;Dbxref=UniProtKB/Swiss-Prot:P39452,Genbank:NP_417161.1,ASAP:ABE-0008806,ECOCYC:EG20257,EcoGene:EG20257,GeneID:947155;Name=NP_417161.1;gbkey=CDS;gene=nrdE;locus_tag=b2675;orig_transcript_id=gnl|b2675|mrna.b2675;product=ribonucleoside-diphosphate reductase 2 subunit alpha;protein_id=NP_417161.1;transl_table=11	nonsyn	-
S2	NC_000913.3	2808131	T	C	IG						-
S2	NC_000913.3	2812927	G	A	Genic	+	ATG>ATA	M>I	ID=cds-NP_417171.1;Parent=gene-b2686;Dbxref=UniProtKB/Swiss-Prot:P0AEJ0,Genbank:NP_417171.1,ASAP:ABE-0008840,ECOCYC:EG11439,EcoGene:EG11439,GeneID:947167;Name=NP_417171.1;gbkey=CDS;gene=emrB;locus_tag=b2686;orig_transcript_id=gnl|b2686|mrna.b2686;product=multidrug efflux pump membrane subunit EmrB;protein_id=NP_417171.1;transl_table=11	nonsyn	-
S2	NC_000913.3	2821424	G	C	Genic	-	GGC>GGG	G>G	ID=cds-NP_417177.1;Parent=gene-b2697;Dbxref=UniProtKB/Swiss-Prot:P00957,Genbank:NP_417177.1,ASAP:ABE-0008869,ECOCYC:EG10034,EcoGene:EG10034,GeneID:947175;Name=NP_417177.1;gbkey=CDS;gene=alaS;locus_tag=b2697;orig_transcript_id=gnl|b2697|mrna.b2697;product=alanine--tRNA ligase/DNA-binding transcriptional repressor;protein_id=NP_417177.1;transl_table=11	syn	7c
S2	NC_000913.3	2825423	C	T	Genic	-	GGC>AGC	G>S	ID=cds-NP_417181.1;Parent=gene-b2701;Dbxref=UniProtKB/Swiss-Prot:P41052,Genbank:NP_417181.1,ASAP:ABE-0008885,ECOCYC:G7410,EcoGene:EG12699,GeneID:947184;Name=NP_417181.1;gbkey=CDS;gene=mltB;locus_tag=b2701;orig_transcript_id=gnl|b2701|mrna.b2701;product=membrane-bound lytic murein transglycosylase B;protein_id=NP_417181.1;transl_table=11	nonsyn	-
S2	NC_000913.3	2828139	C	T	Genic	+	CGC>TGC	R>C	ID=cds-NP_417185.1;Parent=gene-b2705;Dbxref=UniProtKB/Swiss-Prot:P05707,Genbank:NP_417185.1,ASAP:ABE-0008896,ECOCYC:EG10971,EcoGene:EG10971,GeneID:948937;Name=NP_417185.1;gbkey=CDS;gene=srlD;locus_tag=b2705;orig_transcript_id=gnl|b2705|mrna.b2705;product=sorbitol-6-phosphate 2-dehydrogenase;protein_id=NP_417185.1;transl_table=11	nonsyn	-
S2	NC_000913.3	2846657	T	C	Genic	-	GGA>GGG	G>G	ID=cds-NP_417202.1;Parent=gene-b2722;Dbxref=UniProtKB/Swiss-Prot:P16430,Genbank:NP_417202.1,ASAP:ABE-0008946,ECOCYC:EG10477,EcoGene:EG10477,GeneID:948994;Name=NP_417202.1;gbkey=CDS;gene=hycD;locus_tag=b2722;orig_transcript_id=gnl|b2722|mrna.b2722;product=formate hydrogenlyase subunit HycD;protein_id=NP_417202.1;transl_table=11	syn	-
S2	NC_000913.3	2849544	G	A	Genic	-	AGC>AGT	S>S	ID=cds-NP_417204.1;Parent=gene-b2724;Dbxref=UniProtKB/Swiss-Prot:P0AAK1,Genbank:NP_417204.1,ASAP:ABE-0008950,ECOCYC:EG10475,EcoGene:EG10475,GeneID:948002;Name=NP_417204.1;gbkey=CDS;gene=hycB;locus_tag=b2724;orig_transcript_id=gnl|b2724|mrna.b2724;product=formate hydrogenlyase subunit HycB;protein_id=NP_417204.1;transl_table=11	syn	-
S2	NC_000913.3	2867451	T	C	Genic	-	GAA>GGA	E>G	ID=cds-NP_417221.1;Parent=gene-b2741;Dbxref=UniProtKB/Swiss-Prot:P13445,Genbank:NP_417221.1,ASAP:ABE-0009001,ECOCYC:EG10510,EcoGene:EG10510,GeneID:947210;Name=NP_417221.1;gbkey=CDS;gene=rpoS;locus_tag=b2741;orig_transcript_id=gnl|b2741|mrna.b2741;product=RNA polymerase%2C sigma S (sigma 38) factor;protein_id=NP_417221.1;transl_table=11	nonsyn	-
S2	NC_000913.3	2905113	C	T	Genic	-	CTG>CTA	L>L	ID=cds-NP_417257.1;Parent=gene-b2777;Dbxref=UniProtKB/Swiss-Prot:P64554,Genbank:NP_417257.1,ASAP:ABE-0009101,ECOCYC:G7443,EcoGene:EG13034,GeneID:947527;Name=NP_417257.1;gbkey=CDS;gene=queE;locus_tag=b2777;orig_transcript_id=gnl|b2777|mrna.b2777;product=putative 7-carboxy-7-deazaguanine synthase QueE;protein_id=NP_417257.1;transl_table=11	syn	-
S2	NC_000913.3	2919773	G	A	Genic	-	GCG>GTG	A>V	ID=cds-NP_417268.1;Parent=gene-b2788;Dbxref=UniProtKB/Swiss-Prot:Q46915,Genbank:NP_417268.1,ASAP:ABE-0009136,ECOCYC:G7446,EcoGene:EG13168,GeneID:947261;Name=NP_417268.1;gbkey=CDS;gene=gudX;locus_tag=b2788;orig_transcript_id=gnl|b2788|mrna.b2788;product=glucarate dehydratase-related protein;protein_id=NP_417268.1;transl_table=11	nonsyn	-
S2	NC_000913.3	2925382	G	A	Genic	+	GGC>GAC	G>D	ID=cds-NP_417274.1;Parent=gene-b2794;Dbxref=UniProtKB/Swiss-Prot:Q46920,Genbank:NP_417274.1,ASAP:ABE-0009162,ECOCYC:G7452,EcoGene:EG13173,GeneID:947270;Name=NP_417274.1;gbkey=CDS;gene=queF;locus_tag=b2794;orig_transcript_id=gnl|b2794|mrna.b2794;product=7-cyano-7-deazaguanine reductase;protein_id=NP_417274.1;transl_table=11	nonsyn	-
S2	NC_000913.3	2929547	T	C	IG						-
S2	NC_000913.3	2932081	T	C	Genic	-	GAA>GAG	E>E	ID=cds-NP_417279.2;Parent=gene-b2799;Dbxref=UniProtKB/Swiss-Prot:P0A9S1,Genbank:NP_417279.2,ASAP:ABE-0009177,ECOCYC:EG10351,EcoGene:EG10351,GeneID:947273;Name=NP_417279.2;gbkey=CDS;gene=fucO;locus_tag=b2799;orig_transcript_id=gnl|b2799|mrna.b2799;product=L-1%2C2-propanediol oxidoreductase;protein_id=NP_417279.2;transl_table=11	syn	-
S2	NC_000913.3	2952511	T	C	Genic	-	ATT>GTT	I>V	ID=cds-NP_417297.1;Parent=gene-b2820;Dbxref=UniProtKB/Swiss-Prot:P08394,Genbank:NP_417297.1,ASAP:ABE-0009249,ECOCYC:EG10824,EcoGene:EG10824,GeneID:947286;Name=NP_417297.1;gbkey=CDS;gene=recB;locus_tag=b2820;orig_transcript_id=gnl|b2820|mrna.b2820;product=exodeoxyribonuclease V subunit RecB;protein_id=NP_417297.1;transl_table=11	nonsyn	-
S2	NC_000913.3	2954946	T	C	Genic	-	GAC>GGC	D>G	ID=cds-NP_417297.1;Parent=gene-b2820;Dbxref=UniProtKB/Swiss-Prot:P08394,Genbank:NP_417297.1,ASAP:ABE-0009249,ECOCYC:EG10824,EcoGene:EG10824,GeneID:947286;Name=NP_417297.1;gbkey=CDS;gene=recB;locus_tag=b2820;orig_transcript_id=gnl|b2820|mrna.b2820;product=exodeoxyribonuclease V subunit RecB;protein_id=NP_417297.1;transl_table=11	nonsyn	-
S2	NC_000913.3	2955270	G	A	Genic	-	GCG>GTG	A>V	ID=cds-NP_417297.1;Parent=gene-b2820;Dbxref=UniProtKB/Swiss-Prot:P08394,Genbank:NP_417297.1,ASAP:ABE-0009249,ECOCYC:EG10824,EcoGene:EG10824,GeneID:947286;Name=NP_417297.1;gbkey=CDS;gene=recB;locus_tag=b2820;orig_transcript_id=gnl|b2820|mrna.b2820;product=exodeoxyribonuclease V subunit RecB;protein_id=NP_417297.1;transl_table=11	nonsyn	-
S2	NC_000913.3	2963654	G	A	Genic	-	AGC>AGT	S>S	ID=cds-NP_417302.1;Parent=gene-b2825;Dbxref=UniProtKB/Swiss-Prot:P08371,Genbank:NP_417302.1,ASAP:ABE-0009263,ECOCYC:EG11156,EcoGene:EG11156,GeneID:948985;Name=NP_417302.1;gbkey=CDS;gene=ppdB;locus_tag=b2825;orig_transcript_id=gnl|b2825|mrna.b2825;product=conserved protein PpdB;protein_id=NP_417302.1;transl_table=11	syn	-
S2	NC_000913.3	2973706	T	C	Genic	-	ATC>GTC	I>V	ID=cds-NP_417312.1;Parent=gene-b2835;Dbxref=UniProtKB/Swiss-Prot:P39196,Genbank:NP_417312.1,ASAP:ABE-0009300,ECOCYC:EG12455,EcoGene:EG12455,GeneID:947317;Name=NP_417312.1;gbkey=CDS;gene=lplT;locus_tag=b2835;orig_transcript_id=gnl|b2835|mrna.b2835;product=lysophospholipid transporter;protein_id=NP_417312.1;transl_table=11	nonsyn	3g
S2	NC_000913.3	2977223	G	A	Genic	+	GCC>ACC	A>T	ID=cds-NP_417314.1;Parent=gene-b2837;Dbxref=UniProtKB/Swiss-Prot:P03024,Genbank:NP_417314.1,ASAP:ABE-0009307,ECOCYC:EG10364,EcoGene:EG10364,GeneID:947314;Name=NP_417314.1;gbkey=CDS;gene=galR;locus_tag=b2837;orig_transcript_id=gnl|b2837|mrna.b2837;product=DNA-binding transcriptional dual regulator GalR;protein_id=NP_417314.1;transl_table=11	nonsyn	-
S2	NC_000913.3	2978637	T	C	Genic	-	TAC>TGC	Y>C	ID=cds-NP_417315.1;Parent=gene-b2838;Dbxref=UniProtKB/Swiss-Prot:P00861,Genbank:NP_417315.1,ASAP:ABE-0009309,ECOCYC:EG10549,EcoGene:EG10549,GeneID:947313;Name=NP_417315.1;gbkey=CDS;gene=lysA;locus_tag=b2838;orig_transcript_id=gnl|b2838|mrna.b2838;product=diaminopimelate decarboxylase;protein_id=NP_417315.1;transl_table=11	nonsyn	-
S2	NC_000913.3	3004059	G	A	Genic	-	GGC>GGT	G>G	ID=cds-NP_417345.1;Parent=gene-b2869;Dbxref=UniProtKB/Swiss-Prot:Q46802,Genbank:NP_417345.1,ASAP:ABE-0009420,ECOCYC:G7488,EcoGene:EG13052,GeneID:947320;Name=NP_417345.1;gbkey=CDS;gene=ygeV;locus_tag=b2869;orig_transcript_id=gnl|b2869|mrna.b2869;product=putative sigma(54)-dependent transcriptional regulator YgeV;protein_id=NP_417345.1;transl_table=11	syn	-
S2	NC_000913.3	3006481	A	G	Genic	+	ACC>GCC	T>A	ID=cds-YP_026185.1;Parent=gene-b2870;Dbxref=UniProtKB/Swiss-Prot:Q46803,Genbank:YP_026185.1,ASAP:ABE-0009425,ECOCYC:G7489,EcoGene:EG13053,GeneID:945826;Name=YP_026185.1;gbkey=CDS;gene=ygeW;locus_tag=b2870;orig_transcript_id=gnl|b2870|mrna.b2870;product=putative carbamoyltransferase YgeW;protein_id=YP_026185.1;transl_table=11	nonsyn	3c
S2	NC_000913.3	3034947	G	A	Genic	-	ACC>ACT	T>T	ID=cds-NP_417366.1;Parent=gene-b2890;Dbxref=UniProtKB/Swiss-Prot:P0A8N3,Genbank:NP_417366.1,ASAP:ABE-0009486,ECOCYC:EG10552,EcoGene:EG10552,GeneID:947372;Name=NP_417366.1;gbkey=CDS;gene=lysS;locus_tag=b2890;orig_transcript_id=gnl|b2890|mrna.b2890;product=lysine--tRNA ligase%2C constitutive;protein_id=NP_417366.1;transl_table=11	syn	3g
S2	NC_000913.3	3035066	G	A	Genic	-	CCG>TCG	P>S	ID=cds-NP_417366.1;Parent=gene-b2890;Dbxref=UniProtKB/Swiss-Prot:P0A8N3,Genbank:NP_417366.1,ASAP:ABE-0009486,ECOCYC:EG10552,EcoGene:EG10552,GeneID:947372;Name=NP_417366.1;gbkey=CDS;gene=lysS;locus_tag=b2890;orig_transcript_id=gnl|b2890|mrna.b2890;product=lysine--tRNA ligase%2C constitutive;protein_id=NP_417366.1;transl_table=11	nonsyn	3g
S2	NC_000913.3	3035168	C	T	Genic	-	GAA>AAA	E>K	ID=cds-NP_417366.1;Parent=gene-b2890;Dbxref=UniProtKB/Swiss-Prot:P0A8N3,Genbank:NP_417366.1,ASAP:ABE-0009486,ECOCYC:EG10552,EcoGene:EG10552,GeneID:947372;Name=NP_417366.1;gbkey=CDS;gene=lysS;locus_tag=b2890;orig_transcript_id=gnl|b2890|mrna.b2890;product=lysine--tRNA ligase%2C constitutive;protein_id=NP_417366.1;transl_table=11	nonsyn	-
S2	NC_000913.3	3060569	G	A	Genic	+	GCT>ACT	A>T	ID=cds-NP_417391.1;Parent=gene-b2916;Dbxref=UniProtKB/Swiss-Prot:P0A8S1,Genbank:NP_417391.1,ASAP:ABE-0009574,ECOCYC:EG10490,EcoGene:EG10490,GeneID:944867;Name=NP_417391.1;gbkey=CDS;gene=argP;locus_tag=b2916;orig_transcript_id=gnl|b2916|mrna.b2916;product=DNA-binding transcriptional dual regulator ArgP;protein_id=NP_417391.1;transl_table=11	nonsyn	-
S2	NC_000913.3	3063351	T	C	Genic	+	GTA>GCA	V>A	ID=cds-NP_417393.1;Parent=gene-b2918;Dbxref=UniProtKB/Swiss-Prot:P27254,Genbank:NP_417393.1,ASAP:ABE-0009579,ECOCYC:EG11445,EcoGene:EG11445,GeneID:947412;Name=NP_417393.1;gbkey=CDS;gene=argK;locus_tag=b2918;orig_transcript_id=gnl|b2918|mrna.b2918;product=methylmalonyl-CoA mutase-interacting GTPase YgfD;protein_id=NP_417393.1;transl_table=11	nonsyn	-
S2	NC_000913.3	3066516	T	C	Genic	-	ACC>GCC	T>A	ID=cds-NP_417396.4;Parent=gene-b2921;Dbxref=UniProtKB/Swiss-Prot:P52044,Genbank:NP_417396.4,ASAP:ABE-0009585,ECOCYC:G7518,EcoGene:EG12974,GeneID:947401;Name=NP_417396.4;gbkey=CDS;gene=ygfI;locus_tag=b2921;orig_transcript_id=gnl|b2921|mrna.b2921;product=putative LysR-type DNA-binding transcriptional regulator YgfI;protein_id=NP_417396.4;transl_table=11	nonsyn	-
S2	NC_000913.3	3071118	T	C	Genic	-	ATC>GTC	I>V	ID=cds-NP_417400.1;Parent=gene-b2925;Dbxref=UniProtKB/Swiss-Prot:P0AB71,Genbank:NP_417400.1,ASAP:ABE-0009600,ECOCYC:EG10282,EcoGene:EG10282,GeneID:947415;Name=NP_417400.1;gbkey=CDS;gene=fbaA;locus_tag=b2925;orig_transcript_id=gnl|b2925|mrna.b2925;product=fructose-bisphosphate aldolase class II;protein_id=NP_417400.1;transl_table=11	nonsyn	-
S2	NC_000913.3	3094835	T	C	Genic	-	GCA>GCG	A>A	ID=cds-NP_417425.2;Parent=gene-b2950;Dbxref=UniProtKB/Swiss-Prot:P52052,Genbank:NP_417425.2,ASAP:ABE-0009675,ECOCYC:G7526,EcoGene:EG12978,GeneID:947430;Name=NP_417425.2;gbkey=CDS;gene=yggR;locus_tag=b2950;orig_transcript_id=gnl|b2950|mrna.b2950;product=Type II/IV secretion system family protein;protein_id=NP_417425.2;transl_table=11	syn	-
S2	NC_000913.3	3096104	A	G	Genic	+	TTA>TTG	L>L	ID=cds-NP_417427.1;Parent=gene-b2952;Dbxref=UniProtKB/Swiss-Prot:P64564,Genbank:NP_417427.1,ASAP:ABE-0009685,ECOCYC:G7528,EcoGene:EG12980,GeneID:947421;Name=NP_417427.1;gbkey=CDS;gene=yggT;locus_tag=b2952;orig_transcript_id=gnl|b2952|mrna.b2952;product=uncharacterized protein YggT;protein_id=NP_417427.1;transl_table=11	syn	-
S2	NC_000913.3	3120012	A	G	Genic	-	GTG>GCG	V>A	ID=cds-NP_417449.1;Parent=gene-b2975;Dbxref=UniProtKB/Swiss-Prot:Q46839,Genbank:NP_417449.1,ASAP:ABE-0009763,ECOCYC:G7542,EcoGene:EG12995,GeneID:947259;Name=NP_417449.1;gbkey=CDS;gene=glcA;locus_tag=b2975;orig_transcript_id=gnl|b2975|mrna.b2975;product=glycolate/lactate:H(+) symporter GlcA;protein_id=NP_417449.1;transl_table=11	nonsyn	-
S2	NC_000913.3	3126768	T	C	Genic	-	GAA>GAG	E>E	ID=cds-NP_417453.1;Parent=gene-b2979;Dbxref=UniProtKB/Swiss-Prot:P0AEP9,Genbank:NP_417453.1,ASAP:ABE-0009773,ECOCYC:G7545,EcoGene:EG12997,GeneID:947353;Name=NP_417453.1;gbkey=CDS;gene=glcD;locus_tag=b2979;orig_transcript_id=gnl|b2979|mrna.b2979;product=glycolate dehydrogenase%2C putative FAD-linked subunit;protein_id=NP_417453.1;transl_table=11	syn	-
S2	NC_000913.3	3156142	A	G	Genic	+	GAC>GGC	D>G	ID=cds-NP_417484.1;Parent=gene-b3011;Dbxref=UniProtKB/Swiss-Prot:Q46856,Genbank:NP_417484.1,ASAP:ABE-0009888,ECOCYC:G7564,EcoGene:EG13014,GeneID:947493;Name=NP_417484.1;gbkey=CDS;gene=yqhD;locus_tag=b3011;orig_transcript_id=gnl|b3011|mrna.b3011;product=NADPH-dependent aldehyde reductase YqhD;protein_id=NP_417484.1;transl_table=11	nonsyn	-
S2	NC_000913.3	3167763	T	C	IG						-
S2	NC_000913.3	3182875	C	T	Genic	+	GCC>GTC	A>V	ID=cds-NP_417512.1;Parent=gene-b3040;Dbxref=UniProtKB/Swiss-Prot:P0A8H3,Genbank:NP_417512.1,ASAP:ABE-0009977,ECOCYC:EG11167,EcoGene:EG11167,GeneID:947035;Name=NP_417512.1;gbkey=CDS;gene=zupT;locus_tag=b3040;orig_transcript_id=gnl|b3040|mrna.b3040;product=heavy metal divalent cation transporter ZupT;protein_id=NP_417512.1;transl_table=11	nonsyn	-
S2	NC_000913.3	3187678	T	C	Genic	+	ACT>ACC	T>T	ID=cds-gnl|b3046|CDS%3D3629;Parent=gene-b3046;Dbxref=ASAP:ABE-0010001,ECOCYC:G7585,EcoGene:EG14228,GeneID:947529;gbkey=CDS;gene=yqiG;locus_tag=b3046;orig_protein_id=gnl|b3046|CDS%3D3629;orig_transcript_id=gnl|b3046|mrna.CDS%3D3629;product=putative outer membrane usher protein YqiG;transl_table=11	syn	-
S2	NC_000913.3	3189147	A	G	Genic	+	GAC>GGC	D>G	ID=cds-gnl|b3046|CDS%3D3629;Parent=gene-b3046;Dbxref=ASAP:ABE-0010001,ECOCYC:G7585,EcoGene:EG14228,GeneID:947529;gbkey=CDS;gene=yqiG;locus_tag=b3046;orig_protein_id=gnl|b3046|CDS%3D3629;orig_transcript_id=gnl|b3046|mrna.CDS%3D3629;product=putative outer membrane usher protein YqiG;transl_table=11	nonsyn	-
S2	NC_000913.3	3194152	A	G	Genic	+	GAA>GGA	E>G	ID=cds-NP_417523.1;Parent=gene-b3051;Dbxref=UniProtKB/Swiss-Prot:P77306,Genbank:NP_417523.1,ASAP:ABE-0010013,ECOCYC:G7589,EcoGene:EG14232,GeneID:947537;Name=NP_417523.1;gbkey=CDS;gene=yqiK;locus_tag=b3051;orig_transcript_id=gnl|b3051|mrna.b3051;product=protein YqiK;protein_id=NP_417523.1;transl_table=11	nonsyn	-
S2	NC_000913.3	3201373	T	C	Genic	+	GTG>GCG	V>A	ID=cds-NP_417527.1;Parent=gene-b3055;Dbxref=UniProtKB/Swiss-Prot:P0ADT8,Genbank:NP_417527.1,ASAP:ABE-0010028,ECOCYC:EG12434,EcoGene:EG12434,GeneID:947555;Name=NP_417527.1;gbkey=CDS;gene=ygiM;locus_tag=b3055;orig_transcript_id=gnl|b3055|mrna.b3055;product=putative signal transduction protein (SH3 domain);protein_id=NP_417527.1;transl_table=11	nonsyn	-
S2	NC_000913.3	3212081	G	A	Genic	+	GCG>GCA	A>A	ID=cds-NP_417538.1;Parent=gene-b3066;Dbxref=UniProtKB/Swiss-Prot:P0ABS5,Genbank:NP_417538.1,ASAP:ABE-0010065,ECOCYC:EG10239,EcoGene:EG10239,GeneID:947570;Name=NP_417538.1;gbkey=CDS;gene=dnaG;locus_tag=b3066;orig_transcript_id=gnl|b3066|mrna.b3066;product=DNA primase;protein_id=NP_417538.1;transl_table=11	syn	-
S2	NC_000913.3	3221431	G	A	IG						5g
S2	NC_000913.3	3242527	T	C	Genic	-	GAG>GGG	E>G	ID=cds-NP_417562.1;Parent=gene-b3091;Dbxref=UniProtKB/Swiss-Prot:P42604,Genbank:NP_417562.1,ASAP:ABE-0010164,ECOCYC:EG12734,EcoGene:EG12734,GeneID:947603;Name=NP_417562.1;gbkey=CDS;gene=uxaA;locus_tag=b3091;orig_transcript_id=gnl|b3091|mrna.b3091;product=D-altronate dehydratase;protein_id=NP_417562.1;transl_table=11	nonsyn	-
S2	NC_000913.3	3269664	T	C	IG						-
S2	NC_000913.3	3271358	G	A	Genic	-	ACA>ATA	T>I	ID=cds-NP_417593.4;Parent=gene-b3124;Dbxref=UniProtKB/Swiss-Prot:P23524,Genbank:NP_417593.4,ASAP:ABE-0010271,ECOCYC:EG11175,EcoGene:EG11175,GeneID:947632;Name=NP_417593.4;gbkey=CDS;gene=garK;locus_tag=b3124;orig_transcript_id=gnl|b3124|mrna.b3124;product=glycerate 2-kinase 1;protein_id=NP_417593.4;transl_table=11	nonsyn	-
S2	NC_000913.3	3279177	T	C	Genic	+	GGT>GGC	G>G	ID=cds-NP_417601.1;Parent=gene-b3132;Dbxref=UniProtKB/Swiss-Prot:P0C8K0,Genbank:NP_417601.1,ASAP:ABE-0010295,ECOCYC:G7631,EcoGene:EG12763,GeneID:947637;Name=NP_417601.1;gbkey=CDS;gene=kbaZ;locus_tag=b3132;orig_transcript_id=gnl|b3132|mrna.b3132;product=tagatose-1%2C6-bisphosphate aldolase 1 subunit KbaZ;protein_id=NP_417601.1;transl_table=11	syn	-
S2	NC_000913.3	3281117	G	A	IG						-
S2	NC_000913.3	3286788	T	C	Genic	+	AGT>AGC	S>S	ID=cds-NP_417610.1;Parent=gene-b3141;Dbxref=UniProtKB/Swiss-Prot:P42912,Genbank:NP_417610.1,ASAP:ABE-0010317,ECOCYC:G7636,EcoGene:EG12772,GeneID:947985;Name=NP_417610.1;gbkey=CDS;gene=agaI;locus_tag=b3141;orig_transcript_id=gnl|b3141|mrna.b3141;product=putative deaminase AgaI;protein_id=NP_417610.1;transl_table=11	syn	-
S2	NC_000913.3	3303324	A	G	Genic	+	AAC>AGC	N>S	ID=cds-NP_417628.2;Parent=gene-b3159;Dbxref=UniProtKB/Swiss-Prot:P45475,Genbank:NP_417628.2,ASAP:ABE-0010382,ECOCYC:G7653,EcoGene:EG12791,GeneID:949117;Name=NP_417628.2;gbkey=CDS;gene=yhbV;locus_tag=b3159;orig_transcript_id=gnl|b3159|mrna.b3159;product=putative peptidase YhbV;protein_id=NP_417628.2;transl_table=11	nonsyn	-
S2	NC_000913.3	3304418	A	G	Genic	+	GAG>GGG	E>G	ID=cds-NP_417629.1;Parent=gene-b3160;Dbxref=UniProtKB/Swiss-Prot:P0ADV5,Genbank:NP_417629.1,ASAP:ABE-0010385,ECOCYC:G7654,EcoGene:EG12792,GeneID:947677;Name=NP_417629.1;gbkey=CDS;gene=yhbW;locus_tag=b3160;orig_transcript_id=gnl|b3160|mrna.b3160;product=putative luciferase-like monooxygenase;protein_id=NP_417629.1;transl_table=11	nonsyn	-
S2	NC_000913.3	3316107	T	C	Genic	-	ACC>GCC	T>A	ID=cds-NP_417638.1;Parent=gene-b3169;Dbxref=UniProtKB/Swiss-Prot:P0AFF6,Genbank:NP_417638.1,ASAP:ABE-0010413,ECOCYC:EG10665,EcoGene:EG10665,GeneID:947682;Name=NP_417638.1;gbkey=CDS;gene=nusA;locus_tag=b3169;orig_transcript_id=gnl|b3169|mrna.b3169;product=transcription termination/antitermination protein NusA;protein_id=NP_417638.1;transl_table=11	nonsyn	-
S2	NC_000913.3	3330804	A	G	Genic	-	AGT>AGC	S>S	ID=cds-NP_417650.1;Parent=gene-b3183;Dbxref=UniProtKB/Swiss-Prot:P42641,Genbank:NP_417650.1,ASAP:ABE-0010462,ECOCYC:G7656,EcoGene:EG12795,GeneID:947694;Name=NP_417650.1;gbkey=CDS;gene=obgE;locus_tag=b3183;orig_transcript_id=gnl|b3183|mrna.b3183;product=GTPase ObgE;protein_id=NP_417650.1;transl_table=11	syn	-
S2	NC_000913.3	3336598	G	A	Genic	-	GCG>GTG	A>V	ID=cds-NP_417657.2;Parent=gene-b3190;Dbxref=UniProtKB/Swiss-Prot:P0A9W6,Genbank:NP_417657.2,ASAP:ABE-0010481,ECOCYC:G7657,EcoGene:EG12796,GeneID:947958;Name=NP_417657.2;gbkey=CDS;gene=ibaG;locus_tag=b3190;orig_transcript_id=gnl|b3190|mrna.b3190;product=acid stress protein IbaG;protein_id=NP_417657.2;transl_table=11	nonsyn	-
S2	NC_000913.3	3337819	T	C	Genic	-	ACC>GCC	T>A	ID=cds-NP_417659.1;Parent=gene-b3192;Dbxref=UniProtKB/Swiss-Prot:P0ADV7,Genbank:NP_417659.1,ASAP:ABE-0010489,ECOCYC:G7659,EcoGene:EG12798,GeneID:947710;Name=NP_417659.1;gbkey=CDS;gene=mlaC;locus_tag=b3192;orig_transcript_id=gnl|b3192|mrna.b3192;product=intermembrane phospholipid transport system - periplasmic binding protein;protein_id=NP_417659.1;transl_table=11	nonsyn	-
S2	NC_000913.3	3344576	T	C	Genic	+	AGT>AGC	S>S	ID=cds-NP_417668.1;Parent=gene-b3201;Dbxref=UniProtKB/Swiss-Prot:P0A9V1,Genbank:NP_417668.1,ASAP:ABE-0010512,ECOCYC:EG11680,EcoGene:EG11680,GeneID:947725;Name=NP_417668.1;gbkey=CDS;gene=lptB;locus_tag=b3201;orig_transcript_id=gnl|b3201|mrna.b3201;product=lipopolysaccharide transport system ATP binding protein;protein_id=NP_417668.1;transl_table=11	syn	-
S2	NC_000913.3	3357910	T	C	Genic	+	CGT>CGC	R>R	ID=cds-NP_417679.2;Parent=gene-b3212;Dbxref=UniProtKB/Swiss-Prot:P09831,Genbank:NP_417679.2,ASAP:ABE-0010545,ECOCYC:EG10403,EcoGene:EG10403,GeneID:947724;Name=NP_417679.2;gbkey=CDS;gene=gltB;locus_tag=b3212;orig_transcript_id=gnl|b3212|mrna.b3212;product=glutamate synthase subunit GltB;protein_id=NP_417679.2;transl_table=11	syn	-
S2	NC_000913.3	3359795	A	G	Genic	+	ACG>GCG	T>A	ID=cds-NP_417680.1;Parent=gene-b3213;Dbxref=UniProtKB/Swiss-Prot:P09832,Genbank:NP_417680.1,ASAP:ABE-0010547,ECOCYC:EG10404,EcoGene:EG10404,GeneID:947723;Name=NP_417680.1;gbkey=CDS;gene=gltD;locus_tag=b3213;orig_transcript_id=gnl|b3213|mrna.b3213;product=glutamate synthase subunit GltD;protein_id=NP_417680.1;transl_table=11	nonsyn	-
S2	NC_000913.3	3367641	G	A	Genic	+	TGA>TAA	Sec/*>Q	ID=cds-NP_417686.1;Parent=gene-b3219;Dbxref=UniProtKB/Swiss-Prot:P45422,Genbank:NP_417686.1,ASAP:ABE-0010564,ECOCYC:G7673,EcoGene:EG12812,GeneID:947735;Name=NP_417686.1;gbkey=CDS;gene=yhcF;locus_tag=b3219;orig_transcript_id=gnl|b3219|mrna.b3219;product=DUF1120 domain-containing protein YhcF;protein_id=NP_417686.1;transl_table=11	nonsyn	-
S2	NC_000913.3	3379120	C	T	Genic	-	CGT>CAT	R>H	ID=cds-NP_417699.1;Parent=gene-b3232;Dbxref=UniProtKB/Swiss-Prot:P64612,Genbank:NP_417699.1,ASAP:ABE-0010602,ECOCYC:G7680,EcoGene:EG12819,GeneID:947821;Name=NP_417699.1;gbkey=CDS;gene=zapE;locus_tag=b3232;orig_transcript_id=gnl|b3232|mrna.b3232;product=cell division factor ZapE with ATPase activity;protein_id=NP_417699.1;transl_table=11	nonsyn	-
S2	NC_000913.3	3404013	T	C	Genic	+	GTT>GCT	V>A	ID=cds-NP_417719.1;Parent=gene-b3253;Dbxref=UniProtKB/Swiss-Prot:P26646,Genbank:NP_417719.1,ASAP:ABE-0010667,ECOCYC:EG11315,EcoGene:EG11315,GeneID:947848;Name=NP_417719.1;gbkey=CDS;gene=yhdH;locus_tag=b3253;orig_transcript_id=gnl|b3253|mrna.b3253;product=acrylyl-CoA reductase;protein_id=NP_417719.1;transl_table=11	nonsyn	3t
S2	NC_000913.3	3407712	T	C	Genic	+	TAT>CAT	Y>H	ID=cds-NP_417724.4;Parent=gene-b3258;Dbxref=UniProtKB/Swiss-Prot:P16256,Genbank:NP_417724.4,ASAP:ABE-0010695,ECOCYC:EG10685,EcoGene:EG10685,GeneID:947752;Name=NP_417724.4;gbkey=CDS;gene=panF;locus_tag=b3258;orig_transcript_id=gnl|b3258|mrna.b3258;product=pantothenate:Na(+) symporter;protein_id=NP_417724.4;transl_table=11	nonsyn	-
S2	NC_000913.3	3409302	T	C	Genic	+	CTG>CCG	L>P	ID=cds-NP_417725.1;Parent=gene-b3259;Dbxref=UniProtKB/Swiss-Prot:P0A8T1,Genbank:NP_417725.1,ASAP:ABE-0010697,ECOCYC:EG11497,EcoGene:EG11497,GeneID:947708;Name=NP_417725.1;gbkey=CDS;gene=prmA;locus_tag=b3259;orig_transcript_id=gnl|b3259|mrna.b3259;product=methyltransferase for 50S ribosomal subunit protein L11;protein_id=NP_417725.1;transl_table=11	nonsyn	-
S2	NC_000913.3	3437141	A	G	Genic	+	GAA>GAG	E>E	ID=cds-NP_417748.1;Parent=gene-b3290;Dbxref=UniProtKB/Swiss-Prot:P0AGI8,Genbank:NP_417748.1,ASAP:ABE-0010787,ECOCYC:EG11019,EcoGene:EG11019,GeneID:947788;Name=NP_417748.1;gbkey=CDS;gene=trkA;locus_tag=b3290;orig_transcript_id=gnl|b3290|mrna.b3290;product=NAD-binding component of Trk potassium transporters;protein_id=NP_417748.1;transl_table=11	syn	-
S2	NC_000913.3	3441628	G	A	Genic	-	GGC>GGT	G>G	ID=cds-NP_417755.1;Parent=gene-b3296;Dbxref=UniProtKB/Swiss-Prot:P0A7V8,Genbank:NP_417755.1,ASAP:ABE-0010805,ECOCYC:EG10903,EcoGene:EG10903,GeneID:947793;Name=NP_417755.1;gbkey=CDS;gene=rpsD;locus_tag=b3296;orig_transcript_id=gnl|b3296|mrna.b3296;product=30S ribosomal subunit protein S4;protein_id=NP_417755.1;transl_table=11	syn	3c
S2	NC_000913.3	3452340	G	A	Genic	-	GCA>GTA	A>V	ID=cds-NP_417779.1;Parent=gene-b3320;Dbxref=UniProtKB/Swiss-Prot:P60438,Genbank:NP_417779.1,ASAP:ABE-0010860,ECOCYC:EG10866,EcoGene:EG10866,GeneID:947817;Name=NP_417779.1;gbkey=CDS;gene=rplC;locus_tag=b3320;orig_transcript_id=gnl|b3320|mrna.b3320;product=50S ribosomal subunit protein L3;protein_id=NP_417779.1;transl_table=11	nonsyn	-
S2	NC_000913.3	3454949	T	C	Genic	-	GAA>GAG	E>E	ID=cds-NP_417782.1;Parent=gene-b3323;Dbxref=UniProtKB/Swiss-Prot:P45756,Genbank:NP_417782.1,ASAP:ABE-0010867,ECOCYC:G7701,EcoGene:EG12888,GeneID:947825;Name=NP_417782.1;gbkey=CDS;gene=gspA;locus_tag=b3323;orig_transcript_id=gnl|b3323|mrna.b3323;product=Type II secretion system protein GspA;protein_id=NP_417782.1;transl_table=11	syn	-
S2	NC_000913.3	3462695	G	A	Genic	+	GTT>ATT	V>I	ID=cds-NP_417790.1;Parent=gene-b3331;Dbxref=UniProtKB/Swiss-Prot:P45761,Genbank:NP_417790.1,ASAP:ABE-0010892,ECOCYC:G7709,EcoGene:EG12893,GeneID:947832;Name=NP_417790.1;gbkey=CDS;gene=gspJ;locus_tag=b3331;orig_transcript_id=gnl|b3331|mrna.b3331;product=Type II secretion system protein GspJ;protein_id=NP_417790.1;transl_table=11	nonsyn	-
S2	NC_000913.3	3474042	G	A	Genic	-	CCG>TCG	P>S	ID=cds-NP_417800.1;Parent=gene-b3341;Dbxref=UniProtKB/Swiss-Prot:P02359,Genbank:NP_417800.1,ASAP:ABE-0010917,ECOCYC:EG10906,EcoGene:EG10906,GeneID:947846;Name=NP_417800.1;gbkey=CDS;gene=rpsG;locus_tag=b3341;orig_transcript_id=gnl|b3341|mrna.b3341;product=30S ribosomal subunit protein S7;protein_id=NP_417800.1;transl_table=11	nonsyn	-
S2	NC_000913.3	3478022	T	C	Genic	-	CAC>CGC	H>R	ID=cds-NP_417808.1;Parent=gene-b3349;Dbxref=UniProtKB/Swiss-Prot:P0A9K9,Genbank:NP_417808.1,ASAP:ABE-0010946,ECOCYC:EG11663,EcoGene:EG11663,GeneID:947859;Name=NP_417808.1;gbkey=CDS;gene=slyD;locus_tag=b3349;orig_transcript_id=gnl|b3349|mrna.b3349;product=FKBP-type peptidyl-prolyl cis-trans isomerase SlyD;protein_id=NP_417808.1;transl_table=11	nonsyn	3gtg
S2	NC_000913.3	3513778	A	G	Genic	-	GGT>GGC	G>G	ID=cds-NP_417844.1;Parent=gene-b3385;Dbxref=UniProtKB/Swiss-Prot:P32662,Genbank:NP_417844.1,ASAP:ABE-0011058,ECOCYC:EG11871,EcoGene:EG11871,GeneID:947895;Name=NP_417844.1;gbkey=CDS;gene=gph;locus_tag=b3385;orig_transcript_id=gnl|b3385|mrna.b3385;product=phosphoglycolate phosphatase;protein_id=NP_417844.1;transl_table=11	syn	-
S2	NC_000913.3	3523847	T	C	Genic	+	GTG>GCG	V>A	ID=cds-NP_417855.4;Parent=gene-b3396;Dbxref=UniProtKB/Swiss-Prot:P02918,Genbank:NP_417855.4,ASAP:ABE-0011082,ECOCYC:EG10748,EcoGene:EG10748,GeneID:947907;Name=NP_417855.4;gbkey=CDS;gene=mrcA;locus_tag=b3396;orig_transcript_id=gnl|b3396|mrna.b3396;product=peptidoglycan glycosyltransferase/peptidoglycan DD-transpeptidase MrcA;protein_id=NP_417855.4;transl_table=11	nonsyn	3g
S2	NC_000913.3	3527387	G	A	Genic	+	GAT>AAT	D>N	ID=cds-NP_417857.1;Parent=gene-b3398;Dbxref=UniProtKB/Swiss-Prot:P45800,Genbank:NP_417857.1,ASAP:ABE-0011090,ECOCYC:G7741,EcoGene:EG12927,GeneID:947905;Name=NP_417857.1;gbkey=CDS;gene=igaA;locus_tag=b3398;orig_transcript_id=gnl|b3398|mrna.b3398;product=inner membrane protein - inhibits the Rcs signaling pathway;protein_id=NP_417857.1;transl_table=11	nonsyn	-
S2	NC_000913.3	3528687	T	C	Genic	+	TGG>CGG	W>R	ID=cds-NP_417858.4;Parent=gene-b3399;Dbxref=UniProtKB/Swiss-Prot:P64636,Genbank:NP_417858.4,ASAP:ABE-0011092,ECOCYC:G7742,EcoGene:EG12928,GeneID:947904;Name=NP_417858.4;gbkey=CDS;gene=yrfG;locus_tag=b3399;orig_transcript_id=gnl|b3399|mrna.b3399;product=purine nucleotidase;protein_id=NP_417858.4;transl_table=11	nonsyn	-
S2	NC_000913.3	3533182	A	G	Genic	+	GAC>GGC	D>G	ID=cds-NP_417862.1;Parent=gene-b3403;Dbxref=UniProtKB/Swiss-Prot:P22259,Genbank:NP_417862.1,ASAP:ABE-0011106,ECOCYC:EG10688,EcoGene:EG10688,GeneID:945667;Name=NP_417862.1;gbkey=CDS;gene=pck;locus_tag=b3403;orig_transcript_id=gnl|b3403|mrna.b3403;product=phosphoenolpyruvate carboxykinase (ATP);protein_id=NP_417862.1;transl_table=11	nonsyn	-
S2	NC_000913.3	3540990	A	G	Genic	+	GAC>GGC	D>G	ID=cds-NP_417868.1;Parent=gene-b3409;Dbxref=UniProtKB/Swiss-Prot:P33650,Genbank:NP_417868.1,ASAP:ABE-0011126,ECOCYC:EG12102,EcoGene:EG12102,GeneID:947919;Name=NP_417868.1;gbkey=CDS;gene=feoB;locus_tag=b3409;orig_transcript_id=gnl|b3409|mrna.b3409;product=Fe(2(+)) transporter FeoB;protein_id=NP_417868.1;transl_table=11	nonsyn	-
S2	NC_000913.3	3562801	C	T	Genic	+	GAC>GAT	D>D	ID=cds-NP_417884.1;Parent=gene-b3426;Dbxref=UniProtKB/Swiss-Prot:P13035,Genbank:NP_417884.1,ASAP:ABE-0011191,ECOCYC:EG10394,EcoGene:EG10394,GeneID:947934;Name=NP_417884.1;gbkey=CDS;gene=glpD;locus_tag=b3426;orig_transcript_id=gnl|b3426|mrna.b3426;product=aerobic glycerol 3-phosphate dehydrogenase;protein_id=NP_417884.1;transl_table=11	syn	-
S2	NC_000913.3	3590220	A	G	Genic	-	TTC>TCC	F>S	ID=cds-NP_417909.1;Parent=gene-b3452;Dbxref=UniProtKB/Swiss-Prot:P10905,Genbank:NP_417909.1,ASAP:ABE-0011272,ECOCYC:EG11046,EcoGene:EG11046,GeneID:947957;Name=NP_417909.1;gbkey=CDS;gene=ugpA;locus_tag=b3452;orig_transcript_id=gnl|b3452|mrna.b3452;product=sn-glycerol 3-phosphate ABC transporter membrane subunit UgpA;protein_id=NP_417909.1;transl_table=11	nonsyn	-
S2	NC_000913.3	3593181	G	A	Genic	-	CCG>CTG	P>L	ID=cds-NP_417911.4;Parent=gene-b3454;Dbxref=UniProtKB/Swiss-Prot:P22731,Genbank:NP_417911.4,ASAP:ABE-0011282,ECOCYC:EG10536,EcoGene:EG10536,GeneID:947961;Name=NP_417911.4;gbkey=CDS;gene=livF;locus_tag=b3454;orig_transcript_id=gnl|b3454|mrna.b3454;product=branched chain amino acid/phenylalanine ABC transporter ATP binding subunit LivF;protein_id=NP_417911.4;transl_table=11	nonsyn	3g
S2	NC_000913.3	3593818	G	A	Genic	-	GCG>GTG	A>V	ID=cds-NP_417912.1;Parent=gene-b3455;Dbxref=UniProtKB/Swiss-Prot:P0A9S7,Genbank:NP_417912.1,ASAP:ABE-0011284,ECOCYC:EG10537,EcoGene:EG10537,GeneID:947967;Name=NP_417912.1;gbkey=CDS;gene=livG;locus_tag=b3455;orig_transcript_id=gnl|b3455|mrna.b3455;product=branched chain amino acid/phenylalanine ABC transporter ATP binding subunit LivG;protein_id=NP_417912.1;transl_table=11	nonsyn	-
S2	NC_000913.3	3604939	G	A	Genic	+	GCT>ACT	A>T	ID=cds-NP_417922.1;Parent=gene-b3465;Dbxref=UniProtKB/Swiss-Prot:P0ADX9,Genbank:NP_417922.1,ASAP:ABE-0011321,ECOCYC:EG10343,EcoGene:EG10343,GeneID:947977;Name=NP_417922.1;gbkey=CDS;gene=rsmD;locus_tag=b3465;orig_transcript_id=gnl|b3465|mrna.b3465;product=16S rRNA m(2)G966 methyltransferase;protein_id=NP_417922.1;transl_table=11	nonsyn	-
S2	NC_000913.3	3626695	A	G	Genic	-	TAT>CAT	Y>H	ID=cds-NP_417942.6;Parent=gene-b3485;Dbxref=UniProtKB/Swiss-Prot:P0AGH1,Genbank:NP_417942.6,ASAP:ABE-0011379,ECOCYC:EG11767,EcoGene:EG11767,GeneID:947991;Name=NP_417942.6;gbkey=CDS;gene=yhhJ;locus_tag=b3485;orig_transcript_id=gnl|b3485|mrna.b3485;product=ABC transporter family protein YhhJ;protein_id=NP_417942.6;transl_table=11	nonsyn	-
S2	NC_000913.3	3642567	A	G	Genic	-	GTC>GCC	V>A	ID=cds-NP_417954.1;Parent=gene-b3497;Dbxref=UniProtKB/Swiss-Prot:P68567,Genbank:NP_417954.1,ASAP:ABE-0011419,ECOCYC:EG12233,EcoGene:EG12233,GeneID:948005;Name=NP_417954.1;gbkey=CDS;gene=rsmJ;locus_tag=b3497;orig_transcript_id=gnl|b3497|mrna.b3497;product=16S rRNA m(2)G1516 methyltransferase;protein_id=NP_417954.1;transl_table=11	nonsyn	-
S2	NC_000913.3	3698968	C	T	Genic	+	GCC>GTC	A>V	ID=cds-NP_417995.1;Parent=gene-b3538;Dbxref=UniProtKB/Swiss-Prot:P37659,Genbank:NP_417995.1,ASAP:ABE-0011558,ECOCYC:EG12265,EcoGene:EG12265,GeneID:948058;Name=NP_417995.1;gbkey=CDS;gene=bcsG;locus_tag=b3538;orig_transcript_id=gnl|b3538|mrna.b3538;product=cellulose phosphoethanolamine transferase;protein_id=NP_417995.1;transl_table=11	nonsyn	-
S2	NC_000913.3	3700708	T	C	Genic	+	GTA>GCA	V>A	ID=cds-NP_417996.1;Parent=gene-b3539;Dbxref=UniProtKB/Swiss-Prot:P37660,Genbank:NP_417996.1,ASAP:ABE-0011562,ECOCYC:EG12266,EcoGene:EG12266,GeneID:948057;Name=NP_417996.1;gbkey=CDS;gene=yhjV;locus_tag=b3539;orig_transcript_id=gnl|b3539|mrna.b3539;product=putative transporter YhjV;protein_id=NP_417996.1;transl_table=11	nonsyn	-
S2	NC_000913.3	3709359	A	G	Genic	-	TTG>CTG	L>L	ID=cds-NP_418002.2;Parent=gene-b3546;Dbxref=UniProtKB/Swiss-Prot:P37661,Genbank:NP_418002.2,ASAP:ABE-0011581,ECOCYC:EG12267,EcoGene:EG12267,GeneID:948068;Name=NP_418002.2;gbkey=CDS;gene=eptB;locus_tag=b3546;orig_transcript_id=gnl|b3546|mrna.b3546;product=Kdo2-lipid A phosphoethanolamine 7''-transferase;protein_id=NP_418002.2;transl_table=11	syn	-
S2	NC_000913.3	3720920	T	C	Genic	+	TCC>CCC	S>P	ID=cds-NP_418014.1;Parent=gene-b3557;Dbxref=UniProtKB/Swiss-Prot:P19768,Genbank:NP_418014.1,ASAP:ABE-0011620,ECOCYC:G7776,EcoGene:EG40010,GeneID:948082;Name=NP_418014.1;gbkey=CDS;gene=insJ;locus_tag=b3557;orig_transcript_id=gnl|b3557|mrna.b3557;product=insertion element IS150 protein InsA;protein_id=NP_418014.1;transl_table=11	nonsyn	3c
S2	NC_000913.3	3722878	G	A	Genic	-	GCG>GTG	A>V	ID=cds-NP_418016.1;Parent=gene-b3559;Dbxref=UniProtKB/Swiss-Prot:P00961,Genbank:NP_418016.1,ASAP:ABE-0011624,ECOCYC:EG10410,EcoGene:EG10410,GeneID:948080;Name=NP_418016.1;gbkey=CDS;gene=glyS;locus_tag=b3559;orig_transcript_id=gnl|b3559|mrna.b3559;product=glycine--tRNA ligase subunit beta;protein_id=NP_418016.1;transl_table=11	nonsyn	-
S2	NC_000913.3	3779579	T	C	Genic	+	TCC>CCC	S>P	ID=cds-NP_418061.1;Parent=gene-b3604;Dbxref=UniProtKB/Swiss-Prot:P0ACL7,Genbank:NP_418061.1,ASAP:ABE-0011782,ECOCYC:EG11962,EcoGene:EG11962,GeneID:948122;Name=NP_418061.1;gbkey=CDS;gene=lldR;locus_tag=b3604;orig_transcript_id=gnl|b3604|mrna.b3604;product=DNA-binding transcriptional dual regulator LldR;protein_id=NP_418061.1;transl_table=11	nonsyn	-
S2	NC_000913.3	3785663	T	C	Genic	+	GTA>GCA	V>A	ID=cds-NP_418069.1;Parent=gene-b3612;Dbxref=UniProtKB/Swiss-Prot:P37689,Genbank:NP_418069.1,ASAP:ABE-0011818,ECOCYC:EG12296,EcoGene:EG12296,GeneID:948130;Name=NP_418069.1;gbkey=CDS;gene=gpmM;locus_tag=b3612;orig_transcript_id=gnl|b3612|mrna.b3612;product=2%2C3-bisphosphoglycerate-independent phosphoglycerate mutase;protein_id=NP_418069.1;transl_table=11	nonsyn	-
S2	NC_000913.3	3819328	T	C	Genic	+	GTC>GCC	V>A	ID=cds-NP_418103.4;Parent=gene-b3646;Dbxref=UniProtKB/Swiss-Prot:P0AGM2,Genbank:NP_418103.4,ASAP:ABE-0011921,ECOCYC:EG11683,EcoGene:EG11683,GeneID:948165;Name=NP_418103.4;gbkey=CDS;gene=yicG;locus_tag=b3646;orig_transcript_id=gnl|b3646|mrna.b3646;product=conserved inner membrane protein YicG;protein_id=NP_418103.4;transl_table=11	nonsyn	-
S2	NC_000913.3	3827900	C	T	Genic	-	GTG>ATG	V>M	ID=cds-NP_418110.1;Parent=gene-b3653;Dbxref=UniProtKB/Swiss-Prot:P0AER8,Genbank:NP_418110.1,ASAP:ABE-0011941,ECOCYC:EG10406,EcoGene:EG10406,GeneID:948166;Name=NP_418110.1;gbkey=CDS;gene=gltS;locus_tag=b3653;orig_transcript_id=gnl|b3653|mrna.b3653;product=glutamate:sodium symporter;protein_id=NP_418110.1;transl_table=11	nonsyn	-
S2	NC_000913.3	3833895	A	G	Genic	-	TGT>CGT	C>R	ID=cds-NP_418113.1;Parent=gene-b3656;Dbxref=UniProtKB/Swiss-Prot:P31434,Genbank:NP_418113.1,ASAP:ABE-0011951,ECOCYC:EG11685,EcoGene:EG11685,GeneID:948169;Name=NP_418113.1;gbkey=CDS;gene=yicI;locus_tag=b3656;orig_transcript_id=gnl|b3656|mrna.b3656;product=alpha-D-xyloside xylohydrolase;protein_id=NP_418113.1;transl_table=11	nonsyn	3ac
S2	NC_000913.3	3900516	G	A	Genic	-	GCC>GTC	A>V	ID=cds-NP_418175.3;Parent=gene-b3719;Dbxref=UniProtKB/Swiss-Prot:P31471,Genbank:NP_418175.3,ASAP:ABE-0012163,ECOCYC:EG11729,EcoGene:EG11729,GeneID:948272;Name=NP_418175.3;gbkey=CDS;gene=yieL;locus_tag=b3719;orig_transcript_id=gnl|b3719|mrna.b3719;product=putative hydrolase YieL;protein_id=NP_418175.3;transl_table=11	nonsyn	3c
S2	NC_000913.3	3905427	G	A	Genic	-	GGC>GGT	G>G	ID=cds-NP_418178.1;Parent=gene-b3722;Dbxref=UniProtKB/Swiss-Prot:P08722,Genbank:NP_418178.1,ASAP:ABE-0012171,ECOCYC:EG10115,EcoGene:EG10115,GeneID:948236;Name=NP_418178.1;gbkey=CDS;gene=bglF;locus_tag=b3722;orig_transcript_id=gnl|b3722|mrna.b3722;product=beta-glucoside specific PTS enzyme II/BglG kinase/BglG phosphatase;protein_id=NP_418178.1;transl_table=11	syn	-
S2	NC_000913.3	3911008	T	C	Genic	-	TAC>TGC	Y>C	ID=cds-NP_418184.1;Parent=gene-b3728;Dbxref=UniProtKB/Swiss-Prot:P0AG82,Genbank:NP_418184.1,ASAP:ABE-0012190,ECOCYC:EG10734,EcoGene:EG10734,GeneID:948237;Name=NP_418184.1;gbkey=CDS;gene=pstS;locus_tag=b3728;orig_transcript_id=gnl|b3728|mrna.b3728;product=phosphate ABC transporter periplasmic binding protein;protein_id=NP_418184.1;transl_table=11	nonsyn	-
S2	NC_000913.3	3921884	G	A	Genic	-	TTC>TTT	F>F	ID=cds-NP_418194.1;Parent=gene-b3738;Dbxref=UniProtKB/Swiss-Prot:P0AB98,Genbank:NP_418194.1,ASAP:ABE-0012222,ECOCYC:EG10099,EcoGene:EG10099,GeneID:948252;Name=NP_418194.1;gbkey=CDS;gene=atpB;locus_tag=b3738;orig_transcript_id=gnl|b3738|mrna.b3738;product=ATP synthase Fo complex subunit a;protein_id=NP_418194.1;transl_table=11	syn	-
S2	NC_000913.3	3930947	A	G	Genic	-	GGT>GGC	G>G	ID=cds-NP_418202.4;Parent=gene-b3746;Dbxref=UniProtKB/Swiss-Prot:P31473,Genbank:NP_418202.4,ASAP:ABE-0012247,ECOCYC:EG11731,EcoGene:EG11731,GeneID:948256;Name=NP_418202.4;gbkey=CDS;gene=ravA;locus_tag=b3746;orig_transcript_id=gnl|b3746|mrna.b3746;product=regulatory ATPase RavA;protein_id=NP_418202.4;transl_table=11	syn	-
S2	NC_000913.3	3949174	A	G	Genic	-	TTC>CTC	F>L	ID=cds-NP_418214.2;Parent=gene-b3765;Dbxref=UniProtKB/Swiss-Prot:P22787,Genbank:NP_418214.2,ASAP:ABE-0012300,ECOCYC:EG11260,EcoGene:EG11260,GeneID:948282;Name=NP_418214.2;gbkey=CDS;gene=yifB;locus_tag=b3765;orig_transcript_id=gnl|b3765|mrna.b3765;product=putative magnesium chelatase YifB;protein_id=NP_418214.2;transl_table=11	nonsyn	-
S2	NC_000913.3	3954130	A	G	Genic	+	AAC>AGC	N>S	ID=cds-YP_026248.1;Parent=gene-b3771;Dbxref=UniProtKB/Swiss-Prot:P05791,Genbank:YP_026248.1,ASAP:ABE-0012318,ECOCYC:EG10496,EcoGene:EG10496,GeneID:948277;Name=YP_026248.1;gbkey=CDS;gene=ilvD;locus_tag=b3771;orig_transcript_id=gnl|b3771|mrna.b3771;product=dihydroxy-acid dehydratase;protein_id=YP_026248.1;transl_table=11	nonsyn	-
S2	NC_000913.3	3957562	G	A	Genic	-	CCG>TCG	P>S	ID=cds-NP_418221.1;Parent=gene-b3773;Dbxref=UniProtKB/Swiss-Prot:P05827,Genbank:NP_418221.1,ASAP:ABE-0012323,ECOCYC:EG10503,EcoGene:EG10503,GeneID:948284;Name=NP_418221.1;gbkey=CDS;gene=ilvY;locus_tag=b3773;orig_transcript_id=gnl|b3773|mrna.b3773;product=DNA-binding transcriptional dual regulator IlvY;protein_id=NP_418221.1;transl_table=11	nonsyn	3c
S2	NC_000913.3	3970825	C	T	Genic	+	GAC>GAT	D>D	ID=cds-YP_026253.1;Parent=gene-b3786;Dbxref=UniProtKB/Swiss-Prot:P27828,Genbank:YP_026253.1,ASAP:ABE-0012372,ECOCYC:EG11451,EcoGene:EG11451,GeneID:944789;Name=YP_026253.1;gbkey=CDS;gene=wecB;locus_tag=b3786;orig_transcript_id=gnl|b3786|mrna.b3786;product=UDP-N-acetylglucosamine 2-epimerase;protein_id=YP_026253.1;transl_table=11	syn	-
S2	NC_000913.3	3979378	A	G	Genic	+	ACG>GCG	T>A	ID=cds-NP_418241.1;Parent=gene-b3793;Dbxref=UniProtKB/Swiss-Prot:P27835,Genbank:NP_418241.1,ASAP:ABE-0012392,ECOCYC:EG11457,EcoGene:EG11457,GeneID:948293;Name=NP_418241.1;gbkey=CDS;gene=wzyE;locus_tag=b3793;orig_transcript_id=gnl|b3793|mrna.b3793;product=enterobacterial common antigen polymerase;protein_id=NP_418241.1;transl_table=11	nonsyn	-
S2	NC_000913.3	3980834	C	T	IG						3c
S2	NC_000913.3	3983613	C	T	Genic	+	GCG>GTG	A>V	ID=cds-YP_026259.1;Parent=gene-b3800;Dbxref=UniProtKB/Swiss-Prot:P25550,Genbank:YP_026259.1,ASAP:ABE-0012408,ECOCYC:EG10090,EcoGene:EG10090,GeneID:949013;Name=YP_026259.1;gbkey=CDS;gene=aslB;locus_tag=b3800;orig_transcript_id=gnl|b3800|mrna.b3800;product=putative anaerobic sulfatase maturation enzyme AslB;protein_id=YP_026259.1;transl_table=11	nonsyn	-
S2	NC_000913.3	3984667	A	G	Genic	-	AAT>AAC	N>N	ID=cds-NP_418245.1;Parent=gene-b3801;Dbxref=UniProtKB/Swiss-Prot:P25549,Genbank:NP_418245.1,ASAP:ABE-0012411,ECOCYC:EG10089,EcoGene:EG10089,GeneID:949015;Name=NP_418245.1;gbkey=CDS;gene=aslA;locus_tag=b3801;orig_transcript_id=gnl|b3801|mrna.b3801;product=arylsulfatase;protein_id=NP_418245.1;transl_table=11	syn	3t
S2	NC_000913.3	4016885	A	G	Genic	+	CAC>CGC	H>R	ID=cds-NP_418275.1;Parent=gene-b3831;Dbxref=UniProtKB/Swiss-Prot:P12758,Genbank:NP_418275.1,ASAP:ABE-0012528,ECOCYC:EG11045,EcoGene:EG11045,GeneID:948987;Name=NP_418275.1;gbkey=CDS;gene=udp;locus_tag=b3831;orig_transcript_id=gnl|b3831|mrna.b3831;product=uridine phosphorylase;protein_id=NP_418275.1;transl_table=11	nonsyn	-
S2	NC_000913.3	4018272	T	C	Genic	+	TTT>CTT	F>L	ID=cds-NP_418276.1;Parent=gene-b3832;Dbxref=UniProtKB/Swiss-Prot:P0AG71,Genbank:NP_418276.1,ASAP:ABE-0012531,ECOCYC:EG11472,EcoGene:EG11472,GeneID:948966;Name=NP_418276.1;gbkey=CDS;gene=rmuC;locus_tag=b3832;orig_transcript_id=gnl|b3832|mrna.b3832;product=putative recombination limiting protein RmuC;protein_id=NP_418276.1;transl_table=11	nonsyn	3t
S2	NC_000913.3	4020392	G	A	Genic	+	CGA>CAA	R>Q	ID=cds-NP_418279.1;Parent=gene-b3835;Dbxref=UniProtKB/Swiss-Prot:P0A6A0,Genbank:NP_418279.1,ASAP:ABE-0012539,ECOCYC:EG11476,EcoGene:EG11476,GeneID:948322;Name=NP_418279.1;gbkey=CDS;gene=ubiB;locus_tag=b3835;orig_transcript_id=gnl|b3835|mrna.b3835;product=ubiquinone biosynthesis protein UbiB;protein_id=NP_418279.1;transl_table=11	nonsyn	-
S2	NC_000913.3	4046100	A	G	Genic	-	GTT>GCT	V>A	ID=cds-NP_418299.1;Parent=gene-b3862;Dbxref=UniProtKB/Swiss-Prot:P32129,Genbank:NP_418299.1,ASAP:ABE-0012611,ECOCYC:EG11833,EcoGene:EG11833,GeneID:948350;Name=NP_418299.1;gbkey=CDS;gene=yihG;locus_tag=b3862;orig_transcript_id=gnl|b3862|mrna.b3862;product=putative acyltransferase YihG;protein_id=NP_418299.1;transl_table=11	nonsyn	-
S2	NC_000913.3	4078959	A	G	IG						-
S2	NC_000913.3	4089221	T	C	Genic	-	GAC>GGC	D>G	ID=cds-NP_418333.1;Parent=gene-b3897;Dbxref=UniProtKB/Swiss-Prot:P32152,Genbank:NP_418333.1,ASAP:ABE-0012720,ECOCYC:EG11861,EcoGene:EG11861,GeneID:948389;Name=NP_418333.1;gbkey=CDS;gene=frvR;locus_tag=b3897;orig_transcript_id=gnl|b3897|mrna.b3897;product=putative transcriptional regulator FrvR;protein_id=NP_418333.1;transl_table=11	nonsyn	-
S2	NC_000913.3	4126778	C	T	Genic	-	CCG>CCA	P>P	ID=cds-NP_418370.1;Parent=gene-b3935;Dbxref=UniProtKB/Swiss-Prot:P17888,Genbank:NP_418370.1,ASAP:ABE-0012860,ECOCYC:EG10763,EcoGene:EG10763,GeneID:948426;Name=NP_418370.1;gbkey=CDS;gene=priA;locus_tag=b3935;orig_transcript_id=gnl|b3935|mrna.b3935;product=primosome factor N';protein_id=NP_418370.1;transl_table=11	syn	-
S2	NC_000913.3	4128400	T	C	IG						-
S2	NC_000913.3	4132628	C	T	Genic	+	CAC>TAC	H>Y	ID=cds-NP_418376.1;Parent=gene-b3941;Dbxref=UniProtKB/Swiss-Prot:P0AEZ1,Genbank:NP_418376.1,ASAP:ABE-0012897,ECOCYC:EG10585,EcoGene:EG10585,GeneID:948432;Name=NP_418376.1;gbkey=CDS;gene=metF;locus_tag=b3941;orig_transcript_id=gnl|b3941|mrna.b3941;product=5%2C10-methylenetetrahydrofolate reductase;protein_id=NP_418376.1;transl_table=11	nonsyn	-
S2	NC_000913.3	4153122	T	A	IG						-
S2	NC_000913.3	4163533	C	T	IG						4c
S2	NC_000913.3	4197993	C	T	Genic	+	GCC>GTC	A>V	ID=cds-NP_418425.1;Parent=gene-b3997;Dbxref=UniProtKB/Swiss-Prot:P29680,Genbank:NP_418425.1,ASAP:ABE-0013066,ECOCYC:EG11543,EcoGene:EG11543,GeneID:948497;Name=NP_418425.1;gbkey=CDS;gene=hemE;locus_tag=b3997;orig_transcript_id=gnl|b3997|mrna.b3997;product=uroporphyrinogen decarboxylase;protein_id=NP_418425.1;transl_table=11	nonsyn	-
S2	NC_000913.3	4220944	A	G	Genic	-	GTA>GCA	V>A	ID=cds-NP_418441.1;Parent=gene-b4017;Dbxref=UniProtKB/Swiss-Prot:P23325,Genbank:NP_418441.1,ASAP:ABE-0013133,ECOCYC:EG11208,EcoGene:EG11208,GeneID:944933;Name=NP_418441.1;gbkey=CDS;gene=arpA;locus_tag=b4017;orig_transcript_id=gnl|b4017|mrna.b4017;product=regulator of acetyl CoA synthetase;protein_id=NP_418441.1;transl_table=11	nonsyn	-
S2	NC_000913.3	4225651	A	G	Genic	+	CTA>CTG	L>L	ID=cds-NP_418443.1;Parent=gene-b4019;Dbxref=UniProtKB/Swiss-Prot:P13009,Genbank:NP_418443.1,ASAP:ABE-0013140,ECOCYC:EG10587,EcoGene:EG10587,GeneID:948522;Name=NP_418443.1;gbkey=CDS;gene=metH;locus_tag=b4019;orig_transcript_id=gnl|b4019|mrna.b4019;product=cobalamin-dependent methionine synthase;protein_id=NP_418443.1;transl_table=11	syn	3c
S2	NC_000913.3	4227682	G	C	IG						-
S2	NC_000913.3	4251469	A	T	Genic	+	CAA>CTA	Q>L	ID=cds-gnl|b4038|CDS4844;Parent=gene-b4038;Dbxref=UniProtKB/Swiss-Prot:P32690,ASAP:ABE-0013224,ECOCYC:EG11927,EcoGene:EG11927,GeneID:948546;gbkey=CDS;gene=yjbI;locus_tag=b4038;orig_protein_id=gnl|b4038|CDS4844;orig_transcript_id=gnl|b4038|mrna.CDS4844;product=pentapeptide repeats-containing protein YjbI;transl_table=11	nonsyn	-
S2	NC_000913.3	4254203	A	G	Genic	-	GTG>GCG	V>A	ID=cds-NP_418465.4;Parent=gene-b4041;Dbxref=UniProtKB/Swiss-Prot:P0A7A7,Genbank:NP_418465.4,ASAP:ABE-0013232,ECOCYC:EG10740,EcoGene:EG10740,GeneID:948541;Name=NP_418465.4;gbkey=CDS;gene=plsB;locus_tag=b4041;orig_transcript_id=gnl|b4041|mrna.b4041;product=glycerol-3-phosphate 1-O-acyltransferase;protein_id=NP_418465.4;transl_table=11	nonsyn	-
S2	NC_000913.3	4260982	A	G	Genic	+	ACA>ACG	T>T	ID=cds-NP_418472.1;Parent=gene-b4048;Dbxref=UniProtKB/Swiss-Prot:P32694,Genbank:NP_418472.1,ASAP:ABE-0013255,ECOCYC:EG11931,EcoGene:EG11931,GeneID:948550;Name=NP_418472.1;gbkey=CDS;gene=yjbM;locus_tag=b4048;orig_transcript_id=gnl|b4048|mrna.b4048;product=uncharacterized protein YjbM;protein_id=NP_418472.1;transl_table=11	syn	-
S2	NC_000913.3	4291520	C	T	Genic	+	ACC>ACT	T>T	ID=cds-NP_418498.1;Parent=gene-b4074;Dbxref=UniProtKB/Swiss-Prot:P32710,Genbank:NP_418498.1,ASAP:ABE-0013350,ECOCYC:EG11948,EcoGene:EG11948,GeneID:948579;Name=NP_418498.1;gbkey=CDS;gene=nrfE;locus_tag=b4074;orig_transcript_id=gnl|b4074|mrna.b4074;product=putative cytochrome c-type biogenesis protein NrfE;protein_id=NP_418498.1;transl_table=11	syn	4c
S2	NC_000913.3	4320988	C	T	Genic	-	AGC>AAC	S>N	ID=cds-NP_418524.1;Parent=gene-b4100;Dbxref=UniProtKB/Swiss-Prot:P16686,Genbank:NP_418524.1,ASAP:ABE-0013430,ECOCYC:EG10717,EcoGene:EG10717,GeneID:948619;Name=NP_418524.1;gbkey=CDS;gene=phnH;locus_tag=b4100;orig_transcript_id=gnl|b4100|mrna.b4100;product=carbon-phosphorus lyase core complex subunit PhnH;protein_id=NP_418524.1;transl_table=11	nonsyn	-
S2	NC_000913.3	4321563	C	T	Genic	-	GGC>GAC	G>D	ID=cds-NP_418525.1;Parent=gene-b4101;Dbxref=UniProtKB/Swiss-Prot:P16685,Genbank:NP_418525.1,ASAP:ABE-0013433,ECOCYC:EG10716,EcoGene:EG10716,GeneID:948618;Name=NP_418525.1;gbkey=CDS;gene=phnG;locus_tag=b4101;orig_transcript_id=gnl|b4101|mrna.b4101;product=carbon-phosphorus lyase core complex subunit PhnG;protein_id=NP_418525.1;transl_table=11	nonsyn	-
S2	NC_000913.3	4323101	C	T	Genic	-	GGC>AGC	G>S	ID=cds-gnl|b4583|CDS4935;Parent=gene-b4583;Dbxref=UniProtKB/Swiss-Prot:P0DP69,ASAP:ABE-0285115,ECOCYC:EG11283,EcoGene:EG11283,GeneID:38094977;gbkey=CDS;gene=phnE;locus_tag=b4583;orig_protein_id=gnl|b4583|CDS4935;orig_transcript_id=gnl|b4583|mrna.CDS4935;product=phosphonate ABC transporter membrane subunit;transl_table=11	nonsyn	-
S2	NC_000913.3	4337087	C	T	IG						-
S2	NC_000913.3	4342429	C	T	Genic	+	TGC>TGT	C>C	ID=cds-NP_418543.1;Parent=gene-b4119;Dbxref=UniProtKB/Swiss-Prot:P06720,Genbank:NP_418543.1,ASAP:ABE-0013493,ECOCYC:EG10577,EcoGene:EG10577,GeneID:948636;Name=NP_418543.1;gbkey=CDS;gene=melA;locus_tag=b4119;orig_transcript_id=gnl|b4119|mrna.b4119;product=alpha-galactosidase;protein_id=NP_418543.1;transl_table=11	syn	-
S2	NC_000913.3	4345035	G	A	Genic	-	ACG>ATG	T>M	ID=cds-NP_418545.1;Parent=gene-b4121;Dbxref=UniProtKB/Swiss-Prot:P39270,Genbank:NP_418545.1,ASAP:ABE-0013498,ECOCYC:G7825,EcoGene:EG12463,GeneID:948634;Name=NP_418545.1;gbkey=CDS;gene=yjdF;locus_tag=b4121;orig_transcript_id=gnl|b4121|mrna.b4121;product=conserved inner membrane protein YjdF;protein_id=NP_418545.1;transl_table=11	nonsyn	-
S2	NC_000913.3	4367595	A	G	Genic	-	TAC>CAC	Y>H	ID=cds-NP_418562.4;Parent=gene-b4139;Dbxref=UniProtKB/Swiss-Prot:P0AC38,Genbank:NP_418562.4,ASAP:ABE-0013551,ECOCYC:EG10095,EcoGene:EG10095,GeneID:948658;Name=NP_418562.4;gbkey=CDS;gene=aspA;locus_tag=b4139;orig_transcript_id=gnl|b4139|mrna.b4139;product=aspartate ammonia-lyase;protein_id=NP_418562.4;transl_table=11	nonsyn	-
S2	NC_000913.3	4367698	C	T	Genic	-	CTG>CTA	L>L	ID=cds-NP_418562.4;Parent=gene-b4139;Dbxref=UniProtKB/Swiss-Prot:P0AC38,Genbank:NP_418562.4,ASAP:ABE-0013551,ECOCYC:EG10095,EcoGene:EG10095,GeneID:948658;Name=NP_418562.4;gbkey=CDS;gene=aspA;locus_tag=b4139;orig_transcript_id=gnl|b4139|mrna.b4139;product=aspartate ammonia-lyase;protein_id=NP_418562.4;transl_table=11	syn	-
S2	NC_000913.3	4370010	A	G	Genic	-	TAT>CAT	Y>H	ID=cds-NP_418565.1;Parent=gene-b4141;Dbxref=UniProtKB/Swiss-Prot:P39277,Genbank:NP_418565.1,ASAP:ABE-0013559,ECOCYC:G7833,EcoGene:EG12470,GeneID:948656;Name=NP_418565.1;gbkey=CDS;gene=yjeH;locus_tag=b4141;orig_transcript_id=gnl|b4141|mrna.b4141;product=L-methionine/branched chain amino acid exporter;protein_id=NP_418565.1;transl_table=11	nonsyn	-
S2	NC_000913.3	4372717	T	C	IG						-
S2	NC_000913.3	4393205	T	C	Genic	-	AAG>AGG	K>R	ID=cds-NP_418587.1;Parent=gene-b4166;Dbxref=UniProtKB/Swiss-Prot:P39288,Genbank:NP_418587.1,ASAP:ABE-0013641,ECOCYC:G7843,EcoGene:EG12481,GeneID:948686;Name=NP_418587.1;gbkey=CDS;gene=queG;locus_tag=b4166;orig_transcript_id=gnl|b4166|mrna.b4166;product=epoxyqueuosine reductase;protein_id=NP_418587.1;transl_table=11	nonsyn	-
S2	NC_000913.3	4394626	C	T	Genic	+	GCC>GCT	A>A	ID=cds-NP_418588.1;Parent=gene-b4167;Dbxref=UniProtKB/Swiss-Prot:P31806,Genbank:NP_418588.1,ASAP:ABE-0013644,ECOCYC:EG11758,EcoGene:EG11758,GeneID:948685;Name=NP_418588.1;gbkey=CDS;gene=nnr;locus_tag=b4167;orig_transcript_id=gnl|b4167|mrna.b4167;product=NAD(P)HX epimerase/NAD(P)HX dehydratase;protein_id=NP_418588.1;transl_table=11	syn	-
S2	NC_000913.3	4400626	C	T	IG						-
S2	NC_000913.3	4402083	T	C	Genic	+	TGG>CGG	W>R	ID=cds-NP_418595.1;Parent=gene-b4174;Dbxref=UniProtKB/Swiss-Prot:P0ABC7,Genbank:NP_418595.1,ASAP:ABE-0013663,ECOCYC:EG10436,EcoGene:EG10436,GeneID:948698;Name=NP_418595.1;gbkey=CDS;gene=hflK;locus_tag=b4174;orig_transcript_id=gnl|b4174|mrna.b4174;product=regulator of FtsH protease;protein_id=NP_418595.1;transl_table=11	nonsyn	4g
S2	NC_000913.3	4416930	A	G	IG						-
S2	NC_000913.3	4422189	T	C	Genic	+	TCA>CCA	S>P	ID=cds-NP_418617.1;Parent=gene-b4196;Dbxref=UniProtKB/Swiss-Prot:P39304,Genbank:NP_418617.1,ASAP:ABE-0013729,ECOCYC:G7858,EcoGene:EG12496,GeneID:948714;Name=NP_418617.1;gbkey=CDS;gene=ulaD;locus_tag=b4196;orig_transcript_id=gnl|b4196|mrna.b4196;product=3-keto-L-gulonate-6-phosphate decarboxylase UlaD;protein_id=NP_418617.1;transl_table=11	nonsyn	-
S2	NC_000913.3	4424037	G	A	Genic	+	GGC>GAC	G>D	ID=cds-NP_418619.1;Parent=gene-b4198;Dbxref=UniProtKB/Swiss-Prot:P39306,Genbank:NP_418619.1,ASAP:ABE-0013734,ECOCYC:G7860,EcoGene:EG12498,GeneID:948711;Name=NP_418619.1;gbkey=CDS;gene=ulaF;locus_tag=b4198;orig_transcript_id=gnl|b4198|mrna.b4198;product=L-ribulose-5-phosphate 4-epimerase UlaF;protein_id=NP_418619.1;transl_table=11	nonsyn	-
S2	NC_000913.3	4442078	A	G	Genic	-	GGT>GGC	G>G	ID=cds-NP_418640.1;Parent=gene-b4219;Dbxref=UniProtKB/Swiss-Prot:P0A744,Genbank:NP_418640.1,ASAP:ABE-0013804,ECOCYC:EG11433,EcoGene:EG11433,GeneID:948734;Name=NP_418640.1;gbkey=CDS;gene=msrA;locus_tag=b4219;orig_transcript_id=gnl|b4219|mrna.b4219;product=methionine sulfoxide reductase A;protein_id=NP_418640.1;transl_table=11	syn	-
S2	NC_000913.3	4442148	A	G	Genic	-	GTT>GCT	V>A	ID=cds-NP_418640.1;Parent=gene-b4219;Dbxref=UniProtKB/Swiss-Prot:P0A744,Genbank:NP_418640.1,ASAP:ABE-0013804,ECOCYC:EG11433,EcoGene:EG11433,GeneID:948734;Name=NP_418640.1;gbkey=CDS;gene=msrA;locus_tag=b4219;orig_transcript_id=gnl|b4219|mrna.b4219;product=methionine sulfoxide reductase A;protein_id=NP_418640.1;transl_table=11	nonsyn	-
S2	NC_000913.3	4454088	T	C	Genic	+	ATG>ACG	M>T	ID=cds-NP_418652.2;Parent=gene-b4231;Dbxref=UniProtKB/Swiss-Prot:P37772,Genbank:NP_418652.2,ASAP:ABE-0013840,ECOCYC:EG12439,EcoGene:EG12439,GeneID:948754;Name=NP_418652.2;gbkey=CDS;gene=yjfF;locus_tag=b4231;orig_transcript_id=gnl|b4231|mrna.b4231;product=galactofuranose ABC transporter putative membrane subunit YjtF;protein_id=NP_418652.2;transl_table=11	nonsyn	-
S2	NC_000913.3	4454826	T	C	Genic	-	ACC>GCC	T>A	ID=cds-NP_418653.1;Parent=gene-b4232;Dbxref=UniProtKB/Swiss-Prot:P0A993,Genbank:NP_418653.1,ASAP:ABE-0013842,ECOCYC:EG10283,EcoGene:EG10283,GeneID:948753;Name=NP_418653.1;gbkey=CDS;gene=fbp;locus_tag=b4232;orig_transcript_id=gnl|b4232|mrna.b4232;product=fructose-1%2C6-bisphosphatase 1;protein_id=NP_418653.1;transl_table=11	nonsyn	-
S2	NC_000913.3	4463355	T	C	Genic	-	GAT>GGT	D>G	ID=cds-NP_418660.1;Parent=gene-b4239;Dbxref=UniProtKB/Swiss-Prot:P28904,Genbank:NP_418660.1,ASAP:ABE-0013870,ECOCYC:EG11402,EcoGene:EG11402,GeneID:948762;Name=NP_418660.1;gbkey=CDS;gene=treC;locus_tag=b4239;orig_transcript_id=gnl|b4239|mrna.b4239;product=trehalose-6-phosphate hydrolase;protein_id=NP_418660.1;transl_table=11	nonsyn	-
S2	NC_000913.3	4469204	A	G	Genic	+	TAC>TGC	Y>C	ID=cds-NP_418663.1;Parent=gene-b4242;Dbxref=UniProtKB/Swiss-Prot:P0ABB8,Genbank:NP_418663.1,ASAP:ABE-0013883,ECOCYC:EG12525,EcoGene:EG12525,GeneID:948778;Name=NP_418663.1;gbkey=CDS;gene=mgtA;locus_tag=b4242;orig_transcript_id=gnl|b4242|mrna.b4242;product=Mg(2(+)) importing P-type ATPase;protein_id=NP_418663.1;transl_table=11	nonsyn	-
S2	NC_000913.3	4485204	A	G	Genic	-	TCG>CCG	S>P	ID=cds-NP_418681.1;Parent=gene-b4260;Dbxref=UniProtKB/Swiss-Prot:P68767,Genbank:NP_418681.1,ASAP:ABE-0013953,ECOCYC:EG10694,EcoGene:EG10694,GeneID:948791;Name=NP_418681.1;gbkey=CDS;gene=pepA;locus_tag=b4260;orig_transcript_id=gnl|b4260|mrna.b4260;product=aminopeptidase A/I;protein_id=NP_418681.1;transl_table=11	nonsyn	-
S2	NC_000913.3	4488587	T	C	Genic	-	AGT>GGT	S>G	ID=cds-NP_418684.1;Parent=gene-b4263;Dbxref=UniProtKB/Swiss-Prot:P39342,Genbank:NP_418684.1,ASAP:ABE-0013963,ECOCYC:G7890,EcoGene:EG12537,GeneID:948978;Name=NP_418684.1;gbkey=CDS;gene=yjgR;locus_tag=b4263;orig_transcript_id=gnl|b4263|mrna.b4263;product=DUF853 domain-containing protein YjgR;protein_id=NP_418684.1;transl_table=11	nonsyn	4c
S2	NC_000913.3	4492152	A	G	Genic	-	GTA>GCA	V>A	ID=cds-NP_418686.1;Parent=gene-b4265;Dbxref=UniProtKB/Swiss-Prot:P39344,Genbank:NP_418686.1,ASAP:ABE-0013969,ECOCYC:EG12539,EcoGene:EG12539,GeneID:948798;Name=NP_418686.1;gbkey=CDS;gene=idnT;locus_tag=b4265;orig_transcript_id=gnl|b4265|mrna.b4265;product=L-idonate/5-ketogluconate/gluconate transporter;protein_id=NP_418686.1;transl_table=11	nonsyn	-
S2	NC_000913.3	4500277	C	T	Genic	-	GGT>GAT	G>D	ID=cds-gnl|b4575|CDS5155;Parent=gene-b4575;Dbxref=ASAP:ABE-0285108,ECOCYC:G7898,EcoGene:EG12543,GeneID:4056033;gbkey=CDS;gene=yjgX;locus_tag=b4575;orig_protein_id=gnl|b4575|CDS5155;orig_transcript_id=gnl|b4575|mrna.CDS5155;product=KpLE2 phage-like element%3B putative phosphoethanolamine transferase YjgX%2C N-terminal fragment;transl_table=11	nonsyn	-
S2	NC_000913.3	4505704	G	A	Genic	+	GAA>AAA	E>K	ID=cds-NP_418700.2;Parent=gene-b4280;Dbxref=UniProtKB/Swiss-Prot:P39353,Genbank:NP_418700.2,ASAP:ABE-0014027,ECOCYC:G7901,EcoGene:EG12545,GeneID:948808;Name=NP_418700.2;gbkey=CDS;gene=yjhC;locus_tag=b4280;orig_transcript_id=gnl|b4280|mrna.b4280;product=KpLE2 phage-like element%3B putative oxidoreductase YjhC;protein_id=NP_418700.2;transl_table=11	nonsyn	3a
S2	NC_000913.3	4534306	C	T	IG						3c
S2	NC_000913.3	4543884	A	G	Genic	+	ACG>GCG	T>A	ID=cds-NP_418735.2;Parent=gene-b4315;Dbxref=UniProtKB/Swiss-Prot:P39264,Genbank:NP_418735.2,ASAP:ABE-0014147,ECOCYC:EG11974,EcoGene:EG11974,GeneID:948841;Name=NP_418735.2;gbkey=CDS;gene=fimI;locus_tag=b4315;orig_transcript_id=gnl|b4315|mrna.b4315;product=putative fimbrial protein FimI;protein_id=NP_418735.2;transl_table=11	nonsyn	-
S2	NC_000913.3	4548713	A	G	Genic	+	AGA>AGG	R>R	ID=cds-NP_418739.1;Parent=gene-b4319;Dbxref=UniProtKB/Swiss-Prot:P08190,Genbank:NP_418739.1,ASAP:ABE-0014155,ECOCYC:EG10314,EcoGene:EG10314,GeneID:948846;Name=NP_418739.1;gbkey=CDS;gene=fimG;locus_tag=b4319;orig_transcript_id=gnl|b4319|mrna.b4319;product=type 1 fimbriae minor subunit FimG;protein_id=NP_418739.1;transl_table=11	syn	-
S2	NC_000913.3	4568311	G	A	Genic	-	CCG>CTG	P>L	ID=cds-NP_418757.1;Parent=gene-b4337;Dbxref=UniProtKB/Swiss-Prot:P39386,Genbank:NP_418757.1,ASAP:ABE-0014221,ECOCYC:EG12576,EcoGene:EG12576,GeneID:948861;Name=NP_418757.1;gbkey=CDS;gene=mdtM;locus_tag=b4337;orig_transcript_id=gnl|b4337|mrna.b4337;product=multidrug efflux pump/bile salt:H(+) antiporter/Na(+):H(+) antiporter/K(+):H(+) antiporter;protein_id=NP_418757.1;transl_table=11	nonsyn	-
S2	NC_000913.3	4590292	A	G	Genic	-	TTC>CTC	F>L	ID=cds-NP_418774.2;Parent=gene-b4354;Dbxref=UniProtKB/Swiss-Prot:P39396,Genbank:NP_418774.2,ASAP:ABE-0014278,ECOCYC:G7942,EcoGene:EG12586,GeneID:948914;Name=NP_418774.2;gbkey=CDS;gene=btsT;locus_tag=b4354;orig_transcript_id=gnl|b4354|mrna.b4354;product=pyruvate:H(+) symporter;protein_id=NP_418774.2;transl_table=11	nonsyn	-
S2	NC_000913.3	4591312	G	A	IG						-
S2	NC_000913.3	4616266	A	C	Genic	-	TTC>TGC	F>C	ID=cds-NP_418797.1;Parent=gene-b4380;Dbxref=UniProtKB/Swiss-Prot:P37342,Genbank:NP_418797.1,ASAP:ABE-0014361,ECOCYC:EG12171,EcoGene:EG12171,GeneID:948904;Name=NP_418797.1;gbkey=CDS;gene=yjjI;locus_tag=b4380;orig_transcript_id=gnl|b4380|mrna.b4380;product=DUF3029 domain-containing protein YjjI;protein_id=NP_418797.1;transl_table=11	nonsyn	-
S2	NC_000913.3	4618198	C	T	repeat_region	-	-	-	ID=id-NC_000913.3:4618162..4618199;Note=REP353b;gbkey=repeat_region;rpt_type=other	-	-
S2	NC_000913.3	4629010	C	T	Genic	-	GAC>AAC	D>N	ID=cds-NP_418808.1;Parent=gene-b4391;Dbxref=UniProtKB/Swiss-Prot:P0A9W3,Genbank:NP_418808.1,ASAP:ABE-0014400,ECOCYC:EG12343,EcoGene:EG12343,GeneID:948909;Name=NP_418808.1;gbkey=CDS;gene=ettA;locus_tag=b4391;orig_transcript_id=gnl|b4391|mrna.b4391;product=energy-dependent translational throttle protein EttA;protein_id=NP_418808.1;transl_table=11	nonsyn	-
S2	NC_000913.3	4629930	A	G	Genic	-	GTG>GCG	V>A	ID=cds-NP_418808.1;Parent=gene-b4391;Dbxref=UniProtKB/Swiss-Prot:P0A9W3,Genbank:NP_418808.1,ASAP:ABE-0014400,ECOCYC:EG12343,EcoGene:EG12343,GeneID:948909;Name=NP_418808.1;gbkey=CDS;gene=ettA;locus_tag=b4391;orig_transcript_id=gnl|b4391|mrna.b4391;product=energy-dependent translational throttle protein EttA;protein_id=NP_418808.1;transl_table=11	nonsyn	-
S2	NC_000913.3	4631941	C	T	Genic	+	GAC>GAT	D>D	ID=cds-NP_418809.4;Parent=gene-b4392;Dbxref=UniProtKB/Swiss-Prot:P0AGC3,Genbank:NP_418809.4,ASAP:ABE-0014404,ECOCYC:EG10950,EcoGene:EG10950,GeneID:948908;Name=NP_418809.4;gbkey=CDS;gene=slt;locus_tag=b4392;orig_transcript_id=gnl|b4392|mrna.b4392;product=soluble lytic murein transglycosylase;protein_id=NP_418809.4;transl_table=11	syn	-
S2	NC_000913.3	4632940	C	T	Genic	+	CTG>TTG	L>L	ID=cds-NP_418810.1;Parent=gene-b4393;Dbxref=UniProtKB/Swiss-Prot:P0A881,Genbank:NP_418810.1,ASAP:ABE-0014408,ECOCYC:EG11029,EcoGene:EG11029,GeneID:948917;Name=NP_418810.1;gbkey=CDS;gene=trpR;locus_tag=b4393;orig_transcript_id=gnl|b4393|mrna.b4393;product=DNA-binding transcriptional repressor TrpR;protein_id=NP_418810.1;transl_table=11	syn	-
S3	NC_000913.3	13717	G	A	Genic	+	GCA>ACA	A>T	ID=cds-NP_414555.1;Parent=gene-b0014;Dbxref=UniProtKB/Swiss-Prot:P0A6Y8,Genbank:NP_414555.1,ASAP:ABE-0000052,ECOCYC:EG10241,EcoGene:EG10241,GeneID:944750;Name=NP_414555.1;gbkey=CDS;gene=dnaK;locus_tag=b0014;orig_transcript_id=gnl|b0014|mrna.b0014;product=chaperone protein DnaK;protein_id=NP_414555.1;transl_table=11	nonsyn	-
S3	NC_000913.3	23823	T	C	Genic	+	GTG>GCG	V>A	ID=cds-NP_414567.1;Parent=gene-b0026;Dbxref=UniProtKB/Swiss-Prot:P00956,Genbank:NP_414567.1,ASAP:ABE-0000094,ECOCYC:EG10492,EcoGene:EG10492,GeneID:944761;Name=NP_414567.1;gbkey=CDS;gene=ileS;locus_tag=b0026;orig_transcript_id=gnl|b0026|mrna.b0026;product=isoleucine--tRNA ligase;protein_id=NP_414567.1;transl_table=11	nonsyn	-
S3	NC_000913.3	32707	C	T	Genic	+	CGT>TGT	R>C	ID=cds-NP_414574.1;Parent=gene-b0033;Dbxref=UniProtKB/Swiss-Prot:P00968,Genbank:NP_414574.1,ASAP:ABE-0000121,ECOCYC:EG10135,EcoGene:EG10135,GeneID:944775;Name=NP_414574.1;gbkey=CDS;gene=carB;locus_tag=b0033;orig_transcript_id=gnl|b0033|mrna.b0033;product=carbamoyl phosphate synthetase subunit beta;protein_id=NP_414574.1;transl_table=11	nonsyn	-
S3	NC_000913.3	45829	A	G	Genic	+	GAC>GGC	D>G	ID=cds-NP_414587.1;Parent=gene-b0045;Dbxref=UniProtKB/Swiss-Prot:P31679,Genbank:NP_414587.1,ASAP:ABE-0000156,ECOCYC:EG11566,EcoGene:EG11566,GeneID:944766;Name=NP_414587.1;gbkey=CDS;gene=yaaU;locus_tag=b0045;orig_transcript_id=gnl|b0045|mrna.b0045;product=putative transporter YaaU;protein_id=NP_414587.1;transl_table=11	nonsyn	-
S3	NC_000913.3	46463	A	G	Genic	+	GAA>GAG	E>E	ID=cds-NP_414587.1;Parent=gene-b0045;Dbxref=UniProtKB/Swiss-Prot:P31679,Genbank:NP_414587.1,ASAP:ABE-0000156,ECOCYC:EG11566,EcoGene:EG11566,GeneID:944766;Name=NP_414587.1;gbkey=CDS;gene=yaaU;locus_tag=b0045;orig_transcript_id=gnl|b0045|mrna.b0045;product=putative transporter YaaU;protein_id=NP_414587.1;transl_table=11	syn	-
S3	NC_000913.3	47762	G	C	Genic	+	GCC>CCC	A>P	ID=cds-NP_414588.1;Parent=gene-b0046;Dbxref=UniProtKB/Swiss-Prot:P0A754,Genbank:NP_414588.1,ASAP:ABE-0000159,ECOCYC:EG11568,EcoGene:EG11568,GeneID:944767;Name=NP_414588.1;gbkey=CDS;gene=kefF;locus_tag=b0046;orig_transcript_id=gnl|b0046|mrna.b0046;product=regulator of KefC-mediated potassium transport and quinone oxidoreductase;protein_id=NP_414588.1;transl_table=11	nonsyn	3c
S3	NC_000913.3	57646	A	G	Genic	+	ACT>GCT	T>A	ID=cds-NP_414597.1;Parent=gene-b0055;Dbxref=UniProtKB/Swiss-Prot:P31680,Genbank:NP_414597.1,ASAP:ABE-0000187,ECOCYC:EG11570,EcoGene:EG11570,GeneID:948992;Name=NP_414597.1;gbkey=CDS;gene=djlA;locus_tag=b0055;orig_transcript_id=gnl|b0055|mrna.b0055;product=co-chaperone protein DjlA;protein_id=NP_414597.1;transl_table=11	nonsyn	-
S3	NC_000913.3	111737	A	G	Genic	-	CTC>CCC	L>P	ID=cds-NP_414643.1;Parent=gene-b0101;Dbxref=UniProtKB/Swiss-Prot:P0A8H8,Genbank:NP_414643.1,ASAP:ABE-0000351,ECOCYC:EG12314,EcoGene:EG12314,GeneID:945630;Name=NP_414643.1;gbkey=CDS;gene=yacG;locus_tag=b0101;orig_transcript_id=gnl|b0101|mrna.b0101;product=DNA gyrase inhibitor YacG;protein_id=NP_414643.1;transl_table=11	nonsyn	-
S3	NC_000913.3	115258	G	A	Genic	-	ACC>ATC	T>I	ID=cds-NP_414648.1;Parent=gene-b0106;Dbxref=UniProtKB/Swiss-Prot:P36646,Genbank:NP_414648.1,ASAP:ABE-0000366,ECOCYC:EG11798,EcoGene:EG11798,GeneID:945806;Name=NP_414648.1;gbkey=CDS;gene=hofC;locus_tag=b0106;orig_transcript_id=gnl|b0106|mrna.b0106;product=inner membrane protein HofC;protein_id=NP_414648.1;transl_table=11	nonsyn	-
S3	NC_000913.3	123806	C	T	Genic	+	CGT>TGT	R>C	ID=cds-NP_414656.1;Parent=gene-b0114;Dbxref=UniProtKB/Swiss-Prot:P0AFG8,Genbank:NP_414656.1,ASAP:ABE-0000397,ECOCYC:EG10024,EcoGene:EG10024,GeneID:944834;Name=NP_414656.1;gbkey=CDS;gene=aceE;locus_tag=b0114;orig_transcript_id=gnl|b0114|mrna.b0114;product=pyruvate dehydrogenase E1 component;protein_id=NP_414656.1;transl_table=11	nonsyn	-
S3	NC_000913.3	130837	C	T	Genic	-	GCC>ACC	A>T	ID=cds-NP_414659.1;Parent=gene-b0117;Dbxref=UniProtKB/Swiss-Prot:P36682,Genbank:NP_414659.1,ASAP:ABE-0000406,ECOCYC:EG12315,EcoGene:EG12315,GeneID:944868;Name=NP_414659.1;gbkey=CDS;gene=yacH;locus_tag=b0117;orig_transcript_id=gnl|b0117|mrna.b0117;product=DUF3300 domain-containing protein YacH;protein_id=NP_414659.1;transl_table=11	nonsyn	-
S3	NC_000913.3	138924	C	T	Genic	-	GTG>ATG	V>M	ID=cds-NP_414666.1;Parent=gene-b0124;Dbxref=UniProtKB/Swiss-Prot:P15877,Genbank:NP_414666.1,ASAP:ABE-0000433,ECOCYC:EG10369,EcoGene:EG10369,GeneID:944830;Name=NP_414666.1;gbkey=CDS;gene=gcd;locus_tag=b0124;orig_transcript_id=gnl|b0124|mrna.b0124;product=quinoprotein glucose dehydrogenase;protein_id=NP_414666.1;transl_table=11	nonsyn	-
S3	NC_000913.3	148876	C	T	Genic	-	GCG>GCA	A>A	ID=cds-NP_414676.1;Parent=gene-b0134;Dbxref=UniProtKB/Swiss-Prot:P31057,Genbank:NP_414676.1,ASAP:ABE-0000467,ECOCYC:EG11675,EcoGene:EG11675,GeneID:944839;Name=NP_414676.1;gbkey=CDS;gene=panB;locus_tag=b0134;orig_transcript_id=gnl|b0134|mrna.b0134;product=3-methyl-2-oxobutanoate hydroxymethyltransferase;protein_id=NP_414676.1;transl_table=11	syn	3cg
S3	NC_000913.3	154764	C	T	Genic	-	TGG>TGA	W>Sec/*	ID=cds-NP_414681.1;Parent=gene-b0139;Dbxref=UniProtKB/Swiss-Prot:P33129,Genbank:NP_414681.1,ASAP:ABE-0000479,ECOCYC:EG11972,EcoGene:EG11972,GeneID:944819;Name=NP_414681.1;gbkey=CDS;gene=htrE;locus_tag=b0139;orig_transcript_id=gnl|b0139|mrna.b0139;product=putative fimbrial usher protein HtrE;protein_id=NP_414681.1;transl_table=11	nonsyn	-
S3	NC_000913.3	177882	A	G	Genic	-	GTT>GCT	V>A	ID=cds-NP_414700.1;Parent=gene-b0158;Dbxref=UniProtKB/Swiss-Prot:P37028,Genbank:NP_414700.1,ASAP:ABE-0000542,ECOCYC:EG12334,EcoGene:EG12334,GeneID:947574;Name=NP_414700.1;gbkey=CDS;gene=btuF;locus_tag=b0158;orig_transcript_id=gnl|b0158|mrna.b0158;product=vitamin B12 ABC transporter periplasmic binding protein;protein_id=NP_414700.1;transl_table=11	nonsyn	3c
S3	NC_000913.3	195808	A	G	Genic	+	GGA>GGG	G>G	ID=cds-NP_414717.2;Parent=gene-b0175;Dbxref=UniProtKB/Swiss-Prot:P0ABG1,Genbank:NP_414717.2,ASAP:ABE-0000600,ECOCYC:EG10139,EcoGene:EG10139,GeneID:944876;Name=NP_414717.2;gbkey=CDS;gene=cdsA;locus_tag=b0175;orig_transcript_id=gnl|b0175|mrna.b0175;product=CDP-diglyceride synthetase;protein_id=NP_414717.2;transl_table=11	syn	-
S3	NC_000913.3	199174	A	G	Genic	+	TAC>TGC	Y>C	ID=cds-NP_414719.1;Parent=gene-b0177;Dbxref=UniProtKB/Swiss-Prot:P0A940,Genbank:NP_414719.1,ASAP:ABE-0000605,ECOCYC:G6093,EcoGene:EG12676,GeneID:944870;Name=NP_414719.1;gbkey=CDS;gene=bamA;locus_tag=b0177;orig_transcript_id=gnl|b0177|mrna.b0177;product=outer membrane protein assembly factor BamA;protein_id=NP_414719.1;transl_table=11	nonsyn	-
S3	NC_000913.3	212016	A	G	Genic	+	GAT>GGT	D>G	ID=cds-NP_414729.4;Parent=gene-b0187;Dbxref=UniProtKB/Swiss-Prot:P52096,Genbank:NP_414729.4,ASAP:ABE-0000635,ECOCYC:G6095,EcoGene:EG13224,GeneID:944875;Name=NP_414729.4;gbkey=CDS;gene=yaeR;locus_tag=b0187;orig_transcript_id=gnl|b0187|mrna.b0187;product=VOC domain-containing protein YaeR;protein_id=NP_414729.4;transl_table=11	nonsyn	3t
S3	NC_000913.3	232283	A	G	Genic	+	ACC>GCC	T>A	ID=cds-NP_414746.1;Parent=gene-b0210;Dbxref=UniProtKB/Swiss-Prot:P30866,Genbank:NP_414746.1,ASAP:ABE-0000702,ECOCYC:EG11651,EcoGene:EG11651,GeneID:946197;Name=NP_414746.1;gbkey=CDS;gene=yafE;locus_tag=b0210;orig_transcript_id=gnl|b0210|mrna.b0210;product=putative S-adenosylmethionine-dependent methyltransferase;protein_id=NP_414746.1;transl_table=11	nonsyn	-
S3	NC_000913.3	250466	T	C	Genic	+	GTG>GCG	V>A	ID=cds-gnl|b0230|CDS277;Parent=gene-b0230;Dbxref=UniProtKB/Swiss-Prot:Q47154,ASAP:ABE-0000785,ECOCYC:G6114,EcoGene:EG13143,GeneID:944921;gbkey=CDS;gene=lafU;locus_tag=b0230;orig_protein_id=gnl|b0230|CDS277;orig_transcript_id=gnl|b0230|mrna.CDS277;product=flagellar system protein%2C promoterless fragment;transl_table=11	nonsyn	-
S3	NC_000913.3	251078	A	G	Genic	+	ATG>GTG	M>V	ID=cds-NP_414766.1;Parent=gene-b0231;Dbxref=UniProtKB/Swiss-Prot:Q47155,Genbank:NP_414766.1,ASAP:ABE-0000789,ECOCYC:G6115,EcoGene:EG13141,GeneID:944922;Name=NP_414766.1;gbkey=CDS;gene=dinB;locus_tag=b0231;orig_transcript_id=gnl|b0231|mrna.b0231;product=DNA polymerase IV;protein_id=NP_414766.1;transl_table=11	nonsyn	-
S3	NC_000913.3	268042	G	A	sequence_feature	+	-	-	ID=id-NC_000913.3:262898..297205;Note=cryptic prophage CP4-6;gbkey=misc_feature	-	-
S3	NC_000913.3	280536	A	G	Genic	-	CTC>CCC	L>P	ID=cds-YP_009518742.1;Parent=gene-b0266;Dbxref=UniProtKB/Swiss-Prot:P37008,Genbank:YP_009518742.1,ASAP:ABE-0000912,ECOCYC:EG12339,EcoGene:EG12339,GeneID:944944;Name=YP_009518742.1;gbkey=CDS;gene=yagB;locus_tag=b0266;orig_transcript_id=gnl|b0266|mrna.CDS334;product=orphan antitoxin YagB;protein_id=YP_009518742.1;transl_table=11	nonsyn	-
S3	NC_000913.3	306247	C	T	Genic	-	GCC>ACC	A>T	ID=cds-NP_414824.1;Parent=gene-b0290;Dbxref=UniProtKB/Swiss-Prot:P77694,Genbank:NP_414824.1,ASAP:ABE-0001002,ECOCYC:G6161,EcoGene:EG13562,GeneID:947349;Name=NP_414824.1;gbkey=CDS;gene=ecpD;locus_tag=b0290;orig_transcript_id=gnl|b0290|mrna.b0290;product=fimbrial adhesin EcpD;protein_id=NP_414824.1;transl_table=11	nonsyn	-
S3	NC_000913.3	320533	A	G	Genic	+	ACG>GCG	T>A	ID=cds-NP_414839.1;Parent=gene-b0305;Dbxref=UniProtKB/Swiss-Prot:P77379,Genbank:NP_414839.1,ASAP:ABE-0001054,ECOCYC:G6175,EcoGene:EG13581,GeneID:945616;Name=NP_414839.1;gbkey=CDS;gene=rclR;locus_tag=b0305;orig_transcript_id=gnl|b0305|mrna.b0305;product=DNA-binding transcriptional activator RclR;protein_id=NP_414839.1;transl_table=11	nonsyn	-
S3	NC_000913.3	366185	C	T	Genic	-	GAA>AAA	E>K	ID=cds-NP_414878.1;Parent=gene-b0344;Dbxref=UniProtKB/Swiss-Prot:P00722,Genbank:NP_414878.1,ASAP:ABE-0001183,ECOCYC:EG10527,EcoGene:EG10527,GeneID:945006;Name=NP_414878.1;gbkey=CDS;gene=lacZ;locus_tag=b0344;orig_transcript_id=gnl|b0344|mrna.b0344;product=beta-galactosidase;protein_id=NP_414878.1;transl_table=11	nonsyn	-
S3	NC_000913.3	385329	C	T	Genic	+	GCC>GTC	A>V	ID=cds-NP_414899.2;Parent=gene-b0365;Dbxref=UniProtKB/Swiss-Prot:Q47537,Genbank:NP_414899.2,ASAP:ABE-0001256,ECOCYC:G6217,EcoGene:EG13300,GeneID:945030;Name=NP_414899.2;gbkey=CDS;gene=tauA;locus_tag=b0365;orig_transcript_id=gnl|b0365|mrna.b0365;product=taurine ABC transporter periplasmic binding protein;protein_id=NP_414899.2;transl_table=11	nonsyn	-
S3	NC_000913.3	401002	T	C	IG						-
S3	NC_000913.3	448220	A	G	Genic	-	GGT>GGC	G>G	ID=cds-NP_414964.1;Parent=gene-b0430;Dbxref=UniProtKB/Swiss-Prot:P0ABJ3,Genbank:NP_414964.1,ASAP:ABE-0001491,ECOCYC:EG10180,EcoGene:EG10180,GeneID:946897;Name=NP_414964.1;gbkey=CDS;gene=cyoC;locus_tag=b0430;orig_transcript_id=gnl|b0430|mrna.b0430;product=cytochrome bo3 ubiquinol oxidase subunit 3;protein_id=NP_414964.1;transl_table=11	syn	-
S3	NC_000913.3	490390	T	C	Genic	-	GAA>GAG	E>E	ID=cds-NP_415000.1;Parent=gene-b0467;Dbxref=UniProtKB/Swiss-Prot:P23862,Genbank:NP_415000.1,ASAP:ABE-0001619,ECOCYC:EG10765,EcoGene:EG10765,GeneID:945071;Name=NP_415000.1;gbkey=CDS;gene=priC;locus_tag=b0467;orig_transcript_id=gnl|b0467|mrna.b0467;product=primosomal replication protein N'';protein_id=NP_415000.1;transl_table=11	syn	-
S3	NC_000913.3	492337	C	T	Genic	+	ATC>ATT	I>I	ID=cds-YP_009518751.1;Parent=gene-b0470;Dbxref=UniProtKB/Swiss-Prot:P06710-2,Genbank:YP_009518751.1,ASAP:ABE-0001633,ECOCYC:EG10245,EcoGene:EG10245,GeneID:945105;Name=YP_009518751.1;exception=ribosomal slippage;gbkey=CDS;gene=dnaX;locus_tag=b0470;orig_transcript_id=gnl|b0470|mrna.CDS601;product=DNA polymerase III subunit gamma;protein_id=YP_009518751.1;transl_table=11	syn	-
S3	NC_000913.3	493815	C	T	Genic	+	GCG>GTG	A>V	ID=cds-NP_415003.1;Parent=gene-b0470;Dbxref=UniProtKB/Swiss-Prot:P06710-1,Genbank:NP_415003.1,ASAP:ABE-0001633,ECOCYC:EG10245,EcoGene:EG10245,GeneID:945105;Name=NP_415003.1;gbkey=CDS;gene=dnaX;locus_tag=b0470;orig_transcript_id=gnl|b0470|mrna.b0470;product=DNA polymerase III subunit tau;protein_id=NP_415003.1;transl_table=11	nonsyn	-
S3	NC_000913.3	500466	C	T	Genic	+	GGC>GGT	G>G	ID=cds-NP_415010.1;Parent=gene-b0477;Dbxref=UniProtKB/Swiss-Prot:P0AEW6,Genbank:NP_415010.1,ASAP:ABE-0001655,ECOCYC:EG11102,EcoGene:EG11102,GeneID:946584;Name=NP_415010.1;gbkey=CDS;gene=gsk;locus_tag=b0477;orig_transcript_id=gnl|b0477|mrna.b0477;product=inosine/guanosine kinase;protein_id=NP_415010.1;transl_table=11	syn	-
S3	NC_000913.3	515512	A	G	Genic	-	TTT>CTT	F>L	ID=cds-NP_415022.1;Parent=gene-b0489;Dbxref=UniProtKB/Swiss-Prot:P0AA53,Genbank:NP_415022.1,ASAP:ABE-0001697,ECOCYC:G6265,EcoGene:EG13258,GeneID:947257;Name=NP_415022.1;gbkey=CDS;gene=qmcA;locus_tag=b0489;orig_transcript_id=gnl|b0489|mrna.b0489;product=PHB domain-containing protein;protein_id=NP_415022.1;transl_table=11	nonsyn	-
S3	NC_000913.3	521344	G	A	Genic	+	GGC>GAC	G>D	ID=cds-NP_415029.1;Parent=gene-b0496;Dbxref=UniProtKB/Swiss-Prot:P77504,Genbank:NP_415029.1,ASAP:ABE-0001720,ECOCYC:G6270,EcoGene:EG13263,GeneID:945118;Name=NP_415029.1;gbkey=CDS;gene=ybbP;locus_tag=b0496;orig_transcript_id=gnl|b0496|mrna.b0496;product=putative ABC transporter membrane subunit YbbP;protein_id=NP_415029.1;transl_table=11	nonsyn	-
S3	NC_000913.3	533206	G	A	Genic	+	GCA>ACA	A>T	ID=cds-NP_415039.1;Parent=gene-b0506;Dbxref=UniProtKB/Swiss-Prot:P0ACN4,Genbank:NP_415039.1,ASAP:ABE-0001750,ECOCYC:G6276,EcoGene:EG13616,GeneID:945333;Name=NP_415039.1;gbkey=CDS;gene=allR;locus_tag=b0506;orig_transcript_id=gnl|b0506|mrna.b0506;product=DNA-binding transcriptional repressor AllR;protein_id=NP_415039.1;transl_table=11	nonsyn	-
S3	NC_000913.3	544226	G	A	Genic	-	GCC>GTC	A>V	ID=cds-NP_415049.1;Parent=gene-b0516;Dbxref=UniProtKB/Swiss-Prot:P77425,Genbank:NP_415049.1,ASAP:ABE-0001777,ECOCYC:G6285,EcoGene:EG13623,GeneID:945150;Name=NP_415049.1;gbkey=CDS;gene=allC;locus_tag=b0516;orig_transcript_id=gnl|b0516|mrna.b0516;product=allantoate amidohydrolase;protein_id=NP_415049.1;transl_table=11	nonsyn	-
S3	NC_000913.3	556741	C	T	Genic	-	GTT>ATT	V>I	ID=cds-NP_415061.2;Parent=gene-b0528;Dbxref=UniProtKB/Swiss-Prot:P0AAS7,Genbank:NP_415061.2,ASAP:ABE-0001816,ECOCYC:EG12879,EcoGene:EG12879,GeneID:945158;Name=NP_415061.2;gbkey=CDS;gene=ybcJ;locus_tag=b0528;orig_transcript_id=gnl|b0528|mrna.b0528;product=putative RNA-binding protein YbcJ;protein_id=NP_415061.2;transl_table=11	nonsyn	-
S3	NC_000913.3	588542	T	C	Genic	-	ACC>GCC	T>A	ID=cds-NP_415100.1;Parent=gene-b0568;Dbxref=UniProtKB/Swiss-Prot:P31600,Genbank:NP_415100.1,ASAP:ABE-0001939,ECOCYC:EG11740,EcoGene:EG11740,GeneID:944741;Name=NP_415100.1;gbkey=CDS;gene=nfrA;locus_tag=b0568;orig_transcript_id=gnl|b0568|mrna.b0568;product=bacteriophage N4 receptor%2C outer membrane protein;protein_id=NP_415100.1;transl_table=11	nonsyn	-
S3	NC_000913.3	597299	C	T	Genic	+	CAT>TAT	H>Y	ID=cds-NP_415105.1;Parent=gene-b0573;Dbxref=UniProtKB/Swiss-Prot:P77214,Genbank:NP_415105.1,ASAP:ABE-0001967,ECOCYC:G6321,EcoGene:EG14234,GeneID:945188;Name=NP_415105.1;gbkey=CDS;gene=cusF;locus_tag=b0573;orig_transcript_id=gnl|b0573|mrna.b0573;product=copper/silver export system periplasmic binding protein;protein_id=NP_415105.1;transl_table=11	nonsyn	-
S3	NC_000913.3	624620	C	T	IG						-
S3	NC_000913.3	635337	T	C	Genic	-	ACG>GCG	T>A	ID=cds-NP_415134.1;Parent=gene-b0601;Dbxref=UniProtKB/Swiss-Prot:P77174,Genbank:NP_415134.1,ASAP:ABE-0002071,ECOCYC:G6330,EcoGene:EG13532,GeneID:945206;Name=NP_415134.1;gbkey=CDS;gene=ybdM;locus_tag=b0601;orig_transcript_id=gnl|b0601|mrna.b0601;product=ParB-like nuclease domain-containing protein YbdM;protein_id=NP_415134.1;transl_table=11	nonsyn	-
S3	NC_000913.3	680301	T	C	Genic	+	TGT>TGC	C>C	ID=cds-NP_415182.1;Parent=gene-b0649;Dbxref=UniProtKB/Swiss-Prot:P77359,Genbank:NP_415182.1,ASAP:ABE-0002222,ECOCYC:G6356,EcoGene:EG13652,GeneID:945253;Name=NP_415182.1;gbkey=CDS;gene=djlC;locus_tag=b0649;orig_transcript_id=gnl|b0649|mrna.b0649;product=co-chaperone DjlC;protein_id=NP_415182.1;transl_table=11	syn	-
S3	NC_000913.3	709764	C	T	IG						-
S3	NC_000913.3	742069	T	C	Genic	-	GAA>GGA	E>G	ID=cds-NP_415237.1;Parent=gene-b0709;Dbxref=UniProtKB/Swiss-Prot:P75742,Genbank:NP_415237.1,ASAP:ABE-0002420,ECOCYC:G6378,EcoGene:EG13304,GeneID:947368;Name=NP_415237.1;gbkey=CDS;gene=dtpD;locus_tag=b0709;orig_transcript_id=gnl|b0709|mrna.b0709;product=dipeptide:H(+) symporter DtpD;protein_id=NP_415237.1;transl_table=11	nonsyn	-
S3	NC_000913.3	748872	T	C	Genic	-	AAA>AAG	K>K	ID=cds-NP_415244.4;Parent=gene-b0716;Dbxref=UniProtKB/Swiss-Prot:P75748,Genbank:NP_415244.4,ASAP:ABE-0002441,ECOCYC:G6385,EcoGene:EG13311,GeneID:947550;Name=NP_415244.4;gbkey=CDS;gene=ybgO;locus_tag=b0716;orig_transcript_id=gnl|b0716|mrna.b0716;product=putative fimbrial protein YbgO;protein_id=NP_415244.4;transl_table=11	syn	5t
S3	NC_000913.3	763006	C	T	IG						-
S3	NC_000913.3	763556	C	T	Genic	+	TTC>TTT	F>F	ID=cds-NP_415256.1;Parent=gene-b0728;Dbxref=UniProtKB/Swiss-Prot:P0A836,Genbank:NP_415256.1,ASAP:ABE-0002483,ECOCYC:EG10981,EcoGene:EG10981,GeneID:945312;Name=NP_415256.1;gbkey=CDS;gene=sucC;locus_tag=b0728;orig_transcript_id=gnl|b0728|mrna.b0728;product=succinyl-CoA synthetase subunit beta;protein_id=NP_415256.1;transl_table=11	syn	-
S3	NC_000913.3	766316	C	T	Genic	+	GGC>GGT	G>G	ID=cds-NP_415259.1;Parent=gene-b0731;Dbxref=UniProtKB/Swiss-Prot:P54745,Genbank:NP_415259.1,ASAP:ABE-0002493,ECOCYC:EG13235,EcoGene:EG13235,GeneID:945355;Name=NP_415259.1;gbkey=CDS;gene=mngA;locus_tag=b0731;orig_transcript_id=gnl|b0731|mrna.b0731;product=2-O-alpha-mannosyl-D-glycerate specific PTS enzyme II;protein_id=NP_415259.1;transl_table=11	syn	-
S3	NC_000913.3	793339	C	T	Genic	-	CTG>CTA	L>L	ID=cds-NP_415281.1;Parent=gene-b0760;Dbxref=UniProtKB/Swiss-Prot:P31060,Genbank:NP_415281.1,ASAP:ABE-0002582,ECOCYC:EG11677,EcoGene:EG11677,GeneID:945368;Name=NP_415281.1;gbkey=CDS;gene=modF;locus_tag=b0760;orig_transcript_id=gnl|b0760|mrna.b0760;product=ABC family protein ModF;protein_id=NP_415281.1;transl_table=11	syn	-
S3	NC_000913.3	844424	C	T	Genic	-	GCC>ACC	A>T	ID=cds-NP_415329.4;Parent=gene-b0808;Dbxref=UniProtKB/Swiss-Prot:P75783,Genbank:NP_415329.4,ASAP:ABE-0002760,ECOCYC:G6417,EcoGene:EG13320,GeneID:945935;Name=NP_415329.4;gbkey=CDS;gene=ybiO;locus_tag=b0808;orig_transcript_id=gnl|b0808|mrna.b0808;product=moderate conductance mechanosensitive channel;protein_id=NP_415329.4;transl_table=11	nonsyn	-
S3	NC_000913.3	851143	C	T	Genic	-	GCG>GCA	A>A	ID=cds-NP_415336.1;Parent=gene-b0815;Dbxref=UniProtKB/Swiss-Prot:P75785,Genbank:NP_415336.1,ASAP:ABE-0002786,ECOCYC:G6418,EcoGene:EG13321,GeneID:945360;Name=NP_415336.1;gbkey=CDS;gene=opgE;locus_tag=b0815;orig_transcript_id=gnl|b0815|mrna.b0815;product=phosphoethanolamine transferase;protein_id=NP_415336.1;transl_table=11	syn	-
S3	NC_000913.3	854482	C	T	Genic	+	TCT>TTT	S>F	ID=cds-NP_415339.1;Parent=gene-b0818;Dbxref=UniProtKB/Swiss-Prot:P75788,Genbank:NP_415339.1,ASAP:ABE-0002795,ECOCYC:G6421,EcoGene:EG13323,GeneID:945438;Name=NP_415339.1;gbkey=CDS;gene=ybiR;locus_tag=b0818;orig_transcript_id=gnl|b0818|mrna.b0818;product=putative transporter YbiR;protein_id=NP_415339.1;transl_table=11	nonsyn	-
S3	NC_000913.3	857365	A	G	Genic	+	CAC>CGC	H>R	ID=cds-NP_415341.1;Parent=gene-b0820;Dbxref=UniProtKB/Swiss-Prot:P0A9U3,Genbank:NP_415341.1,ASAP:ABE-0002801,ECOCYC:G6423,EcoGene:EG13325,GeneID:945440;Name=NP_415341.1;gbkey=CDS;gene=ybiT;locus_tag=b0820;orig_transcript_id=gnl|b0820|mrna.b0820;product=ABC transporter ATP-binding protein YbiT;protein_id=NP_415341.1;transl_table=11	nonsyn	-
S3	NC_000913.3	872760	G	A	Genic	+	GAT>AAT	D>N	ID=cds-NP_415353.1;Parent=gene-b0832;Dbxref=UniProtKB/Swiss-Prot:P75799,Genbank:NP_415353.1,ASAP:ABE-0002836,ECOCYC:G6432,EcoGene:EG13475,GeneID:945461;Name=NP_415353.1;gbkey=CDS;gene=gsiD;locus_tag=b0832;orig_transcript_id=gnl|b0832|mrna.b0832;product=glutathione ABC transporter membrane subunit GsiD;protein_id=NP_415353.1;transl_table=11	nonsyn	-
S3	NC_000913.3	874444	A	G	Genic	+	GAA>GGA	E>G	ID=cds-NP_415354.1;Parent=gene-b0833;Dbxref=UniProtKB/Swiss-Prot:P75800,Genbank:NP_415354.1,ASAP:ABE-0002839,ECOCYC:G6433,EcoGene:EG13476,GeneID:945462;Name=NP_415354.1;gbkey=CDS;gene=pdeI;locus_tag=b0833;orig_transcript_id=gnl|b0833|mrna.b0833;product=putative c-di-GMP phosphodiesterase PdeI;protein_id=NP_415354.1;transl_table=11	nonsyn	4a
S3	NC_000913.3	876356	T	G	Genic	+	TTG>TGG	L>W	ID=cds-NP_415355.1;Parent=gene-b0834;Dbxref=UniProtKB/Swiss-Prot:P75801,Genbank:NP_415355.1,ASAP:ABE-0002841,ECOCYC:G6434,EcoGene:EG13477,GeneID:945463;Name=NP_415355.1;gbkey=CDS;gene=dgcI;locus_tag=b0834;orig_transcript_id=gnl|b0834|mrna.b0834;product=putative diguanylate cyclase DgcI;protein_id=NP_415355.1;transl_table=11	nonsyn	-
[truncated: 12,168 more rows]

## Sheet: S7
Supplementary Table S7. Indels information of the WT MA lines.
[truncated: 34 more rows]

## Sheet: S8
Supplementary Table S8. Indels information of the ΔmutS MA lines.
[truncated: 708 more rows]

[truncated: 20 more sheets: S9, S10, S11, S12, S13, S14, S15, S16, S17, S18, S19, S20, S21, S22, S23, S24, S25, S26, S27, S28]
